# Supplementary material for: Comparative transcriptomics revealed differential regulation of defense related genes in Brassica juncea leading to successful and unsuccessful infestation by aphid species
Source: Sci Rep. 2020 Jun 29;10:10583. doi: 10.1038/s41598-020-66217-0 (PMC7324606; doi:10.1038/s41598-020-66217-0)
Supplement: Supplementary file 3 — Supplementary Information 3. [file 41598_2020_66217_MOESM3_ESM.xls]

## Sheet: Biological Process
Supplementary file 1. GO classification of uninfested B. juncea leaf transcriptome
CDS_ID	GO biological process
CDS_1_transcript_1	photosynthesis, light harvesting;
CDS_2_transcript_2	photosynthesis, light harvesting; response to blue light; nonphotochemical quenching; response to far red light; response to red light;
CDS_5_transcript_5	cytoskeleton organization; gluconeogenesis; response to wounding; glucose catabolic process; response to salt stress; proteasomal protein catabolic process; cell division; response to auxin; regulation of protein localization; seed germination; response to light stimulus; root hair cell tip growth;
CDS_6_transcript_6	glucose catabolic process; vesicle-mediated transport; postreplication repair; protein targeting to vacuole;
CDS_7_transcript_7	glucose catabolic process; vesicle-mediated transport; postreplication repair; protein targeting to vacuole;
CDS_8_transcript_8	regulation of translational fidelity; glutaminyl-tRNAGln biosynthesis via transamidation; mitochondrial translation;
CDS_9_transcript_9	regulation of translational fidelity; glutaminyl-tRNAGln biosynthesis via transamidation; mitochondrial translation;
CDS_10_transcript_10	pentose-phosphate shunt; isopentenyl diphosphate biosynthetic process, methylerythritol 4-phosphate pathway; maltose metabolic process; starch biosynthetic process; photosystem II assembly; glucosinolate biosynthetic process;
CDS_11_transcript_11	pentose-phosphate shunt; maltose metabolic process; starch biosynthetic process; positive regulation of catalytic activity;
CDS_12_transcript_12	pentose-phosphate shunt; maltose metabolic process; starch biosynthetic process; positive regulation of catalytic activity;
CDS_13_transcript_13	photosynthesis, light harvesting;
CDS_14_transcript_14	response to salicylic acid; response to UV-B; cellular protein modification process; ubiquitin-dependent protein catabolic process; aging;
CDS_15_transcript_15	metabolic process;
CDS_16_transcript_16	metabolic process;
CDS_18_transcript_18	translation;
CDS_19_transcript_19	translation;
CDS_20_transcript_20	translation;
CDS_21_transcript_21	translation;
CDS_22_transcript_22	response to oxidative stress;
CDS_23_transcript_23	response to oxidative stress;
CDS_24_transcript_24	thiazole biosynthetic process; response to cold; thiamine biosynthetic process; cellular response to DNA damage stimulus;
CDS_25_transcript_25	thiazole biosynthetic process; response to cold; thiamine biosynthetic process; cellular response to DNA damage stimulus;
CDS_26_transcript_26	metabolic process;
CDS_27_transcript_27	photosynthesis, light harvesting;
CDS_31_transcript_31	mRNA modification;
CDS_32_transcript_32	cytoskeleton organization; gluconeogenesis; response to wounding; glucose catabolic process; response to salt stress; proteasomal protein catabolic process; cell division; response to auxin; regulation of protein localization; seed germination; response to light stimulus; root hair cell tip growth;
CDS_33_transcript_33	cytoskeleton organization; gluconeogenesis; response to wounding; glucose catabolic process; response to salt stress; proteasomal protein catabolic process; cell division; response to auxin; regulation of protein localization; seed germination; response to light stimulus; root hair cell tip growth;
CDS_34_transcript_34	tricarboxylic acid cycle; electron transport chain;
CDS_35_transcript_35	cellular iron ion homeostasis; actin filament-based movement; response to cadmium ion; transmembrane transport; ATP catabolic process;
CDS_36_transcript_36	photosynthesis, light harvesting;
CDS_39_transcript_39	leaf morphogenesis; regulation of plant-type hypersensitive response; glucosinolate biosynthetic process; cellular cation homeostasis; negative regulation of defense response; pentose-phosphate shunt; divalent metal ion transport; jasmonic acid mediated signaling pathway; photosystem II stabilization; rRNA processing; defense response to bacterium; protein targeting to membrane; thylakoid membran…
CDS_43_transcript_43	response to oxidative stress; oxidation-reduction process;
CDS_44_transcript_44	protein autophosphorylation; heat acclimation;
CDS_46_transcript_46	oxidation-reduction process;
CDS_48_transcript_48	leaf morphogenesis; regulation of plant-type hypersensitive response; glucosinolate biosynthetic process; cellular cation homeostasis; negative regulation of defense response; pentose-phosphate shunt; divalent metal ion transport; jasmonic acid mediated signaling pathway; photosystem II stabilization; rRNA processing; defense response to bacterium; protein targeting to membrane; thylakoid membran…
CDS_49_transcript_49	protein autophosphorylation; heat acclimation;
CDS_50_transcript_50	oxidation-reduction process; rRNA processing; malate metabolic process; maltose metabolic process; starch biosynthetic process; plastid organization; photosystem II assembly; glucosinolate biosynthetic process; positive regulation of catalytic activity;
CDS_51_transcript_51	oxidation-reduction process; rRNA processing; malate metabolic process; maltose metabolic process; starch biosynthetic process; plastid organization; photosystem II assembly; glucosinolate biosynthetic process; positive regulation of catalytic activity;
CDS_52_transcript_52	oxidation-reduction process; rRNA processing; malate metabolic process; maltose metabolic process; starch biosynthetic process; plastid organization; photosystem II assembly; glucosinolate biosynthetic process; positive regulation of catalytic activity;
CDS_54_transcript_54	carbohydrate metabolic process; malate metabolic process; oxidation-reduction process;
CDS_55_transcript_55	regulation of transcription, DNA-templated;
CDS_56_transcript_56	regulation of transcription, DNA-templated;
CDS_57_transcript_57	transmembrane transport;
CDS_58_transcript_58	transmembrane transport;
CDS_59_transcript_59	oligopeptide transport; transmembrane transport; response to iron ion; seed development;
CDS_61_transcript_61	response to salt stress; response to cold; translational elongation; ribosome biogenesis; response to zinc ion; response to cadmium ion;
CDS_62_transcript_62	RNA methylation; response to salt stress; response to cold; translational elongation; cell wall modification; ribosome biogenesis; response to zinc ion; plant-type cell wall organization; response to cadmium ion;
CDS_63_transcript_63	response to salt stress; response to cold; translational elongation; ribosome biogenesis; response to zinc ion; response to cadmium ion;
CDS_64_transcript_64	response to salt stress; response to cold; translational elongation; ribosome biogenesis; response to zinc ion; response to cadmium ion;
CDS_65_transcript_65	response to salt stress; response to cold; translational elongation; ribosome biogenesis; response to zinc ion; response to cadmium ion;
CDS_66_transcript_66	secondary cell wall biogenesis;
CDS_67_transcript_67	photosynthesis;
CDS_68_transcript_68	photosynthesis;
CDS_70_transcript_70	translation; rRNA processing; isopentenyl diphosphate biosynthetic process, methylerythritol 4-phosphate pathway; chlorophyll biosynthetic process; thylakoid membrane organization;
CDS_71_transcript_71	translation; rRNA processing; isopentenyl diphosphate biosynthetic process, methylerythritol 4-phosphate pathway; chlorophyll biosynthetic process; thylakoid membrane organization;
CDS_72_transcript_72	response to heat; response to high light intensity; response to hydrogen peroxide;
CDS_73_transcript_73	cellular iron ion homeostasis; actin filament-based movement; response to cadmium ion; transmembrane transport; ATP catabolic process;
CDS_74_transcript_74	translational elongation; GTP catabolic process;
CDS_75_transcript_75	response to heat; response to high light intensity; response to hydrogen peroxide;
CDS_76_transcript_76	sugar mediated signaling pathway; histone methylation; cotyledon development; mRNA export from nucleus; leaf morphogenesis; glucuronoxylan metabolic process; cell division; protein deubiquitination; response to freezing; regulation of timing of cell differentiation; RNA processing; maintenance of meristem identity; cell growth; primary shoot apical meristem specification; embryonic pattern specif…
CDS_77_transcript_77	sugar mediated signaling pathway; histone methylation; cotyledon development; mRNA export from nucleus; leaf morphogenesis; glucuronoxylan metabolic process; cell division; protein deubiquitination; response to freezing; regulation of timing of cell differentiation; RNA processing; maintenance of meristem identity; cell growth; primary shoot apical meristem specification; embryonic pattern specif…
CDS_80_transcript_80	translational elongation; GTP catabolic process;
CDS_81_transcript_81	translational elongation; GTP catabolic process;
CDS_82_transcript_82	translational elongation; GTP catabolic process;
CDS_83_transcript_83	anion transport;
CDS_84_transcript_84	anion transport;
CDS_85_transcript_85	methionine biosynthetic process; response to salt stress; methylation; response to zinc ion; response to cadmium ion;
CDS_86_transcript_86	methionine biosynthetic process; response to salt stress; methylation; response to zinc ion; response to cadmium ion;
CDS_87_transcript_87	translational elongation; GTP catabolic process;
CDS_89_transcript_89	translational elongation; GTP catabolic process;
CDS_95_transcript_95	L-serine metabolic process; photosynthesis, light reaction; photorespiration; salicylic acid biosynthetic process; defense response to bacterium; tetrahydrofolate interconversion; defense response, incompatible interaction; response to light stimulus; response to cadmium ion; response to cold; plant-type hypersensitive response; glycine decarboxylation via glycine cleavage system; circadian rhyth…
CDS_96_transcript_96	glycine metabolic process; response to light stimulus; response to cold; circadian rhythm; tetrahydrofolate interconversion; L-serine metabolic process; photorespiration; response to cadmium ion;
CDS_97_transcript_97	chlorophyll biosynthetic process; photosynthesis; oxidation-reduction process;
CDS_98_transcript_98	oxidation-reduction process; chlorophyll biosynthetic process; chloroplast organization; regulation of tetrapyrrole metabolic process; photosynthesis;
CDS_99_transcript_99	regulation of transcription, DNA-templated; transcription, DNA-templated;
CDS_101_transcript_101	methotrexate transport;
CDS_102_transcript_102	photosynthesis, light harvesting;
CDS_104_transcript_104	response to red light; defense response to bacterium; photosynthetic electron transport in photosystem I; response to blue light; regulation of proton transport; response to sucrose; photosystem II assembly; response to far red light; response to high light intensity;
CDS_105_transcript_105	photosynthetic electron transport chain;
CDS_106_transcript_106	vesicle-mediated transport; intracellular protein transport;
CDS_107_transcript_107	vesicle-mediated transport; intracellular protein transport;
CDS_108_transcript_108	vesicle-mediated transport; intracellular protein transport;
CDS_109_transcript_109	defense response to bacterium; response to cold; carbohydrate metabolic process; phosphorylation;
CDS_110_transcript_110	defense response to bacterium; response to cold; carbohydrate metabolic process; phosphorylation;
CDS_111_transcript_111	photosynthesis, light harvesting;
CDS_112_transcript_112	positive regulation of transcription, DNA-templated; pentose-phosphate shunt; unsaturated fatty acid biosynthetic process; positive regulation of catalytic activity; starch biosynthetic process; vitamin metabolic process; maltose metabolic process; secondary metabolic process; lipoate metabolic process; chlorophyll biosynthetic process; coenzyme biosynthetic process; isopentenyl diphosphate biosy…
CDS_113_transcript_113	positive regulation of transcription, DNA-templated; pentose-phosphate shunt; unsaturated fatty acid biosynthetic process; positive regulation of catalytic activity; starch biosynthetic process; vitamin metabolic process; maltose metabolic process; secondary metabolic process; lipoate metabolic process; chlorophyll biosynthetic process; coenzyme biosynthetic process; isopentenyl diphosphate biosy…
CDS_114_transcript_114	oxidation-reduction process; response to oxidative stress;
CDS_115_transcript_115	photosynthesis, light harvesting;
CDS_116_transcript_116	protein folding; iron-sulfur cluster assembly; thylakoid membrane organization; vegetative to reproductive phase transition of meristem; ovule development; regulation of catalytic activity; embryo development ending in seed dormancy;
CDS_117_transcript_117	reciprocal meiotic recombination; SOS response; cytokinin biosynthetic process; ATP catabolic process; DNA repair;
CDS_118_transcript_118	carbohydrate biosynthetic process; sterol biosynthetic process;
CDS_123_transcript_123	response to red light; response to blue light; response to far red light; photosynthesis, light harvesting;
CDS_125_transcript_125	oxidation-reduction process; defense response to bacterium; hydrogen peroxide biosynthetic process;
CDS_126_transcript_126	ventricular cardiac muscle tissue morphogenesis; epinephrine secretion; organ growth; norepinephrine metabolic process; in utero embryonic development; adrenal gland development;
CDS_127_transcript_127	erythrocyte development; oxygen transport; in utero embryonic development;
CDS_128_transcript_128	oxidation-reduction process; defense response to bacterium; hydrogen peroxide biosynthetic process;
CDS_129_transcript_129	oxidation-reduction process;
CDS_132_transcript_133	photosynthesis, light harvesting;
CDS_133_transcript_134	stomatal complex morphogenesis; negative regulation of defense response; photorespiration; pentose-phosphate shunt; detection of biotic stimulus; jasmonic acid mediated signaling pathway; salicylic acid biosynthetic process; systemic acquired resistance, salicylic acid mediated signaling pathway; regulation of plant-type hypersensitive response; regulation of hydrogen peroxide metabolic process; …
CDS_134_transcript_135	stomatal complex morphogenesis; negative regulation of defense response; photorespiration; pentose-phosphate shunt; detection of biotic stimulus; jasmonic acid mediated signaling pathway; salicylic acid biosynthetic process; systemic acquired resistance, salicylic acid mediated signaling pathway; regulation of plant-type hypersensitive response; regulation of hydrogen peroxide metabolic process; …
CDS_135_transcript_136	response to oxidative stress; oxidation-reduction process;
CDS_136_transcript_137	response to oxidative stress; oxidation-reduction process;
CDS_137_transcript_138	translational elongation;
CDS_138_transcript_139	stomatal complex morphogenesis; negative regulation of defense response; photorespiration; pentose-phosphate shunt; detection of biotic stimulus; jasmonic acid mediated signaling pathway; salicylic acid biosynthetic process; systemic acquired resistance, salicylic acid mediated signaling pathway; regulation of plant-type hypersensitive response; regulation of hydrogen peroxide metabolic process; …
CDS_140_transcript_141	vesicle-mediated transport; intracellular protein transport;
CDS_141_transcript_142	activation of MAPKKK activity; protein phosphorylation; response to stress; MAPK cascade;
CDS_150_transcript_151	fatty acid catabolic process; regulation of transcription, DNA-templated; transcription, DNA-templated;
CDS_152_transcript_153	RNA splicing; regulation by virus of viral protein levels in host cell;
CDS_153_transcript_154	RNA splicing; regulation by virus of viral protein levels in host cell;
CDS_154_transcript_155	RNA splicing; regulation by virus of viral protein levels in host cell;
CDS_156_transcript_157	photosynthesis;
CDS_157_transcript_159	alkane biosynthetic process; wax biosynthetic process; fatty acid biosynthetic process; oxidation-reduction process; pollen sperm cell differentiation; cuticle hydrocarbon biosynthetic process;
CDS_158_transcript_160	alkane biosynthetic process; wax biosynthetic process; fatty acid biosynthetic process; oxidation-reduction process; pollen sperm cell differentiation; cuticle hydrocarbon biosynthetic process;
CDS_159_transcript_161	alkane biosynthetic process; wax biosynthetic process; very long-chain fatty acid metabolic process; fatty acid biosynthetic process; oxidation-reduction process; pollen sperm cell differentiation; cuticle hydrocarbon biosynthetic process;
CDS_160_transcript_162	alkane biosynthetic process; wax biosynthetic process; fatty acid biosynthetic process; oxidation-reduction process; pollen sperm cell differentiation; cuticle hydrocarbon biosynthetic process;
CDS_161_transcript_163	translation;
CDS_162_transcript_164	metabolic process; carbon utilization;
CDS_163_transcript_165	photosynthesis;
CDS_164_transcript_166	photosynthetic electron transport in photosystem I; rRNA processing; plastid organization; photosystem II assembly; cysteine biosynthetic process; regulation of protein dephosphorylation;
CDS_165_transcript_167	photosynthesis;
CDS_166_transcript_168	translation;
CDS_167_transcript_169	translation;
CDS_168_transcript_170	translation;
CDS_169_transcript_171	translation;
CDS_170_transcript_172	RNA methylation; translation; defense response to bacterium; rRNA processing; growth; ribosomal small subunit biogenesis;
CDS_172_transcript_174	chorismate metabolic process; aromatic amino acid family biosynthetic process; glucose catabolic process;
CDS_173_transcript_175	chorismate metabolic process; aromatic amino acid family biosynthetic process; glucose catabolic process;
CDS_174_transcript_176	pentose-phosphate shunt; response to far red light; regulation of protein dephosphorylation; positive regulation of catalytic activity; starch biosynthetic process; response to red light; photosystem II assembly; chloroplast relocation; maltose metabolic process; defense response to bacterium; photosynthetic electron transport in photosystem I; PSII associated light-harvesting complex II cataboli…
CDS_175_transcript_177	pentose-phosphate shunt; response to far red light; regulation of protein dephosphorylation; positive regulation of catalytic activity; starch biosynthetic process; response to red light; photosystem II assembly; chloroplast relocation; maltose metabolic process; defense response to bacterium; photosynthetic electron transport in photosystem I; PSII associated light-harvesting complex II cataboli…
CDS_176_transcript_178	defense response; response to biotic stimulus;
CDS_177_transcript_179	defense response; response to biotic stimulus;
CDS_178_transcript_180	one-carbon metabolic process;
CDS_185_transcript_187	response to misfolded protein; photorespiration; gluconeogenesis; methylation-dependent chromatin silencing; water transport; embryo development ending in seed dormancy; regulation of transport; response to salt stress; proteasome core complex assembly; root hair elongation; hyperosmotic response; one-carbon metabolic process; ubiquitin-dependent protein catabolic process; Golgi organization; gly…
CDS_186_transcript_188	one-carbon metabolic process;
CDS_187_transcript_189	response to salt stress; one-carbon metabolic process; calcium ion transport; Golgi organization; cysteine biosynthetic process;
CDS_189_transcript_191	isoleucyl-tRNA aminoacylation; regulation of translational fidelity;
CDS_190_transcript_192	isoleucyl-tRNA aminoacylation; regulation of translational fidelity;
CDS_192_transcript_194	chlorophyll biosynthetic process; photosynthesis;
CDS_193_transcript_195	response to virus; defense response to bacterium; response to cold; negative regulation of seed germination; response to heat; response to cadmium ion; defense response to fungus; stomatal closure;
CDS_194_transcript_196	protein catabolic process;
CDS_195_transcript_197	regulation of proton transport; pentose-phosphate shunt; response to far red light; hydrogen peroxide catabolic process; response to glucose; unsaturated fatty acid biosynthetic process; response to red light; photosystem II assembly; chloroplast relocation; defense response to bacterium; chlorophyll biosynthetic process; response to sucrose; photosynthetic electron transport in photosystem I; is…
CDS_198_transcript_200	photosynthesis, light harvesting; nonphotochemical quenching;
CDS_199_transcript_201	photosynthesis, light harvesting; nonphotochemical quenching;
CDS_200_transcript_202	photosynthesis, light harvesting; nonphotochemical quenching;
CDS_202_transcript_204	Golgi organization; calcium ion transport; response to salt stress;
CDS_203_transcript_205	oxidation-reduction process; aromatic amino acid family metabolic process;
CDS_204_transcript_206	oxidation-reduction process; vitamin E biosynthetic process; carotenoid biosynthetic process; plastoquinone biosynthetic process; aromatic amino acid family metabolic process;
CDS_205_transcript_207	oxidation-reduction process; aromatic amino acid family metabolic process;
CDS_206_transcript_208	oxidation-reduction process; vitamin E biosynthetic process; carotenoid biosynthetic process; plastoquinone biosynthetic process; aromatic amino acid family metabolic process;
CDS_207_transcript_209	translation;
CDS_208_transcript_210	translation;
CDS_209_transcript_211	photosynthesis, light harvesting; nonphotochemical quenching;
CDS_210_transcript_212	positive regulation of transcription, DNA-templated; regulation of protein dephosphorylation; negative regulation of flower development; photosystem II assembly; chloroplast relocation; response to salt stress; leaf morphogenesis; regulation of translation; cell differentiation; response to abscisic acid; transcription from plastid promoter; rRNA processing; regulation of chlorophyll biosynthetic…
CDS_211_transcript_213	positive regulation of transcription, DNA-templated; regulation of protein dephosphorylation; negative regulation of flower development; photosystem II assembly; chloroplast relocation; response to salt stress; leaf morphogenesis; regulation of translation; cell differentiation; response to abscisic acid; transcription from plastid promoter; rRNA processing; regulation of chlorophyll biosynthetic…
CDS_212_transcript_214	positive regulation of transcription, DNA-templated; regulation of protein dephosphorylation; negative regulation of flower development; photosystem II assembly; chloroplast relocation; response to salt stress; leaf morphogenesis; regulation of translation; cell differentiation; response to abscisic acid; transcription from plastid promoter; rRNA processing; regulation of chlorophyll biosynthetic…
CDS_213_transcript_215	polyamine catabolic process; response to salt stress; phenylpropanoid metabolic process; S-adenosylmethionine biosynthetic process; one-carbon metabolic process; calcium ion transport; Golgi organization; response to cadmium ion;
CDS_214_transcript_216	pyrimidine ribonucleotide biosynthetic process; embryo development ending in seed dormancy;
CDS_215_transcript_217	embryo development ending in seed dormancy;
CDS_216_transcript_218	coenzyme biosynthetic process; jasmonic acid biosynthetic process; leaf morphogenesis; positive regulation of catalytic activity; cysteine biosynthetic process; aromatic amino acid family metabolic process; photosynthetic electron transport in photosystem II; rRNA processing; isopentenyl diphosphate biosynthetic process, methylerythritol 4-phosphate pathway; starch biosynthetic process; maltose m…
CDS_217_transcript_219	coenzyme biosynthetic process; jasmonic acid biosynthetic process; leaf morphogenesis; positive regulation of catalytic activity; cysteine biosynthetic process; aromatic amino acid family metabolic process; photosynthetic electron transport in photosystem II; rRNA processing; isopentenyl diphosphate biosynthetic process, methylerythritol 4-phosphate pathway; starch biosynthetic process; maltose m…
CDS_222_transcript_224	transcription, DNA-templated;
CDS_223_transcript_225	red or far-red light signaling pathway; entrainment of circadian clock; positive regulation of circadian rhythm; photoperiodism, flowering; regulation of flower development; response to red light; response to karrikin;
CDS_224_transcript_226	red or far-red light signaling pathway; entrainment of circadian clock; positive regulation of circadian rhythm; photoperiodism, flowering; regulation of flower development; response to red light; response to karrikin;
CDS_225_transcript_227	ATP synthesis coupled proton transport;
CDS_226_transcript_228	ATP synthesis coupled proton transport;
CDS_227_transcript_229	response to misfolded protein; photorespiration; response to salt stress; proteasome core complex assembly; ubiquitin-dependent protein catabolic process; ATP synthesis coupled proton transport;
CDS_228_transcript_230	ATP synthesis coupled proton transport;
CDS_229_transcript_231	response to salt stress; ATP synthesis coupled proton transport;
CDS_230_transcript_232	ATP synthesis coupled proton transport;
CDS_233_transcript_235	photosynthesis, light reaction; cellular cation homeostasis; divalent metal ion transport; glucosinolate biosynthetic process; cysteine biosynthetic process; regulation of protein dephosphorylation;
CDS_234_transcript_236	transcription, DNA-templated;
CDS_235_transcript_237	photosynthesis;
CDS_236_transcript_238	N-terminal protein myristoylation; GTP catabolic process; small GTPase mediated signal transduction; cellular homeostasis; response to abscisic acid;
CDS_237_transcript_239	N-terminal protein myristoylation; GTP catabolic process; small GTPase mediated signal transduction; cellular homeostasis; response to abscisic acid;
CDS_238_transcript_240	starch biosynthetic process; maltose metabolic process; glucosinolate biosynthetic process; transmembrane transport; ATP catabolic process;
CDS_240_transcript_242	transmembrane transport;
CDS_244_transcript_246	transmembrane transport; auxin polar transport; proline transport; cysteine biosynthetic process;
CDS_245_transcript_247	transmembrane transport;
CDS_246_transcript_248	regulation of plant-type hypersensitive response; response to insect; response to salt stress; response to fructose; positive regulation of flavonoid biosynthetic process; protein targeting to membrane; water transport;
CDS_247_transcript_249	biosynthetic process;
CDS_248_transcript_250	biosynthetic process; response to hypoxia;
CDS_249_transcript_251	myo-inositol hexakisphosphate biosynthetic process; photorespiration;
CDS_250_transcript_252	regulation of plant-type hypersensitive response; response to insect; response to salt stress; response to fructose; positive regulation of flavonoid biosynthetic process; protein targeting to membrane; water transport;
CDS_251_transcript_253	glucose catabolic process; root hair elongation;
CDS_252_transcript_254	glucose catabolic process; root hair elongation;
CDS_253_transcript_255	glucose catabolic process; root hair elongation;
CDS_254_transcript_256	glucose catabolic process; root hair elongation;
CDS_255_transcript_257	mRNA modification;
CDS_257_transcript_259	proteolysis;
CDS_258_transcript_260	proteolysis;
CDS_259_transcript_261	indoleacetic acid biosynthetic process; tryptophan catabolic process; cellular cation homeostasis; divalent metal ion transport; cellular response to nitrogen starvation;
CDS_260_transcript_262	regulation of proton transport; pentose-phosphate shunt; response to far red light; hydrogen peroxide catabolic process; response to glucose; unsaturated fatty acid biosynthetic process; response to red light; photosystem II assembly; chloroplast relocation; defense response to bacterium; chlorophyll biosynthetic process; response to sucrose; photosynthetic electron transport in photosystem I; is…
CDS_262_transcript_264	lipid transport;
CDS_264_transcript_266	protein catabolic process;
CDS_265_transcript_267	protein catabolic process;
CDS_266_transcript_268	pentose-phosphate shunt; photosystem II assembly; chlorophyll biosynthetic process; isopentenyl diphosphate biosynthetic process, methylerythritol 4-phosphate pathway; rRNA processing; thylakoid membrane organization;
CDS_267_transcript_269	pentose-phosphate shunt; photosystem II assembly; chlorophyll biosynthetic process; isopentenyl diphosphate biosynthetic process, methylerythritol 4-phosphate pathway; rRNA processing; thylakoid membrane organization;
CDS_268_transcript_270	photosynthetic electron transport in photosystem II; ATP synthesis coupled proton transport;
CDS_269_transcript_271	coenzyme biosynthetic process; jasmonic acid biosynthetic process; leaf morphogenesis; positive regulation of catalytic activity; cysteine biosynthetic process; aromatic amino acid family metabolic process; photosynthetic electron transport in photosystem II; rRNA processing; isopentenyl diphosphate biosynthetic process, methylerythritol 4-phosphate pathway; starch biosynthetic process; maltose m…
CDS_270_transcript_272	photosynthesis, light reaction; chlorophyll biosynthetic process;
CDS_271_transcript_273	photosynthesis, light reaction; chlorophyll biosynthetic process;
CDS_274_transcript_276	protein phosphorylation;
CDS_275_transcript_277	pentose-phosphate shunt; response to far red light; starch biosynthetic process; response to red light; chloroplast relocation; photosynthesis; maltose metabolic process; chlorophyll biosynthetic process; response to blue light; transcription from plastid promoter; rRNA processing; thylakoid membrane organization;
CDS_276_transcript_278	pentose-phosphate shunt; response to far red light; starch biosynthetic process; response to red light; chloroplast relocation; photosynthesis; maltose metabolic process; chlorophyll biosynthetic process; response to blue light; transcription from plastid promoter; rRNA processing; thylakoid membrane organization;
CDS_277_transcript_279	multidimensional cell growth; protein phosphorylation; protein desumoylation; trichome morphogenesis; actin filament polymerization; vegetative to reproductive phase transition of meristem; hydrogen peroxide biosynthetic process;
CDS_282_transcript_284	cellular metabolic process;
CDS_283_transcript_285	sucrose biosynthetic process; dephosphorylation; response to fructose; starch catabolic process; photosynthesis; response to abscisic acid; fructose 1,6-bisphosphate metabolic process;
CDS_285_transcript_288	photosynthesis;
CDS_286_transcript_289	photosynthesis;
CDS_287_transcript_290	photosynthesis;
CDS_288_transcript_291	DNA methylation; DNA-dependent DNA replication; histone H3-K9 methylation; cell proliferation; regulation of flower development;
CDS_289_transcript_292	stomatal complex morphogenesis; protein peptidyl-prolyl isomerization; protein folding; isopentenyl diphosphate biosynthetic process, methylerythritol 4-phosphate pathway; chlorophyll biosynthetic process; carotenoid biosynthetic process; unsaturated fatty acid biosynthetic process;
CDS_290_transcript_294	autophagy;
CDS_291_transcript_295	response to auxin; response to fungus; auxin polar transport; photomorphogenesis; lateral root formation; protein ubiquitination; indeterminate inflorescence morphogenesis; unidimensional cell growth;
CDS_292_transcript_296	cellular cation homeostasis; divalent metal ion transport; photosynthesis, light harvesting; cysteine biosynthetic process; response to karrikin;
CDS_293_transcript_297	photosynthesis, light harvesting in photosystem II;
CDS_294_transcript_298	response to far red light; carotenoid biosynthetic process; regulation of protein dephosphorylation; unsaturated fatty acid biosynthetic process; response to red light; photosystem II assembly; chlorophyll biosynthetic process; photosynthetic electron transport in photosystem I; isopentenyl diphosphate biosynthetic process, methylerythritol 4-phosphate pathway; response to blue light; glucosinola…
CDS_295_transcript_299	response to far red light; carotenoid biosynthetic process; regulation of protein dephosphorylation; unsaturated fatty acid biosynthetic process; response to red light; photosystem II assembly; chlorophyll biosynthetic process; photosynthetic electron transport in photosystem I; isopentenyl diphosphate biosynthetic process, methylerythritol 4-phosphate pathway; response to blue light; glucosinola…
CDS_296_transcript_300	cellular cation homeostasis; divalent metal ion transport; photosynthesis, light harvesting; cysteine biosynthetic process; response to karrikin;
CDS_298_transcript_302	response to nematode; carbohydrate metabolic process; response to cold;
CDS_299_transcript_303	isopentenyl diphosphate biosynthetic process, methylerythritol 4-phosphate pathway; proteolysis;
CDS_300_transcript_304	isopentenyl diphosphate biosynthetic process, methylerythritol 4-phosphate pathway;
CDS_301_transcript_305	vesicle-mediated transport; positive regulation of transcription, DNA-templated; positive regulation of seed maturation; protein targeting to vacuole; cellular response to starvation;
CDS_302_transcript_306	vesicle-mediated transport; positive regulation of transcription, DNA-templated; positive regulation of seed maturation; protein targeting to vacuole; cellular response to starvation;
CDS_303_transcript_307	cellular response to phosphate starvation; stem cell fate determination; pollen germination; pollen maturation; cation transport; ATP catabolic process; meristem maintenance; cellular metal ion homeostasis;
CDS_304_transcript_308	cellular response to phosphate starvation; stem cell fate determination; pollen germination; pollen maturation; cation transport; ATP catabolic process; meristem maintenance; cellular metal ion homeostasis;
CDS_305_transcript_309	indoleacetic acid biosynthetic process; tryptophan catabolic process; cellular cation homeostasis; divalent metal ion transport; cellular response to nitrogen starvation;
CDS_307_transcript_311	pentose-phosphate shunt; photosynthetic electron transport in photosystem I; cysteine biosynthetic process; regulation of protein dephosphorylation;
CDS_308_transcript_312	cellular metabolic process;
CDS_311_transcript_315	proteolysis;
CDS_312_transcript_316	nucleotide phosphorylation;
CDS_313_transcript_317	nucleotide phosphorylation;
CDS_314_transcript_318	positive regulation of transcription, DNA-templated; stomatal complex morphogenesis; isopentenyl diphosphate biosynthetic process, methylerythritol 4-phosphate pathway; maltose metabolic process; starch biosynthetic process;
CDS_315_transcript_319	ATP hydrolysis coupled proton transport; plasma membrane ATP synthesis coupled proton transport;
CDS_316_transcript_320	cell redox homeostasis; oxidation-reduction process;
CDS_317_transcript_321	fatty acid biosynthetic process; oxidation-reduction process;
CDS_318_transcript_322	fatty acid biosynthetic process; photoinhibition; oxidation-reduction process;
CDS_319_transcript_323	chloroplast organization; proteolysis;
CDS_320_transcript_324	amino acid transmembrane transport; purine nucleobase transport;
CDS_321_transcript_325	proteolysis;
CDS_322_transcript_326	proteolysis;
CDS_323_transcript_327	photosynthesis, light harvesting; response to blue light; response to far red light; response to red light;
CDS_326_transcript_330	chloroplast relocation; pentose-phosphate shunt; isopentenyl diphosphate biosynthetic process, methylerythritol 4-phosphate pathway; thylakoid membrane organization; maltose metabolic process; starch biosynthetic process; ncRNA metabolic process;
CDS_327_transcript_331	nuclear-transcribed mRNA catabolic process, nonsense-mediated decay; translational termination; translational initiation; erythrocyte homeostasis; translational elongation; maturation of SSU-rRNA from tricistronic rRNA transcript (SSU-rRNA, 5.8S rRNA, LSU-rRNA); viral transcription; SRP-dependent cotranslational protein targeting to membrane;
CDS_328_transcript_332	negative regulation of defense response; systemic acquired resistance; response to bacterium; salicylic acid biosynthetic process;
CDS_329_transcript_333	sucrose biosynthetic process; dephosphorylation; response to fructose; starch catabolic process; photosynthesis; response to abscisic acid; fructose 1,6-bisphosphate metabolic process;
CDS_331_transcript_335	regulation of eIF2 alpha phosphorylation by heme; erythrocyte development; oxygen transport;
CDS_332_transcript_336	translation; positive regulation of transcription, DNA-templated; DNA-templated transcription, elongation; ribosome biogenesis; transcription from plastid promoter;
CDS_333_transcript_337	translation;
CDS_334_transcript_338	translation; positive regulation of transcription, DNA-templated; DNA-templated transcription, elongation; ribosome biogenesis; transcription from plastid promoter;
CDS_335_transcript_339	positive regulation of transcription, DNA-templated; stomatal complex morphogenesis; isopentenyl diphosphate biosynthetic process, methylerythritol 4-phosphate pathway; maltose metabolic process; starch biosynthetic process;
CDS_336_transcript_340	gluconeogenesis; lateral root formation; response to bacterium; response to salt stress; cell proliferation; glycolytic process; cell differentiation; response to cadmium ion; response to cold; response to heat; abscisic acid-activated signaling pathway; nucleosome assembly;
CDS_341_transcript_345	translation;
CDS_342_transcript_346	response to UV; negative regulation of translation; response to copper ion; copper ion homeostasis;
CDS_343_transcript_347	translation;
CDS_344_transcript_348	translation;
CDS_345_transcript_349	translation;
CDS_348_transcript_352	protein dephosphorylation; starch catabolic process; maltose metabolic process; starch biosynthetic process; positive regulation of catalytic activity;
CDS_349_transcript_353	terpenoid biosynthetic process; chlorophyll biosynthetic process;
CDS_350_transcript_354	terpenoid biosynthetic process;
CDS_352_transcript_356	terpenoid biosynthetic process;
CDS_353_transcript_357	phospholipid biosynthetic process; inositol biosynthetic process;
CDS_354_transcript_358	phospholipid biosynthetic process; inositol biosynthetic process;
CDS_355_transcript_359	regulation of plant-type hypersensitive response; defense response by callose deposition; protein dephosphorylation; response to chitin; protein targeting to membrane; negative regulation of programmed cell death; endoplasmic reticulum unfolded protein response;
CDS_356_transcript_360	regulation of plant-type hypersensitive response; defense response by callose deposition; protein dephosphorylation; response to chitin; protein targeting to membrane; negative regulation of programmed cell death; endoplasmic reticulum unfolded protein response;
CDS_357_transcript_361	regulation of plant-type hypersensitive response; defense response by callose deposition; protein dephosphorylation; response to chitin; protein targeting to membrane; negative regulation of programmed cell death; endoplasmic reticulum unfolded protein response;
CDS_358_transcript_362	regulation of transport;
CDS_359_transcript_363	photosynthesis, light harvesting; response to blue light; response to far red light; response to red light;
CDS_362_transcript_366	regulation of transcription, DNA-templated; rRNA transcription; cell proliferation;
CDS_366_transcript_370	pentose-phosphate shunt; defense response to bacterium; response to cold; response to nematode; embryo development ending in seed dormancy;
CDS_369_transcript_373	thiazole biosynthetic process; response to cold; thiamine biosynthetic process; cellular response to DNA damage stimulus;
CDS_371_transcript_375	DNA-templated transcription, elongation; translation;
CDS_372_transcript_376	DNA-templated transcription, elongation; translation;
CDS_373_transcript_377	DNA-templated transcription, elongation; translation;
CDS_374_transcript_378	camera-type eye development; cerebellum development; dorsal/ventral pattern formation;
CDS_375_transcript_379	transport;
CDS_376_transcript_380	transport;
CDS_377_transcript_381	transport;
CDS_378_transcript_382	transport;
CDS_379_transcript_383	response to nematode; amino acid transmembrane transport; neutral amino acid transport; amino acid import;
CDS_380_transcript_384	response to nematode; amino acid transmembrane transport; neutral amino acid transport; amino acid import;
CDS_381_transcript_385	positive regulation of transcription, DNA-templated; unsaturated fatty acid biosynthetic process; vitamin metabolic process; glycine catabolic process; lipoate metabolic process; coenzyme biosynthetic process; chlorophyll biosynthetic process; isopentenyl diphosphate biosynthetic process, methylerythritol 4-phosphate pathway; cysteine biosynthetic process from serine; leaf morphogenesis; glucosin…
CDS_382_transcript_386	cysteine biosynthetic process from serine; response to cadmium ion;
CDS_383_transcript_387	transport;
CDS_384_transcript_388	transport;
CDS_388_transcript_392	fatty acid beta-oxidation; response to water deprivation; protein import into peroxisome matrix; response to salt stress; defense response to fungus; autophagic cell death; response to starvation; leaf senescence; cellular macromolecule catabolic process; autophagy; response to oxidative stress;
CDS_389_transcript_393	fatty acid beta-oxidation; response to water deprivation; protein import into peroxisome matrix; response to salt stress; defense response to fungus; autophagic cell death; response to starvation; leaf senescence; cellular macromolecule catabolic process; autophagy; response to oxidative stress;
CDS_390_transcript_394	triose phosphate transmembrane transport;
CDS_391_transcript_395	triose phosphate transmembrane transport;
CDS_392_transcript_396	triose phosphate transmembrane transport;
CDS_393_transcript_397	iron-sulfur cluster assembly; thylakoid membrane organization; vegetative to reproductive phase transition of meristem; chloroplast organization; ovule development; asymmetric cell division; protein import into chloroplast stroma; embryo development ending in seed dormancy;
CDS_394_transcript_398	iron-sulfur cluster assembly; thylakoid membrane organization; vegetative to reproductive phase transition of meristem; chloroplast organization; ovule development; asymmetric cell division; protein import into chloroplast stroma; embryo development ending in seed dormancy;
CDS_395_transcript_399	oxidation-reduction process; response to oxidative stress;
CDS_396_transcript_400	positive regulation of transcription, DNA-templated; pentose-phosphate shunt; glucosinolate metabolic process; unsaturated fatty acid biosynthetic process; starch biosynthetic process; photosystem II assembly; vitamin metabolic process; glycine catabolic process; lipoate metabolic process; chlorophyll biosynthetic process; coenzyme biosynthetic process; isopentenyl diphosphate biosynthetic proces…
CDS_397_transcript_401	photosynthesis, light reaction; stomatal complex morphogenesis; cysteine biosynthetic process;
CDS_398_transcript_402	photosynthesis, light reaction; stomatal complex morphogenesis; cysteine biosynthetic process;
CDS_400_transcript_404	response to UV; negative regulation of translation; response to copper ion; copper ion homeostasis;
CDS_401_transcript_405	response to UV; negative regulation of translation; response to copper ion; copper ion homeostasis;
CDS_402_transcript_406	response to sucrose; response to cold; metabolic process; response to light stimulus;
CDS_403_transcript_407	metabolic process;
CDS_405_transcript_409	photosynthesis, light reaction; response to salt stress; defense response to bacterium; response to light stimulus; response to cold; response to fructose; response to sucrose; water transport; cellular cation homeostasis; divalent metal ion transport;
CDS_406_transcript_410	transport;
CDS_407_transcript_411	response to virus; response to heat; response to cadmium ion; response to karrikin;
CDS_410_transcript_414	lipid metabolic process; single-organism cellular process; systemic acquired resistance; response to oxygen-containing compound; regulation of cellular process; cellular response to stimulus;
CDS_411_transcript_415	lipid metabolic process; single-organism cellular process; systemic acquired resistance; response to oxygen-containing compound; regulation of cellular process; cellular response to stimulus;
CDS_412_transcript_416	systemic acquired resistance; lipid metabolic process; salicylic acid biosynthetic process;
CDS_413_transcript_417	lipid metabolic process; single-organism cellular process; systemic acquired resistance; response to oxygen-containing compound; regulation of cellular process; cellular response to stimulus;
CDS_415_transcript_419	positive regulation of Rab GTPase activity;
CDS_416_transcript_420	histone H3-K9 methylation; pyrimidine ribonucleotide biosynthetic process; translation; RNA methylation; plant-type cell wall organization; chromatin silencing; cell wall modification;
CDS_418_transcript_422	photosynthesis;
CDS_419_transcript_423	regulation of proton transport; stomatal complex morphogenesis; photosynthesis, light reaction; response to fructose; photorespiration; response to far red light; carotenoid biosynthetic process; salicylic acid biosynthetic process; water transport; response to red light; chloroplast relocation; response to salt stress; defense response to bacterium; glutamate biosynthetic process; positive regul…
CDS_420_transcript_424	hydrogen peroxide catabolic process; oxidation-reduction process;
CDS_421_transcript_425	thiazole biosynthetic process; response to cold; thiamine biosynthetic process; cellular response to DNA damage stimulus;
CDS_422_transcript_426	oxidation-reduction process;
CDS_426_transcript_430	protein catabolic process;
CDS_427_transcript_431	proteolysis;
CDS_428_transcript_432	protein catabolic process;
CDS_429_transcript_433	protein catabolic process; proteolysis;
CDS_430_transcript_434	protein dephosphorylation;
CDS_431_transcript_435	protein dephosphorylation;
CDS_432_transcript_436	protein dephosphorylation;
CDS_435_transcript_439	sulfate assimilation; protein trimerization; cellular response to sulfate starvation; sterol biosynthetic process;
CDS_436_transcript_440	sulfate assimilation;
CDS_437_transcript_441	sulfate assimilation;
CDS_438_transcript_442	sulfate assimilation;
CDS_439_transcript_443	response to cadmium ion; sulfate assimilation; selenium compound metabolic process;
CDS_440_transcript_444	glutamate biosynthetic process; oxidation-reduction process;
CDS_441_transcript_445	sulfate assimilation;
CDS_442_transcript_446	defense response; cell death; response to biotic stimulus;
CDS_443_transcript_447	translation;
CDS_444_transcript_448	translation;
CDS_445_transcript_449	translation;
CDS_446_transcript_450	translation;
CDS_447_transcript_451	response to salt stress; autophagy;
CDS_451_transcript_455	glucose catabolic process; response to ozone; cellulose biosynthetic process; amino acid transport;
CDS_453_transcript_457	proteolysis; lipid metabolic process;
CDS_454_transcript_458	lipid metabolic process; protein targeting to vacuole; response to salt stress; response to temperature stimulus; proteolysis; hyperosmotic response; water transport; organ development; Golgi organization; response to cadmium ion; glycolytic process;
CDS_455_transcript_459	photosynthesis;
CDS_456_transcript_460	ubiquitin-dependent protein catabolic process;
CDS_457_transcript_461	proteolysis; lipid metabolic process;
CDS_458_transcript_462	proteolysis; lipid metabolic process;
CDS_459_transcript_463	phenylalanyl-tRNA aminoacylation; tRNA processing;
CDS_460_transcript_464	phenylalanyl-tRNA aminoacylation; tRNA processing;
CDS_461_transcript_465	phosphate ion transport; cellular response to phosphate starvation;
CDS_462_transcript_466	leaf senescence; myo-inositol hexakisphosphate biosynthetic process; cellular response to oxidative stress; reactive oxygen species metabolic process; vegetative to reproductive phase transition of meristem;
CDS_463_transcript_467	leaf senescence; myo-inositol hexakisphosphate biosynthetic process; cellular response to oxidative stress; reactive oxygen species metabolic process; vegetative to reproductive phase transition of meristem;
CDS_464_transcript_468	leaf senescence; myo-inositol hexakisphosphate biosynthetic process; cellular response to oxidative stress; reactive oxygen species metabolic process; vegetative to reproductive phase transition of meristem;
CDS_465_transcript_469	ubiquitin-dependent protein catabolic process; DNA repair; negative regulation of photomorphogenesis; protein polyubiquitination; photomorphogenesis; flower development; hormone-mediated signaling pathway; cotyledon development; short-day photoperiodism, flowering; sugar mediated signaling pathway;
CDS_466_transcript_470	ubiquitin-dependent protein catabolic process;
CDS_467_transcript_471	ubiquitin-dependent protein catabolic process;
CDS_468_transcript_472	protein polyubiquitination; mitotic cell cycle; flower development; embryonic pattern specification; response to freezing; short-day photoperiodism, flowering; hormone-mediated signaling pathway; cotyledon development; cell division; photomorphogenesis; regulation of cell cycle process; ubiquitin-dependent protein catabolic process; lipid storage; sugar mediated signaling pathway; RNA processing;…
CDS_469_transcript_473	ubiquitin-dependent protein catabolic process;
CDS_471_transcript_475	oxidation-reduction process;
CDS_472_transcript_476	oxidation-reduction process;
CDS_473_transcript_477	basement membrane disassembly; proteolysis involved in cellular protein catabolic process; positive regulation of inflammatory response; regulation of sensory perception of pain; collagen catabolic process; bone resorption;
CDS_474_transcript_478	protein folding; response to high light intensity; response to endoplasmic reticulum stress; heat acclimation; response to hydrogen peroxide;
CDS_475_transcript_479	protein folding; response to high light intensity; response to endoplasmic reticulum stress; heat acclimation; response to hydrogen peroxide;
CDS_476_transcript_480	photosynthetic electron transport in photosystem II; defense response to bacterium; photosynthetic electron transport in photosystem I; ATP synthesis coupled proton transport; response to cold;
CDS_477_transcript_481	pentose-phosphate shunt; positive regulation of catalytic activity; starch biosynthetic process; response to non-ionic osmotic stress; maltose metabolic process; response to lipid hydroperoxide; pyridoxal phosphate biosynthetic process; hyperosmotic salinity response; response to UV-B; cellular amino acid metabolic process; chlorophyll metabolic process; pyridoxine biosynthetic process;
CDS_478_transcript_482	pentose-phosphate shunt; positive regulation of catalytic activity; starch biosynthetic process; response to non-ionic osmotic stress; maltose metabolic process; response to lipid hydroperoxide; pyridoxal phosphate biosynthetic process; hyperosmotic salinity response; response to UV-B; cellular amino acid metabolic process; chlorophyll metabolic process; pyridoxine biosynthetic process;
CDS_479_transcript_483	pentose-phosphate shunt; positive regulation of catalytic activity; starch biosynthetic process; response to non-ionic osmotic stress; maltose metabolic process; response to lipid hydroperoxide; pyridoxal phosphate biosynthetic process; hyperosmotic salinity response; response to UV-B; cellular amino acid metabolic process; chlorophyll metabolic process; pyridoxine biosynthetic process;
CDS_480_transcript_484	pentose-phosphate shunt; positive regulation of catalytic activity; starch biosynthetic process; response to non-ionic osmotic stress; maltose metabolic process; response to lipid hydroperoxide; pyridoxal phosphate biosynthetic process; hyperosmotic salinity response; response to UV-B; cellular amino acid metabolic process; chlorophyll metabolic process; pyridoxine biosynthetic process;
CDS_481_transcript_485	salicylic acid biosynthetic process; leaf morphogenesis; regulation of plant-type hypersensitive response; response to chitin; cellular cation homeostasis; cysteine biosynthetic process; negative regulation of defense response; defense response to fungus; divalent metal ion transport; jasmonic acid mediated signaling pathway; photosystem II stabilization; rRNA processing; detection of biotic stim…
CDS_482_transcript_486	photosystem II stabilization; photosynthesis;
CDS_483_transcript_487	glycolytic process;
CDS_484_transcript_488	glycolytic process;
CDS_486_transcript_490	response to absence of light; protein import; trichome morphogenesis; regulation of photosynthesis; thylakoid membrane organization; chloroplast organization; protein targeting;
CDS_487_transcript_491	response to absence of light; protein import; trichome morphogenesis; regulation of photosynthesis; thylakoid membrane organization; chloroplast organization; protein targeting;
CDS_491_transcript_495	carotenoid biosynthetic process; oxidation-reduction process;
CDS_492_transcript_496	carotenoid biosynthetic process; oxidation-reduction process;
CDS_496_transcript_500	photosynthetic electron transport in photosystem II; defense response to bacterium; photosynthetic electron transport in photosystem I; ATP synthesis coupled proton transport; response to cold;
CDS_497_transcript_501	iron ion transport; zinc ion transport; transmembrane transport; magnesium ion transport;
CDS_498_transcript_502	chlorophyll biosynthetic process; photosynthesis; oxidation-reduction process;
CDS_499_transcript_503	chlorophyll biosynthetic process; photosynthesis; oxidation-reduction process;
CDS_500_transcript_504	oxidation-reduction process; defense response to bacterium; photoinhibition; photosystem II assembly; regulation of protein dephosphorylation; photosystem II stabilization;
CDS_505_transcript_509	response to far red light; regulation of protein dephosphorylation; response to red light; photosystem II assembly; cellular response to water deprivation; oxidative photosynthetic carbon pathway; photosynthetic electron transport in photosystem I; cellular response to light stimulus; PSII associated light-harvesting complex II catabolic process; response to blue light; cysteine biosynthetic proc…
CDS_506_transcript_510	response to far red light; regulation of protein dephosphorylation; response to red light; photosystem II assembly; cellular response to water deprivation; oxidative photosynthetic carbon pathway; photosynthetic electron transport in photosystem I; cellular response to light stimulus; PSII associated light-harvesting complex II catabolic process; response to blue light; cysteine biosynthetic proc…
CDS_509_transcript_513	UDP-L-arabinose metabolic process; response to salt stress; cellulose biosynthetic process; plant-type cell wall organization or biogenesis; pollen development; response to cadmium ion;
CDS_510_transcript_514	mRNA transcription; regulation of transcription, DNA-templated; unidimensional cell growth; response to cytokinin;
CDS_512_transcript_516	metabolic process;
CDS_513_transcript_517	photosynthetic electron transport in photosystem II; response to herbicide;
CDS_515_transcript_519	thiazole biosynthetic process; response to cold; thiamine biosynthetic process; cellular response to DNA damage stimulus;
CDS_516_transcript_520	positive regulation of transcription, DNA-templated; plastid translation; positive regulation of translation;
CDS_517_transcript_521	positive regulation of transcription, DNA-templated; plastid translation; positive regulation of translation;
CDS_518_transcript_522	response to far red light; regulation of protein dephosphorylation; response to red light; photosystem II assembly; cellular response to water deprivation; oxidative photosynthetic carbon pathway; photosynthetic electron transport in photosystem I; cellular response to light stimulus; PSII associated light-harvesting complex II catabolic process; response to blue light; cysteine biosynthetic proc…
CDS_519_transcript_523	response to far red light; regulation of protein dephosphorylation; response to red light; photosystem II assembly; cellular response to water deprivation; oxidative photosynthetic carbon pathway; photosynthetic electron transport in photosystem I; cellular response to light stimulus; PSII associated light-harvesting complex II catabolic process; response to blue light; cysteine biosynthetic proc…
CDS_520_transcript_524	rRNA processing; plastid organization; cellular cation homeostasis; photosystem II assembly; divalent metal ion transport;
CDS_521_transcript_525	amino acid transport; proteolysis;
CDS_522_transcript_526	amino acid transport; proteolysis;
CDS_523_transcript_527	regulation of transcription, DNA-templated; histone H3 acetylation; transcription, DNA-templated;
CDS_525_transcript_529	translation; regulation of meristem growth; auxin polar transport; growth; regulation of cell size; root morphogenesis; ribosome biogenesis; anther development; plant-type cell wall organization; plant-type cell wall biogenesis; pattern specification process;
CDS_526_transcript_530	DNA metabolic process;
CDS_527_transcript_531	fatty acid biosynthetic process; microtubule nucleation; oxidation-reduction process;
CDS_528_transcript_532	fatty acid metabolic process; oxidation-reduction process;
CDS_529_transcript_533	fatty acid metabolic process; oxidation-reduction process;
CDS_531_transcript_535	translation; rRNA processing; chlorophyll biosynthetic process;
CDS_532_transcript_536	translation;
CDS_533_transcript_537	translation; rRNA processing; chlorophyll biosynthetic process;
CDS_535_transcript_539	translation; regulation of meristem growth; auxin polar transport; growth; regulation of cell size; root morphogenesis; ribosome biogenesis; anther development; plant-type cell wall organization; plant-type cell wall biogenesis; pattern specification process;
CDS_536_transcript_540	rRNA processing; plastid organization; photosystem II assembly;
CDS_537_transcript_541	B cell differentiation;
CDS_539_transcript_543	regulation of proton transport; photosynthesis, light reaction; negative regulation of defense response; response to far red light; detection of biotic stimulus; jasmonic acid mediated signaling pathway; salicylic acid biosynthetic process; systemic acquired resistance, salicylic acid mediated signaling pathway; positive regulation of catalytic activity; regulation of plant-type hypersensitive re…
CDS_540_transcript_544	regulation of proton transport; photosynthesis, light reaction; negative regulation of defense response; response to far red light; detection of biotic stimulus; jasmonic acid mediated signaling pathway; salicylic acid biosynthetic process; systemic acquired resistance, salicylic acid mediated signaling pathway; positive regulation of catalytic activity; regulation of plant-type hypersensitive re…
CDS_541_transcript_545	reciprocal meiotic recombination; SOS response; cytokinin biosynthetic process; ATP catabolic process; DNA repair;
CDS_544_transcript_548	metabolic process;
CDS_545_transcript_549	metabolic process;
CDS_546_transcript_550	ribosome biogenesis; RNA methylation; translation;
CDS_547_transcript_551	ribosome biogenesis; RNA methylation; translation;
CDS_548_transcript_552	oxidation-reduction process; photosynthesis, light reaction; chlorophyll biosynthetic process; cysteine biosynthetic process; regulation of protein dephosphorylation;
CDS_549_transcript_553	chlorophyll biosynthetic process; photosynthesis; oxidation-reduction process;
CDS_550_transcript_554	photosystem II repair; proteolysis; mRNA modification;
CDS_553_transcript_557	methylation-dependent chromatin silencing; cell-cell signaling; cell adhesion; actin nucleation; mucilage extrusion from seed coat; determination of bilateral symmetry; xylem and phloem pattern formation; meristem development; trichome morphogenesis; DNA methylation; root hair cell differentiation; organ morphogenesis; production of miRNAs involved in gene silencing by miRNA; production of ta-siR…
CDS_554_transcript_558	methylation-dependent chromatin silencing; cell-cell signaling; cell adhesion; actin nucleation; mucilage extrusion from seed coat; determination of bilateral symmetry; xylem and phloem pattern formation; meristem development; trichome morphogenesis; DNA methylation; root hair cell differentiation; organ morphogenesis; production of miRNAs involved in gene silencing by miRNA; production of ta-siR…
CDS_555_transcript_559	defense response to fungus; autophagy;
CDS_556_transcript_560	translation;
CDS_557_transcript_561	translation;
CDS_558_transcript_562	fatty acid homeostasis; triglyceride metabolic process; negative regulation of neuron apoptotic process; negative regulation of inflammatory response; cholesterol catabolic process; cholesterol efflux; cGMP-mediated signaling; positive regulation of cholesterol efflux; axon regeneration; nitric oxide mediated signal transduction; reverse cholesterol transport; maintenance of location in cell; neg…
CDS_559_transcript_563	protein targeting to vacuole; response to salt stress; response to temperature stimulus; proteolysis; hyperosmotic response; water transport; Golgi organization; gluconeogenesis; response to cadmium ion; glycolytic process;
CDS_560_transcript_564	protein targeting to vacuole; response to salt stress; response to temperature stimulus; proteolysis; hyperosmotic response; water transport; Golgi organization; gluconeogenesis; response to cadmium ion; glycolytic process;
CDS_561_transcript_565	protein targeting to vacuole; response to salt stress; response to temperature stimulus; proteolysis; hyperosmotic response; water transport; Golgi organization; gluconeogenesis; response to cadmium ion; glycolytic process;
CDS_562_transcript_566	protein targeting to vacuole; response to salt stress; response to temperature stimulus; proteolysis; hyperosmotic response; water transport; Golgi organization; gluconeogenesis; response to cadmium ion; glycolytic process;
CDS_566_transcript_570	photoperiodism, flowering; nicotinamide nucleotide metabolic process;
CDS_569_transcript_573	response to desiccation; response to cold; response to salt stress; response to abscisic acid;
CDS_570_transcript_574	response to desiccation; response to cold; response to salt stress; response to abscisic acid;
CDS_571_transcript_575	vesicle-mediated transport; cilium morphogenesis; regulation of cell adhesion; apoptotic process; phosphatidylinositol-mediated signaling; actin filament severing; actin filament polymerization; cellular response to cadmium ion; actin filament capping;
CDS_572_transcript_576	photosynthesis;
CDS_573_transcript_577	long-day photoperiodism; regulation of inositol biosynthetic process; regulation of raffinose biosynthetic process;
CDS_574_transcript_578	long-day photoperiodism; regulation of inositol biosynthetic process; regulation of raffinose biosynthetic process;
CDS_575_transcript_579	protein processing; chloroplast organization; response to heat;
CDS_576_transcript_580	protein processing; chloroplast organization; response to heat;
CDS_577_transcript_581	cytoskeleton organization; gluconeogenesis; response to wounding; glucose catabolic process; response to salt stress; proteasomal protein catabolic process; cell division; response to auxin; regulation of protein localization; seed germination; response to light stimulus; root hair cell tip growth;
CDS_578_transcript_582	MAPK cascade; protein phosphorylation;
CDS_580_transcript_584	defense response; antigen processing and presentation of endogenous peptide antigen via MHC class I via ER pathway, TAP-dependent; immune response; positive regulation of T cell mediated cytotoxicity;
CDS_581_transcript_585	mRNA modification; phosphatidylglycerol biosynthetic process; stomatal complex morphogenesis; isopentenyl diphosphate biosynthetic process, methylerythritol 4-phosphate pathway; response to abscisic acid;
CDS_582_transcript_586	photosynthesis, light harvesting;
CDS_583_transcript_587	methylation; glycine catabolic process; response to cadmium ion;
CDS_584_transcript_588	methylation; glycine catabolic process; response to cadmium ion;
CDS_585_transcript_589	methylation; glycine catabolic process; response to cadmium ion;
CDS_586_transcript_590	oxidation-reduction process;
CDS_587_transcript_591	oxidation-reduction process;
CDS_588_transcript_592	oxidation-reduction process;
CDS_589_transcript_593	positive regulation of transcription, DNA-templated; pentose-phosphate shunt; glucosinolate metabolic process; unsaturated fatty acid biosynthetic process; starch biosynthetic process; photosystem II assembly; vitamin metabolic process; glycine catabolic process; lipoate metabolic process; chlorophyll biosynthetic process; coenzyme biosynthetic process; isopentenyl diphosphate biosynthetic proces…
CDS_590_transcript_594	methylation; glycine catabolic process; response to cadmium ion;
CDS_594_transcript_598	pentose-phosphate shunt; positive regulation of catalytic activity; starch biosynthetic process; pyridoxal 5'-phosphate salvage; maltose metabolic process; glucosinolate biosynthetic process; pyridoxal biosynthetic process;
CDS_595_transcript_599	pentose-phosphate shunt; positive regulation of catalytic activity; starch biosynthetic process; pyridoxal 5'-phosphate salvage; maltose metabolic process; glucosinolate biosynthetic process; pyridoxal biosynthetic process;
CDS_599_transcript_603	response to wounding; xylem and phloem pattern formation; steroid metabolic process; oxidation-reduction process;
CDS_600_transcript_604	response to wounding; xylem and phloem pattern formation; steroid metabolic process; oxidation-reduction process;
CDS_601_transcript_605	oxidation-reduction process;
CDS_602_transcript_606	positive regulation of apoptotic process; microglial cell proliferation; chaperone-mediated protein complex assembly; positive regulation of cell proliferation; positive regulation of nitric oxide biosynthetic process; positive regulation of intrinsic apoptotic signaling pathway; negative regulation of intrinsic apoptotic signaling pathway in response to DNA damage; intrinsic apoptotic signaling …
CDS_603_transcript_607	chloroplast relocation; isopentenyl diphosphate biosynthetic process, methylerythritol 4-phosphate pathway; thylakoid membrane organization; ncRNA metabolic process; transcription from plastid promoter; photosynthesis;
CDS_604_transcript_608	chloroplast relocation; isopentenyl diphosphate biosynthetic process, methylerythritol 4-phosphate pathway; thylakoid membrane organization; ncRNA metabolic process; phosphorylation; transcription from plastid promoter; photosynthesis;
CDS_606_transcript_610	oxidation-reduction process;
CDS_607_transcript_611	small GTPase mediated signal transduction; cellular homeostasis; GTP catabolic process;
CDS_608_transcript_612	small GTPase mediated signal transduction; cellular homeostasis; GTP catabolic process;
CDS_609_transcript_613	small GTPase mediated signal transduction; cellular homeostasis; GTP catabolic process;
CDS_610_transcript_614	cellular homeostasis; sugar mediated signaling pathway; cotyledon development; actin filament-based movement; chromatin organization; mitochondrion localization; protein targeting to mitochondrion; response to freezing; positive regulation of organelle organization; protein ubiquitination; mitotic recombination; regulation of chromosome organization; seed germination; trichome morphogenesis; pero…
CDS_611_transcript_615	translation;
CDS_614_transcript_618	triglyceride biosynthetic process;
CDS_615_transcript_619	triglyceride biosynthetic process;
CDS_616_transcript_620	defense response to bacterium; photosynthetic electron transport chain;
CDS_617_transcript_621	photoperiodism, flowering; protein N-linked glycosylation;
CDS_620_transcript_624	oxidation-reduction process;
CDS_621_transcript_625	photosystem II assembly; isopentenyl diphosphate biosynthetic process, methylerythritol 4-phosphate pathway; proteolysis;
CDS_622_transcript_626	photosystem II assembly; isopentenyl diphosphate biosynthetic process, methylerythritol 4-phosphate pathway; proteolysis;
CDS_623_transcript_627	oxidation-reduction process;
CDS_627_transcript_631	proteolysis;
CDS_628_transcript_632	pentose-phosphate shunt; PSII associated light-harvesting complex II catabolic process; proteolysis; photosystem II repair;
CDS_629_transcript_633	hydrogen peroxide catabolic process; oxidation-reduction process;
CDS_630_transcript_634	S-adenosylmethioninamine biosynthetic process; spermine biosynthetic process; spermidine biosynthetic process;
CDS_631_transcript_635	glutamine biosynthetic process;
CDS_632_transcript_636	glutamine biosynthetic process;
CDS_633_transcript_637	glutamine biosynthetic process;
CDS_635_transcript_639	S-adenosylmethioninamine biosynthetic process; spermine biosynthetic process; spermidine biosynthetic process;
CDS_636_transcript_640	photosynthesis;
CDS_637_transcript_641	metabolic process; ethylene-activated signaling pathway;
CDS_638_transcript_642	metabolic process; ethylene-activated signaling pathway;
CDS_639_transcript_643	metabolic process; ethylene-activated signaling pathway;
CDS_640_transcript_644	oxidation-reduction process; defense response to bacterium; hydrogen peroxide biosynthetic process;
CDS_641_transcript_645	oxidation-reduction process;
CDS_642_transcript_646	positive regulation of transcription, DNA-templated; pentose-phosphate shunt; glucosinolate metabolic process; unsaturated fatty acid biosynthetic process; starch biosynthetic process; photosystem II assembly; vitamin metabolic process; glycine catabolic process; lipoate metabolic process; chlorophyll biosynthetic process; coenzyme biosynthetic process; isopentenyl diphosphate biosynthetic proces…
CDS_643_transcript_647	positive regulation of transcription, DNA-templated; pentose-phosphate shunt; glucosinolate metabolic process; unsaturated fatty acid biosynthetic process; starch biosynthetic process; photosystem II assembly; vitamin metabolic process; glycine catabolic process; lipoate metabolic process; chlorophyll biosynthetic process; coenzyme biosynthetic process; isopentenyl diphosphate biosynthetic proces…
CDS_644_transcript_648	transmembrane transport; ATP transport; ADP transport;
CDS_645_transcript_649	transmembrane transport; ATP transport; ADP transport;
CDS_646_transcript_650	transmembrane transport; ATP transport; ADP transport;
CDS_647_transcript_651	transmembrane transport; ATP transport; ADP transport;
CDS_648_transcript_652	transmembrane transport;
CDS_649_transcript_653	hydrogen peroxide catabolic process; oxidation-reduction process; response to cadmium ion; glucosinolate biosynthetic process;
CDS_650_transcript_654	hydrogen peroxide catabolic process; oxidation-reduction process; response to cadmium ion; glucosinolate biosynthetic process;
CDS_654_transcript_658	photosynthesis; cysteine biosynthetic process;
CDS_655_transcript_659	photosynthesis; cysteine biosynthetic process;
CDS_656_transcript_660	response to salt stress; one-carbon metabolic process; calcium ion transport; Golgi organization; cysteine biosynthetic process;
CDS_657_transcript_661	methylation;
CDS_658_transcript_662	positive regulation of transcription, DNA-templated; pentose-phosphate shunt; glucosinolate metabolic process; unsaturated fatty acid biosynthetic process; starch biosynthetic process; photosystem II assembly; vitamin metabolic process; glycine catabolic process; lipoate metabolic process; chlorophyll biosynthetic process; coenzyme biosynthetic process; isopentenyl diphosphate biosynthetic proces…
CDS_659_transcript_663	photosynthesis; cysteine biosynthetic process;
CDS_660_transcript_664	photosynthesis;
CDS_661_transcript_665	hydrogen peroxide catabolic process; oxidation-reduction process;
CDS_662_transcript_666	glutamine biosynthetic process;
CDS_664_transcript_668	cell redox homeostasis; glycerol ether metabolic process; oxidation-reduction process;
CDS_665_transcript_669	cell redox homeostasis; glycerol ether metabolic process; oxidation-reduction process;
CDS_667_transcript_671	defense response to bacterium; defense response by callose deposition in cell wall; metabolic process; response to heat; response to jasmonic acid;
CDS_668_transcript_672	response to jasmonic acid; defense response to bacterium; response to heat; defense response by callose deposition in cell wall; L-ascorbic acid biosynthetic process;
CDS_669_transcript_673	defense response to bacterium; defense response by callose deposition in cell wall; metabolic process; response to heat; response to jasmonic acid;
CDS_670_transcript_674	photosynthesis;
CDS_671_transcript_675	regulation of transcription, DNA-templated;
CDS_672_transcript_676	regulation of transcription, DNA-templated;
CDS_673_transcript_677	regulation of transcription, DNA-templated;
CDS_674_transcript_678	regulation of transcription, DNA-templated;
CDS_675_transcript_679	photosynthesis; cysteine biosynthetic process;
CDS_676_transcript_680	defense response to bacterium; defense response by callose deposition in cell wall; metabolic process; response to heat; response to jasmonic acid;
CDS_677_transcript_681	defense response to bacterium; defense response by callose deposition in cell wall; metabolic process; response to heat; response to jasmonic acid;
CDS_678_transcript_682	regulation of transcription, DNA-templated;
CDS_679_transcript_683	regulation of transcription, DNA-templated;
CDS_680_transcript_684	cell redox homeostasis;
CDS_681_transcript_685	hydrogen sulfide biosynthetic process; phosphorylation; male gamete generation; sulfate assimilation;
CDS_682_transcript_686	response to cadmium ion; defense response to oomycetes; glutathione transport;
CDS_683_transcript_687	response to cadmium ion; defense response to oomycetes; glutathione transport;
CDS_687_transcript_691	photosynthetic electron transport in photosystem II; defense response to bacterium; photosynthetic electron transport in photosystem I; ATP synthesis coupled proton transport; response to cold;
CDS_688_transcript_692	photosynthetic electron transport in photosystem II; defense response to bacterium; photosynthetic electron transport in photosystem I; ATP synthesis coupled proton transport; response to cold;
CDS_690_transcript_694	rRNA processing; plastid organization; cellular cation homeostasis; photosystem II assembly; divalent metal ion transport;
CDS_691_transcript_695	rRNA processing; plastid organization; cellular cation homeostasis; photosystem II assembly; divalent metal ion transport;
CDS_701_transcript_705	response to jasmonic acid; defense response to bacterium; response to heat; defense response by callose deposition in cell wall; L-ascorbic acid biosynthetic process;
CDS_702_transcript_706	stomatal complex morphogenesis; positive regulation of catalytic activity; starch biosynthetic process; photosystem II assembly; maltose metabolic process; response to karrikin; nonphotochemical quenching; cysteine biosynthetic process; rRNA processing; thylakoid membrane organization;
CDS_703_transcript_707	proteolysis;
CDS_705_transcript_709	proteolysis;
CDS_706_transcript_710	rRNA processing; plastid organization; photosystem II assembly; photosystem II repair; regulation of protein dephosphorylation;
CDS_710_transcript_714	stomatal complex morphogenesis; positive regulation of catalytic activity; starch biosynthetic process; photosystem II assembly; maltose metabolic process; response to karrikin; nonphotochemical quenching; cysteine biosynthetic process; rRNA processing; thylakoid membrane organization;
CDS_712_transcript_716	translational elongation; GTP catabolic process;
CDS_714_transcript_718	protein targeting to mitochondrion; regulation of transcription, DNA-templated; leaf development; metabolic process; brassinosteroid mediated signaling pathway;
CDS_715_transcript_719	proteolysis;
CDS_716_transcript_720	positive regulation of transcription, DNA-templated; regulation of protein dephosphorylation; photosystem II assembly; chloroplast relocation; iron-sulfur cluster assembly; isopentenyl diphosphate biosynthetic process, methylerythritol 4-phosphate pathway; proteolysis; aromatic amino acid family biosynthetic process; transcription from plastid promoter; rRNA processing; thylakoid membrane organiz…
CDS_720_transcript_724	positive regulation of transcription, DNA-templated; lipoate biosynthetic process; protein lipoylation; unsaturated fatty acid biosynthetic process; plant-type cell wall modification; circadian regulation of gene expression; vitamin metabolic process; glycine catabolic process; secondary metabolic process; photomorphogenesis; chlorophyll biosynthetic process; pollen tube guidance; isopentenyl dip…
CDS_721_transcript_725	positive regulation of transcription, DNA-templated; lipoate biosynthetic process; protein lipoylation; unsaturated fatty acid biosynthetic process; plant-type cell wall modification; circadian regulation of gene expression; vitamin metabolic process; glycine catabolic process; secondary metabolic process; photomorphogenesis; chlorophyll biosynthetic process; pollen tube guidance; isopentenyl dip…
CDS_722_transcript_726	positive regulation of transcription, DNA-templated; lipoate biosynthetic process; protein lipoylation; unsaturated fatty acid biosynthetic process; plant-type cell wall modification; circadian regulation of gene expression; vitamin metabolic process; glycine catabolic process; secondary metabolic process; photomorphogenesis; chlorophyll biosynthetic process; pollen tube guidance; isopentenyl dip…
CDS_723_transcript_727	translational elongation; GTP catabolic process;
CDS_724_transcript_728	translational elongation; GTP catabolic process;
CDS_725_transcript_729	ATP synthesis coupled proton transport;
CDS_727_transcript_731	photosynthesis;
CDS_732_transcript_736	response to auxin;
CDS_736_transcript_740	glycine metabolic process; response to light stimulus; response to cold; circadian rhythm; tetrahydrofolate interconversion; L-serine metabolic process; photorespiration; response to cadmium ion;
CDS_737_transcript_741	defense response to bacterium; regulation of transcription, DNA-templated; cellular response to iron ion; response to ethylene;
CDS_738_transcript_742	response to red or far red light; response to salt stress; cotyledon development; defense response to bacterium; response to auxin; regulation of transcription, DNA-templated; sugar mediated signaling pathway; protein N-linked glycosylation; response to superoxide; cell death; response to abscisic acid; ethylene-activated signaling pathway; salicylic acid mediated signaling pathway; cellular resp…
CDS_739_transcript_743	defense response to bacterium; regulation of transcription, DNA-templated; cellular response to iron ion; response to ethylene;
CDS_740_transcript_744	stomatal complex morphogenesis; pentose-phosphate shunt; positive regulation of catalytic activity; photosystem II assembly; plastid organization; rRNA processing;
CDS_741_transcript_745	stomatal complex morphogenesis; pentose-phosphate shunt; positive regulation of catalytic activity; photosystem II assembly; plastid organization; rRNA processing;
CDS_742_transcript_746	histone H4 deacetylation; regulation of transcription, DNA-templated; histone H3 deacetylation; transcription, DNA-templated;
CDS_743_transcript_747	histone H4 deacetylation; regulation of transcription, DNA-templated; histone H3 deacetylation; transcription, DNA-templated;
CDS_744_transcript_748	systemic acquired resistance; carbohydrate metabolic process; response to endoplasmic reticulum stress;
CDS_745_transcript_749	carbohydrate metabolic process;
CDS_746_transcript_750	transcription, DNA-templated;
CDS_747_transcript_751	embryo development ending in seed dormancy; ovule development; positive regulation of catalytic activity; pentose-phosphate shunt; translational elongation; rRNA processing; seed germination; DNA-templated transcription, elongation; thylakoid membrane organization; starch biosynthetic process; maltose metabolic process; transcription from plastid promoter; iron-sulfur cluster assembly; vegetative…
CDS_750_transcript_754	cellular response to light stimulus; oxidation-reduction process;
CDS_751_transcript_755	cellular response to light stimulus; oxidation-reduction process;
CDS_752_transcript_756	protein phosphorylation;
CDS_753_transcript_757	photosynthesis;
CDS_755_transcript_759	chlororespiration;
CDS_756_transcript_760	chlororespiration;
CDS_757_transcript_761	fucosylation; protein glycosylation;
CDS_758_transcript_762	fucosylation; protein glycosylation;
CDS_759_transcript_763	fucosylation; protein glycosylation;
CDS_760_transcript_764	termination of RNA polymerase II transcription; mRNA polyadenylation; mRNA splicing, via spliceosome;
CDS_761_transcript_765	chlororespiration;
CDS_762_transcript_766	chlororespiration;
CDS_763_transcript_767	photosynthesis;
CDS_764_transcript_768	photosynthesis;
CDS_765_transcript_769	photosynthesis;
CDS_766_transcript_770	nitrogen compound metabolic process;
CDS_767_transcript_771	nitrogen compound metabolic process;
CDS_768_transcript_772	nitrogen compound metabolic process;
CDS_769_transcript_773	nitrogen compound metabolic process;
CDS_770_transcript_774	translation; pyrimidine ribonucleotide biosynthetic process;
CDS_771_transcript_775	translation; pyrimidine ribonucleotide biosynthetic process;
CDS_772_transcript_776	glucose catabolic process; hydrogen ion transmembrane transport;
CDS_773_transcript_777	mRNA modification; stomatal complex morphogenesis; maltose metabolic process; starch biosynthetic process; positive regulation of catalytic activity;
CDS_774_transcript_778	glucose catabolic process; hydrogen ion transmembrane transport;
CDS_775_transcript_779	transmembrane transport; nitrate transport; response to endoplasmic reticulum stress; sucrose transport; protein folding; response to heat; response to nitrate; response to high light intensity; response to hydrogen peroxide;
CDS_776_transcript_780	monosaccharide transport; transmembrane transport; sucrose transport;
CDS_777_transcript_781	transmembrane transport; nitrate transport; response to endoplasmic reticulum stress; sucrose transport; protein folding; response to heat; response to nitrate; response to high light intensity; response to hydrogen peroxide;
CDS_778_transcript_782	monosaccharide transport; transmembrane transport; sucrose transport;
CDS_779_transcript_783	photosynthesis;
CDS_780_transcript_784	pentose-phosphate shunt; regulation of protein dephosphorylation; cellular cation homeostasis; photosystem II assembly; divalent metal ion transport; cysteine biosynthetic process; plastid organization; photosynthesis, light harvesting in photosystem I; rRNA processing;
CDS_781_transcript_785	calcium ion transmembrane transport;
CDS_782_transcript_786	response to fructose; cold acclimation; water transport; cellular manganese ion homeostasis; response to salt stress; response to nematode; Golgi organization; regulation of protein localization; cellular zinc ion homeostasis; glucosinolate biosynthetic process; phosphate ion homeostasis; calcium ion transmembrane transport; cellular lipid catabolic process;
CDS_783_transcript_787	protein polymerization; GTP catabolic process; chloroplast fission;
CDS_784_transcript_788	protein polymerization; GTP catabolic process; chloroplast fission;
CDS_785_transcript_789	metabolic process;
CDS_786_transcript_790	aging; seed germination; response to salt stress; response to abscisic acid; protein methylation;
CDS_787_transcript_791	aging; seed germination; response to salt stress; response to abscisic acid; protein methylation;
CDS_788_transcript_792	gibberellic acid mediated signaling pathway; transcription, DNA-templated; lateral root formation; cytokinin-activated signaling pathway; microtubule nucleation; negative regulation of transcription, DNA-templated; auxin-activated signaling pathway; seed dormancy process;
CDS_789_transcript_793	starch catabolic process; protein dephosphorylation;
CDS_790_transcript_794	protein dephosphorylation; starch catabolic process; circadian rhythm; maltose metabolic process; starch biosynthetic process; glucosinolate biosynthetic process; positive regulation of catalytic activity;
CDS_791_transcript_795	starch catabolic process; protein dephosphorylation;
CDS_794_transcript_798	regulation of stomatal movement; response to water deprivation; ATP hydrolysis coupled proton transport; ATP biosynthetic process; protein glycosylation; response to abscisic acid; ATP catabolic process;
CDS_795_transcript_799	regulation of stomatal movement; response to water deprivation; ATP hydrolysis coupled proton transport; ATP biosynthetic process; protein glycosylation; response to abscisic acid; ATP catabolic process;
CDS_796_transcript_801	defense response to bacterium; response to cold; carbohydrate metabolic process; phosphorylation;
CDS_797_transcript_802	citrate metabolic process; cellular response to nitric oxide; water transport; cell wall macromolecule metabolic process; ethylene biosynthetic process; glucose catabolic process; isocitrate metabolic process; response to salt stress; photosynthesis; vacuole organization; hyperosmotic response; Golgi organization; glycolytic process; iron ion homeostasis; cellular response to fatty acid; response…
CDS_798_transcript_803	citrate metabolic process; cellular response to nitric oxide; water transport; cell wall macromolecule metabolic process; ethylene biosynthetic process; glucose catabolic process; isocitrate metabolic process; response to salt stress; photosynthesis; vacuole organization; hyperosmotic response; Golgi organization; glycolytic process; iron ion homeostasis; cellular response to fatty acid; response…
CDS_799_transcript_804	citrate metabolic process; cellular response to nitric oxide; water transport; cell wall macromolecule metabolic process; ethylene biosynthetic process; glucose catabolic process; isocitrate metabolic process; response to salt stress; photosynthesis; vacuole organization; hyperosmotic response; Golgi organization; glycolytic process; iron ion homeostasis; cellular response to fatty acid; response…
CDS_800_transcript_805	citrate metabolic process; cellular response to nitric oxide; water transport; cell wall macromolecule metabolic process; ethylene biosynthetic process; glucose catabolic process; isocitrate metabolic process; response to salt stress; photosynthesis; vacuole organization; hyperosmotic response; Golgi organization; glycolytic process; iron ion homeostasis; cellular response to fatty acid; response…
CDS_801_transcript_806	deadenylation-independent decapping of nuclear-transcribed mRNA;
CDS_802_transcript_807	oxidation-reduction process; response to red light; response to water deprivation; xanthophyll biosynthetic process; response to heat; abscisic acid biosynthetic process;
CDS_803_transcript_808	oxidation-reduction process; response to red light; response to water deprivation; xanthophyll biosynthetic process; response to heat; abscisic acid biosynthetic process;
CDS_804_transcript_810	translation;
CDS_805_transcript_811	telomere maintenance in response to DNA damage; chromatin silencing by small RNA; response to freezing; response to gamma radiation; embryo development ending in seed dormancy; mRNA export from nucleus; DNA recombination; meiotic chromosome segregation; photomorphogenesis; lipid storage; sugar mediated signaling pathway; meristem structural organization; protein ubiquitination; seed germination; …
CDS_806_transcript_812	proteolysis;
CDS_807_transcript_813	proteolysis;
CDS_808_transcript_814	defense response to bacterium; response to cold; carbohydrate metabolic process; phosphorylation;
CDS_809_transcript_815	negative regulation of transcription, DNA-templated; oxidation-reduction process;
CDS_810_transcript_816	negative regulation of transcription, DNA-templated; oxidation-reduction process;
CDS_811_transcript_817	GTP catabolic process; SRP-dependent cotranslational protein targeting to membrane;
CDS_812_transcript_818	GTP catabolic process; SRP-dependent cotranslational protein targeting to membrane;
CDS_814_transcript_820	response to oxidative stress; response to UV-B; response to jasmonic acid; response to fungus; response to water deprivation; heat acclimation; response to wounding; jasmonic acid biosynthetic process; hyperosmotic salinity response; response to chitin; cold acclimation; endoplasmic reticulum unfolded protein response; photosynthetic acclimation;
CDS_815_transcript_821	response to oxidative stress; response to UV-B; response to jasmonic acid; response to fungus; response to water deprivation; heat acclimation; response to wounding; jasmonic acid biosynthetic process; hyperosmotic salinity response; response to chitin; cold acclimation; endoplasmic reticulum unfolded protein response; photosynthetic acclimation;
CDS_816_transcript_822	protein refolding;
CDS_817_transcript_823	protein refolding;
CDS_818_transcript_824	isoprenoid biosynthetic process; oxidation-reduction process;
CDS_819_transcript_825	isoprenoid biosynthetic process; oxidation-reduction process;
CDS_820_transcript_826	protein folding; protein peptidyl-prolyl isomerization;
CDS_821_transcript_827	protein folding; protein peptidyl-prolyl isomerization;
CDS_822_transcript_828	positive regulation of transcription, DNA-templated; pentose-phosphate shunt; response to far red light; hydrogen peroxide catabolic process; carotenoid biosynthetic process; regulation of protein dephosphorylation; response to red light; photosystem II assembly; chloroplast relocation; chlorophyll biosynthetic process; PSII associated light-harvesting complex II catabolic process; response to bl…
CDS_823_transcript_829	positive regulation of transcription, DNA-templated; pentose-phosphate shunt; response to far red light; hydrogen peroxide catabolic process; carotenoid biosynthetic process; regulation of protein dephosphorylation; response to red light; photosystem II assembly; chloroplast relocation; chlorophyll biosynthetic process; PSII associated light-harvesting complex II catabolic process; response to bl…
CDS_824_transcript_830	protein refolding;
CDS_825_transcript_831	protein refolding;
CDS_826_transcript_832	salicylic acid biosynthetic process; response to red light; regulation of plant-type hypersensitive response; response to chitin; cysteine biosynthetic process; negative regulation of defense response; defense response to fungus; pentose-phosphate shunt; jasmonic acid mediated signaling pathway; rRNA processing; detection of biotic stimulus; defense response to bacterium; protein targeting to mem…
CDS_827_transcript_833	defense response to bacterium; response to cold; carbohydrate metabolic process; phosphorylation;
CDS_828_transcript_834	oxidation-reduction process; defense response to bacterium; photoinhibition; photosystem II assembly; regulation of protein dephosphorylation; photosystem II stabilization;
CDS_829_transcript_835	translation;
CDS_830_transcript_836	reciprocal meiotic recombination; SOS response; cytokinin biosynthetic process; ATP catabolic process; DNA repair;
CDS_831_transcript_837	oxidation-reduction process; response to oxidative stress;
CDS_832_transcript_838	oxidation-reduction process; response to oxidative stress;
CDS_835_transcript_841	oligopeptide transport; transmembrane transport;
CDS_836_transcript_842	transmembrane transport; regulation of plant-type hypersensitive response; basic amino acid transport; ammonium transport; amino acid import; oligopeptide transport; nucleotide transport; protein targeting to membrane; negative regulation of programmed cell death; ER to Golgi vesicle-mediated transport; regulation of ion transport;
CDS_837_transcript_843	nucleic acid phosphodiester bond hydrolysis; RNA-dependent DNA replication;
CDS_838_transcript_844	oxidation-reduction process; response to oxidative stress;
CDS_839_transcript_845	fatty acid biosynthetic process;
CDS_840_transcript_846	protein phosphorylation; photoperiodism, flowering;
CDS_844_transcript_850	negative regulation of defense response; jasmonic acid mediated signaling pathway; systemic acquired resistance, salicylic acid mediated signaling pathway; regulation of plant-type hypersensitive response; protein targeting to membrane; defense response to fungus; negative regulation of programmed cell death; protein phosphorylation; MAPK cascade; response to cold; abscisic acid-activated signali…
CDS_845_transcript_851	regulation of protein stability; negative regulation of lymphocyte differentiation; negative regulation of G1/S transition of mitotic cell cycle; protein ubiquitination; negative regulation of cyclin-dependent protein serine/threonine kinase activity; protein targeting to mitochondrion; mitochondrion degradation;
CDS_846_transcript_852	translation;
CDS_847_transcript_853	negative regulation of defense response; jasmonic acid mediated signaling pathway; systemic acquired resistance, salicylic acid mediated signaling pathway; regulation of plant-type hypersensitive response; protein targeting to membrane; defense response to fungus; negative regulation of programmed cell death; protein phosphorylation; MAPK cascade; response to cold; abscisic acid-activated signali…
CDS_848_transcript_854	negative regulation of defense response; jasmonic acid mediated signaling pathway; systemic acquired resistance, salicylic acid mediated signaling pathway; regulation of plant-type hypersensitive response; protein targeting to membrane; defense response to fungus; negative regulation of programmed cell death; protein phosphorylation; MAPK cascade; response to cold; abscisic acid-activated signali…
CDS_850_transcript_856	fatty acid biosynthetic process;
CDS_851_transcript_857	fatty acid biosynthetic process;
CDS_852_transcript_858	cytoskeleton organization; response to cytokinin; response to fructose; gluconeogenesis; response to far red light; water transport; multidimensional cell growth; response to red light; calcium ion transport; response to salt stress; proteasomal protein catabolic process; vacuole organization; anthocyanin accumulation in tissues in response to UV light; Golgi organization; regulation of hormone l…
CDS_853_transcript_859	cytoskeleton organization; response to cytokinin; response to fructose; gluconeogenesis; response to far red light; water transport; multidimensional cell growth; response to red light; calcium ion transport; response to salt stress; proteasomal protein catabolic process; vacuole organization; anthocyanin accumulation in tissues in response to UV light; Golgi organization; regulation of hormone l…
CDS_856_transcript_862	translation; rRNA export from nucleus;
CDS_857_transcript_863	transport;
CDS_858_transcript_864	positive regulation of transcription, DNA-templated; pentose-phosphate shunt; glucosinolate metabolic process; unsaturated fatty acid biosynthetic process; starch biosynthetic process; photosystem II assembly; vitamin metabolic process; glycine catabolic process; lipoate metabolic process; chlorophyll biosynthetic process; coenzyme biosynthetic process; isopentenyl diphosphate biosynthetic proces…
CDS_859_transcript_865	cytoskeleton organization; response to cytokinin; response to fructose; gluconeogenesis; response to far red light; water transport; multidimensional cell growth; response to red light; calcium ion transport; response to salt stress; proteasomal protein catabolic process; vacuole organization; anthocyanin accumulation in tissues in response to UV light; Golgi organization; regulation of hormone l…
CDS_861_transcript_867	transport;
CDS_862_transcript_868	response to fructose; hydrogen peroxide catabolic process; water transport; hydrogen peroxide transmembrane transport; multidimensional cell growth; cellular cation homeostasis; calcium ion transport; response to salt stress; defense response to bacterium; anthocyanin accumulation in tissues in response to UV light; root hair elongation; hyperosmotic response; Golgi organization; water homeostasi…
CDS_869_transcript_875	lipid metabolic process; response to insect; defense response to bacterium; response to cold; glucosinolate catabolic process;
CDS_870_transcript_876	lipid metabolic process; response to insect; defense response to bacterium; response to cold; glucosinolate catabolic process;
CDS_872_transcript_878	brassinosteroid biosynthetic process; oxidation-reduction process; response to water deprivation; polysaccharide biosynthetic process; pentacyclic triterpenoid biosynthetic process; sterol biosynthetic process;
CDS_873_transcript_879	response to salt stress; pentose-phosphate shunt; response to cadmium ion; glycolytic process;
CDS_874_transcript_880	response to abscisic acid; response to virus;
CDS_875_transcript_881	transmembrane transport; magnesium ion transport;
CDS_876_transcript_882	magnesium ion transport; transmembrane transport;
CDS_877_transcript_883	positive regulation of transcription, DNA-templated; photosynthetic electron transport in photosystem I; leaf morphogenesis; cell differentiation;
CDS_878_transcript_884	positive regulation of transcription, DNA-templated; photosynthetic electron transport in photosystem I; leaf morphogenesis; cell differentiation;
CDS_879_transcript_885	unsaturated fatty acid biosynthetic process; oxidation-reduction process;
CDS_880_transcript_886	hydrogen peroxide catabolic process; response to sucrose; response to glucose; salicylic acid biosynthetic process; ovule development; glucosinolate biosynthetic process; glycolytic process; cellular cation homeostasis; cysteine biosynthetic process; defense response, incompatible interaction; pentose-phosphate shunt; divalent metal ion transport; photosynthesis, light reaction; isopentenyl dipho…
CDS_881_transcript_887	unsaturated fatty acid biosynthetic process; oxidation-reduction process;
CDS_882_transcript_888	RNA methylation; RNA processing;
CDS_883_transcript_889	defense response; regulation of plant-type hypersensitive response; positive regulation of flavonoid biosynthetic process; protein targeting to membrane; signal transduction;
CDS_886_transcript_892	metabolic process;
CDS_887_transcript_893	photoperiodism, flowering; response to metal ion;
CDS_888_transcript_894	response to metal ion;
CDS_889_transcript_895	hydrogen peroxide catabolic process; response to sucrose; response to glucose; salicylic acid biosynthetic process; ovule development; glucosinolate biosynthetic process; glycolytic process; cellular cation homeostasis; cysteine biosynthetic process; defense response, incompatible interaction; pentose-phosphate shunt; divalent metal ion transport; photosynthesis, light reaction; isopentenyl dipho…
CDS_890_transcript_896	glycolytic process; phosphorylation;
CDS_891_transcript_897	magnesium ion transport;
CDS_892_transcript_898	cellular response to nitrogen starvation;
CDS_893_transcript_899	defense response to bacterium; oxidation-reduction process;
CDS_894_transcript_900	defense response to bacterium; oxidation-reduction process;
CDS_895_transcript_901	translation;
CDS_896_transcript_902	translation; pentose-phosphate shunt;
CDS_897_transcript_903	cell wall modification; plant-type cell wall organization; ribosome biogenesis; translation;
CDS_898_transcript_904	cell wall modification; plant-type cell wall organization; ribosome biogenesis; translation;
CDS_902_transcript_908	cell wall modification; plant-type cell wall organization; ribosome biogenesis; translation;
CDS_903_transcript_909	cell wall modification; plant-type cell wall organization; ribosome biogenesis; translation;
CDS_904_transcript_910	cell wall modification; plant-type cell wall organization; ribosome biogenesis; translation;
CDS_905_transcript_911	cell wall modification; plant-type cell wall organization; ribosome biogenesis; translation;
CDS_906_transcript_912	translation; pentose-phosphate shunt;
CDS_907_transcript_913	translation;
CDS_908_transcript_914	regulation of proton transport; translational initiation; chloroplast relocation; GTP catabolic process; protein autophosphorylation; isopentenyl diphosphate biosynthetic process, methylerythritol 4-phosphate pathway; ncRNA metabolic process; transcription from plastid promoter; thylakoid membrane organization;
CDS_909_transcript_915	translational initiation; GTP catabolic process;
CDS_910_transcript_916	translational initiation; GTP catabolic process;
CDS_911_transcript_917	metabolic process; carbon utilization;
CDS_912_transcript_918	protein phosphorylation; response to virus;
CDS_913_transcript_919	protein phosphorylation; response to virus;
CDS_914_transcript_920	photosynthesis, light harvesting;
CDS_915_transcript_921	translational initiation; GTP catabolic process;
CDS_916_transcript_922	pentose-phosphate shunt; thylakoid membrane organization;
CDS_917_transcript_923	pentose-phosphate shunt; thylakoid membrane organization;
CDS_918_transcript_924	cytokinesis by cell plate formation; microtubule cytoskeleton organization; gravitropism; response to virus; response to abscisic acid;
CDS_919_transcript_925	defense response to bacterium; response to cold; carbohydrate metabolic process; phosphorylation;
CDS_920_transcript_926	hydrogen peroxide catabolic process; response to sucrose; response to glucose; salicylic acid biosynthetic process; ovule development; glucosinolate biosynthetic process; glycolytic process; cellular cation homeostasis; cysteine biosynthetic process; defense response, incompatible interaction; pentose-phosphate shunt; divalent metal ion transport; photosynthesis, light reaction; isopentenyl dipho…
CDS_921_transcript_927	glycolytic process; phosphorylation;
CDS_923_transcript_929	protein phosphorylation; response to virus;
CDS_924_transcript_930	response to type I interferon; defense response to bacterium; ISG15-protein conjugation; modification-dependent protein catabolic process; positive regulation of erythrocyte differentiation; regulation of interferon-gamma production; negative regulation of viral genome replication; negative regulation of protein ubiquitination; defense response to virus;
CDS_925_transcript_931	transcription from RNA polymerase II promoter; mRNA processing; regulation of lipid transport by positive regulation of transcription from RNA polymerase II promoter; regulation of intrinsic apoptotic signaling pathway in response to DNA damage by p53 class mediator; RNA splicing; positive regulation of receptor-mediated endocytosis; regulation of low-density lipoprotein particle clearance; posit…
CDS_926_transcript_932	glucose metabolic process; oxidation-reduction process;
CDS_927_transcript_933	negative regulation of necrotic cell death; oxidation-reduction process; immune response; intracellular sequestering of iron ion; iron ion transport; negative regulation of fibroblast proliferation;
CDS_928_transcript_934	metabolic process;
CDS_929_transcript_935	metabolic process;
CDS_930_transcript_936	glucose catabolic process; pollen sperm cell differentiation; protein targeting; nucleosome assembly; double fertilization forming a zygote and endosperm;
CDS_931_transcript_937	protein processing; vernalization response; proteolysis;
CDS_932_transcript_938	stomatal complex morphogenesis; photosynthetic electron transport in photosystem I; rRNA processing; plastid organization; photosystem II assembly; glucose metabolic process; glycolytic process; regulation of protein dephosphorylation;
CDS_933_transcript_939	thylakoid membrane organization; photosynthesis;
CDS_934_transcript_940	thylakoid membrane organization; photosynthesis;
CDS_935_transcript_941	tryptophan biosynthetic process; response to salicylic acid; response to salt stress; defense response to bacterium; response to auxin; response to jasmonic acid; response to endoplasmic reticulum stress; tryptophan catabolic process; response to cadmium ion; indoleacetic acid biosynthetic process; ethylene-activated signaling pathway; response to gibberellin; systemic acquired resistance;
CDS_936_transcript_942	tryptophan biosynthetic process; response to salicylic acid; response to salt stress; defense response to bacterium; response to auxin; response to jasmonic acid; response to endoplasmic reticulum stress; tryptophan catabolic process; response to cadmium ion; indoleacetic acid biosynthetic process; ethylene-activated signaling pathway; response to gibberellin; systemic acquired resistance;
CDS_937_transcript_943	positive regulation of transcription, DNA-templated; unsaturated fatty acid biosynthetic process; vitamin metabolic process; glycine catabolic process; lipoate metabolic process; coenzyme biosynthetic process; chlorophyll biosynthetic process; isopentenyl diphosphate biosynthetic process, methylerythritol 4-phosphate pathway; cysteine biosynthetic process from serine; leaf morphogenesis; glucosin…
CDS_939_transcript_945	photorespiration; pentose-phosphate shunt; starch biosynthetic process; cellular cation homeostasis; maltose metabolic process; chlorophyll biosynthetic process; photosynthetic electron transport in photosystem I; divalent metal ion transport; rRNA processing;
CDS_940_transcript_946	translation;
CDS_941_transcript_947	photorespiration; pentose-phosphate shunt; starch biosynthetic process; cellular cation homeostasis; maltose metabolic process; chlorophyll biosynthetic process; photosynthetic electron transport in photosystem I; divalent metal ion transport; rRNA processing;
CDS_942_transcript_948	photorespiration; pentose-phosphate shunt; starch biosynthetic process; cellular cation homeostasis; maltose metabolic process; chlorophyll biosynthetic process; photosynthetic electron transport in photosystem I; divalent metal ion transport; rRNA processing;
CDS_943_transcript_949	nucleotide-sugar transport;
CDS_944_transcript_950	nucleotide-sugar transport;
CDS_945_transcript_951	coenzyme biosynthetic process; hydrogen peroxide catabolic process; jasmonic acid biosynthetic process; leaf morphogenesis; response to red light; glucosinolate biosynthetic process; glycolytic process; cysteine biosynthetic process; pentose-phosphate shunt; rRNA processing; PSII associated light-harvesting complex II catabolic process; isopentenyl diphosphate biosynthetic process, methylerythrit…
CDS_947_transcript_953	leucine biosynthetic process; response to salt stress;
CDS_948_transcript_954	response to salt stress; response to temperature stimulus; hyperosmotic response; water transport; Golgi organization; response to cadmium ion; glycolytic process; leucine biosynthetic process;
CDS_949_transcript_955	response to salt stress; response to temperature stimulus; hyperosmotic response; water transport; Golgi organization; response to cadmium ion; glycolytic process; leucine biosynthetic process;
CDS_950_transcript_956	response to salt stress; response to temperature stimulus; hyperosmotic response; water transport; Golgi organization; response to cadmium ion; glycolytic process; leucine biosynthetic process;
CDS_952_transcript_958	positive regulation of transcription, DNA-templated; pentose-phosphate shunt; glucosinolate metabolic process; unsaturated fatty acid biosynthetic process; starch biosynthetic process; photosystem II assembly; vitamin metabolic process; glycine catabolic process; lipoate metabolic process; chlorophyll biosynthetic process; coenzyme biosynthetic process; isopentenyl diphosphate biosynthetic proces…
CDS_953_transcript_959	coenzyme biosynthetic process; hydrogen peroxide catabolic process; jasmonic acid biosynthetic process; leaf morphogenesis; response to red light; glucosinolate biosynthetic process; glycolytic process; cysteine biosynthetic process; pentose-phosphate shunt; rRNA processing; PSII associated light-harvesting complex II catabolic process; isopentenyl diphosphate biosynthetic process, methylerythrit…
CDS_957_transcript_963	glucose metabolic process; oxidation-reduction process;
CDS_958_transcript_964	glucose metabolic process; oxidation-reduction process;
CDS_959_transcript_965	reductive pentose-phosphate cycle; stomatal complex morphogenesis; photosynthetic electron transport in photosystem I; rRNA processing; plastid organization; photosystem II assembly; glycolytic process; regulation of protein dephosphorylation;
CDS_960_transcript_966	protein phosphorylation;
CDS_961_transcript_967	fatty acid biosynthetic process;
CDS_962_transcript_968	ATP catabolic process; response to nematode;
CDS_963_transcript_969	ATP catabolic process; response to nematode;
CDS_964_transcript_970	translational elongation; GTP catabolic process;
CDS_965_transcript_971	translational elongation; GTP catabolic process;
CDS_966_transcript_972	translational elongation; GTP catabolic process;
CDS_967_transcript_973	metabolic process; carbon utilization;
CDS_968_transcript_974	negative regulation of transcription, DNA-templated; oxidation-reduction process;
CDS_969_transcript_975	negative regulation of transcription, DNA-templated; oxidation-reduction process;
CDS_970_transcript_976	pentose-phosphate shunt; photorespiration; negative regulation of catalytic activity; positive regulation of catalytic activity; starch biosynthetic process; maltose metabolic process; cell redox homeostasis; tryptophan catabolic process; indoleacetic acid biosynthetic process; glycerol ether metabolic process; regulation of carbohydrate metabolic process; response to oxidative stress; thylakoid …
CDS_971_transcript_977	translational elongation;
CDS_972_transcript_978	defense response to bacterium; response to cold; metabolic process; response to salt stress; response to karrikin;
CDS_973_transcript_979	carbohydrate metabolic process;
CDS_974_transcript_980	carbohydrate metabolic process;
CDS_975_transcript_981	carbohydrate metabolic process;
CDS_976_transcript_982	carbohydrate metabolic process;
CDS_977_transcript_983	translational elongation; GTP catabolic process;
CDS_978_transcript_984	glycerol ether metabolic process; oxidation-reduction process; response to salt stress; cell redox homeostasis; response to fructose; water transport; positive regulation of catalytic activity;
CDS_982_transcript_988	cell redox homeostasis; glycerol ether metabolic process; sulfate assimilation; oxidation-reduction process;
CDS_983_transcript_989	nucleic acid phosphodiester bond hydrolysis;
CDS_984_transcript_990	nucleic acid phosphodiester bond hydrolysis;
CDS_985_transcript_991	glucose metabolic process; oxidation-reduction process;
CDS_986_transcript_992	purine nucleotide biosynthetic process; response to cadmium ion;
CDS_987_transcript_993	translational elongation; GTP catabolic process;
CDS_988_transcript_994	allantoin catabolic process; regulation of transcription, DNA-templated; maltose metabolic process; starch biosynthetic process; positive regulation of catalytic activity;
CDS_989_transcript_995	vesicle-mediated transport; intracellular protein transport; gravitropism;
CDS_990_transcript_996	protein autophosphorylation; regulation of signal transduction;
CDS_991_transcript_997	protein targeting to vacuole; vesicle-mediated transport;
CDS_992_transcript_998	allantoin catabolic process; regulation of transcription, DNA-templated; maltose metabolic process; starch biosynthetic process; positive regulation of catalytic activity;
CDS_993_transcript_999	metabolic process;
CDS_994_transcript_1000	regulation of translational initiation; formation of translation preinitiation complex;
CDS_995_transcript_1001	formation of translation preinitiation complex; regulation of translational initiation;
CDS_996_transcript_1002	regulation of translational initiation; formation of translation preinitiation complex;
CDS_999_transcript_1005	formation of translation preinitiation complex; regulation of translational initiation;
CDS_1000_transcript_1006	signal peptide processing; proteolysis;
CDS_1001_transcript_1007	signal peptide processing; proteolysis;
CDS_1005_transcript_1011	translational initiation; response to salt stress; regulation of nuclear-transcribed mRNA poly(A) tail shortening; protein glycosylation; regulation of translational initiation;
CDS_1007_transcript_1013	translational initiation; response to salt stress; regulation of nuclear-transcribed mRNA poly(A) tail shortening; protein glycosylation; regulation of translational initiation;
CDS_1008_transcript_1014	translational initiation; response to salt stress; regulation of nuclear-transcribed mRNA poly(A) tail shortening; protein glycosylation; regulation of translational initiation;
CDS_1010_transcript_1016	photosynthetic electron transport in photosystem I; protein stabilization; photosystem I stabilization; cellular cation homeostasis; divalent metal ion transport; cysteine biosynthetic process; photosynthetic NADP+ reduction;
CDS_1011_transcript_1017	photosynthetic electron transport in photosystem I; protein stabilization; photosystem I stabilization; cellular cation homeostasis; divalent metal ion transport; cysteine biosynthetic process; photosynthetic NADP+ reduction;
CDS_1012_transcript_1018	photosynthetic electron transport in photosystem I; protein stabilization; photosystem I stabilization; cellular cation homeostasis; divalent metal ion transport; cysteine biosynthetic process; photosynthetic NADP+ reduction;
CDS_1013_transcript_1019	photosynthetic electron transport in photosystem I; protein stabilization; photosystem I stabilization; cellular cation homeostasis; divalent metal ion transport; cysteine biosynthetic process; photosynthetic NADP+ reduction;
CDS_1014_transcript_1020	photosynthetic electron transport in photosystem I; protein stabilization; photosystem I stabilization; cellular cation homeostasis; divalent metal ion transport; cysteine biosynthetic process; photosynthetic NADP+ reduction;
CDS_1015_transcript_1021	hydrogen peroxide catabolic process; response to sucrose; response to glucose; salicylic acid biosynthetic process; ovule development; glucosinolate biosynthetic process; glycolytic process; cellular cation homeostasis; cysteine biosynthetic process; defense response, incompatible interaction; pentose-phosphate shunt; divalent metal ion transport; photosynthesis, light reaction; isopentenyl dipho…
CDS_1016_transcript_1022	glycolipid biosynthetic process;
CDS_1017_transcript_1023	glycolipid biosynthetic process;
CDS_1018_transcript_1024	glycolipid biosynthetic process;
CDS_1019_transcript_1025	biosynthetic process;
CDS_1020_transcript_1026	embryo development ending in seed dormancy; defense response to fungus;
CDS_1021_transcript_1027	embryo development ending in seed dormancy; defense response to fungus;
CDS_1022_transcript_1028	regulation of actin filament polymerization;
CDS_1024_transcript_1030	transport;
CDS_1025_transcript_1031	transport;
CDS_1026_transcript_1032	transport;
CDS_1027_transcript_1033	malate metabolic process; tricarboxylic acid cycle; glyoxylate cycle;
CDS_1028_transcript_1034	malate metabolic process; tricarboxylic acid cycle; glyoxylate cycle;
CDS_1029_transcript_1035	malate metabolic process; tricarboxylic acid cycle; glyoxylate cycle;
CDS_1030_transcript_1036	stomatal complex morphogenesis; photosynthetic electron transport in photosystem I; rRNA processing; plastid organization; photosystem II assembly; glucose metabolic process; glycolytic process; regulation of protein dephosphorylation;
CDS_1031_transcript_1037	signal peptide processing; proteolysis;
CDS_1033_transcript_1039	arginine biosynthetic process;
CDS_1035_transcript_1041	photosynthesis;
CDS_1036_transcript_1042	hydrogen peroxide catabolic process; response to sucrose; response to glucose; salicylic acid biosynthetic process; ovule development; glucosinolate biosynthetic process; glycolytic process; cellular cation homeostasis; cysteine biosynthetic process; defense response, incompatible interaction; pentose-phosphate shunt; divalent metal ion transport; photosynthesis, light reaction; isopentenyl dipho…
CDS_1038_transcript_1044	polar nucleus fusion;
CDS_1041_transcript_1047	malate metabolic process; tricarboxylic acid cycle; glyoxylate cycle;
CDS_1042_transcript_1048	methylation; glycine catabolic process; response to cadmium ion;
CDS_1043_transcript_1049	response to UV; negative regulation of translation; response to copper ion; copper ion homeostasis;
CDS_1044_transcript_1050	negative regulation of apoptotic process; apoptotic process; negative regulation of NF-kappaB transcription factor activity;
CDS_1045_transcript_1051	methylation;
CDS_1046_transcript_1052	methylation;
CDS_1048_transcript_1054	photosynthesis;
CDS_1049_transcript_1055	photosynthesis;
CDS_1050_transcript_1056	metabolic process;
CDS_1051_transcript_1057	cytoskeleton organization;
CDS_1056_transcript_1062	negative regulation of angiogenesis; response to nutrient; lipopolysaccharide-mediated signaling pathway; response to mechanical stimulus; JAK-STAT cascade; negative regulation of I-kappaB kinase/NF-kappaB signaling; interferon-gamma-mediated signaling pathway; response to exogenous dsRNA; positive regulation of transcription from RNA polymerase II promoter; negative regulation of endothelial cel…
CDS_1057_transcript_1063	proteolysis;
CDS_1058_transcript_1064	proteolysis;
CDS_1059_transcript_1065	proteolysis;
CDS_1060_transcript_1066	oxidation-reduction process; chlorophyll biosynthetic process; chloroplast organization; regulation of tetrapyrrole metabolic process; photosynthesis;
CDS_1061_transcript_1067	leaf senescence;
CDS_1063_transcript_1069	leaf senescence;
CDS_1064_transcript_1070	regulation of RNA biosynthetic process;
CDS_1065_transcript_1071	microtubule cytoskeleton organization; gluconeogenesis; cellular response to gravity; response to salt stress; proteasomal protein catabolic process; cell morphogenesis; GTP catabolic process; protein polymerization; Golgi vesicle transport; cell growth;
CDS_1066_transcript_1072	microtubule cytoskeleton organization; gluconeogenesis; cellular response to gravity; response to salt stress; proteasomal protein catabolic process; cell morphogenesis; GTP catabolic process; protein polymerization; Golgi vesicle transport; cell growth;
CDS_1067_transcript_1073	response to cytokinin; oxygen transport; triglyceride biosynthetic process; fatty acid metabolic process;
CDS_1068_transcript_1074	response to cytokinin; oxygen transport; triglyceride biosynthetic process; fatty acid metabolic process;
CDS_1069_transcript_1075	photosynthesis;
CDS_1073_transcript_1079	response to cytokinin; oxygen transport; triglyceride biosynthetic process; fatty acid metabolic process;
CDS_1074_transcript_1080	microtubule cytoskeleton organization; gluconeogenesis; cellular response to gravity; response to salt stress; proteasomal protein catabolic process; cell morphogenesis; GTP catabolic process; acetyl-CoA metabolic process; protein polymerization; Golgi vesicle transport; response to cadmium ion; cell growth;
CDS_1075_transcript_1081	microtubule cytoskeleton organization; gluconeogenesis; cellular response to gravity; response to salt stress; proteasomal protein catabolic process; cell morphogenesis; GTP catabolic process; protein polymerization; Golgi vesicle transport; cell growth;
CDS_1076_transcript_1082	photosynthesis, light harvesting in photosystem I; response to blue light; response to far red light; response to red light;
CDS_1077_transcript_1083	ATP synthesis coupled proton transport;
CDS_1078_transcript_1084	ATP synthesis coupled proton transport;
CDS_1079_transcript_1085	oxidation-reduction process; response to oxidative stress;
CDS_1080_transcript_1086	proteolysis;
CDS_1083_transcript_1089	response to water deprivation; response to cold; response to salt stress; oxidation-reduction process;
CDS_1084_transcript_1090	regulation of stomatal closure; auxin homeostasis; drought recovery; regulation of cell growth; cell proliferation; defense response to bacterium; positive regulation of microtubule depolymerization; lateral root development; embryo development; response to cadmium ion; root hair cell tip growth; regulation of mitotic cell cycle; regulation of multicellular organism growth; pollen tube growth;
CDS_1085_transcript_1091	regulation of stomatal closure; auxin homeostasis; drought recovery; regulation of cell growth; cell proliferation; defense response to bacterium; positive regulation of microtubule depolymerization; lateral root development; embryo development; response to cadmium ion; root hair cell tip growth; regulation of mitotic cell cycle; regulation of multicellular organism growth; pollen tube growth;
CDS_1086_transcript_1092	response to oxidative stress; oxidation-reduction process;
CDS_1087_transcript_1093	response to water deprivation; response to ethylene; response to wounding; abscisic acid catabolic process; hyperosmotic salinity response; abscisic acid-activated signaling pathway;
CDS_1088_transcript_1094	glutathione catabolic process;
CDS_1089_transcript_1095	glutathione catabolic process;
CDS_1090_transcript_1096	cellular metabolic process;
CDS_1091_transcript_1097	nucleotide-sugar biosynthetic process;
CDS_1092_transcript_1098	cellular metabolic process;
CDS_1093_transcript_1099	RNA methylation; translation; rRNA processing;
CDS_1094_transcript_1100	regulation of protein catabolic process; response to salicylic acid; regulation of cell cycle; regulation of catalytic activity;
CDS_1095_transcript_1101	proteasome assembly; proteasome-mediated ubiquitin-dependent protein catabolic process; regulation of cell cycle; response to misfolded protein; cytoskeleton organization; regulation of protein catabolic process; gluconeogenesis; gravitropism; regulation of catalytic activity;
CDS_1098_transcript_1104	glucose metabolic process; oxidation-reduction process;
CDS_1099_transcript_1105	glutamate biosynthetic process; oxidation-reduction process;
CDS_1100_transcript_1106	photosynthesis, light harvesting in photosystem I; response to blue light; response to far red light; response to red light;
CDS_1102_transcript_1108	negative regulation of reductive pentose-phosphate cycle; response to sucrose; cellular response to heat; cellular response to anoxia; response to light stimulus; cellular response to cold;
CDS_1103_transcript_1109	protein processing; chloroplast organization; response to heat;
CDS_1104_transcript_1110	protein processing; chloroplast organization; response to heat;
CDS_1105_transcript_1111	plastid translation; stomatal complex morphogenesis; isopentenyl diphosphate biosynthetic process, methylerythritol 4-phosphate pathway;
CDS_1106_transcript_1112	plastid translation;
CDS_1107_transcript_1113	plastid translation; stomatal complex morphogenesis; isopentenyl diphosphate biosynthetic process, methylerythritol 4-phosphate pathway;
CDS_1108_transcript_1114	plastid translation; stomatal complex morphogenesis; isopentenyl diphosphate biosynthetic process, methylerythritol 4-phosphate pathway;
CDS_1110_transcript_1116	response to wounding; response to oxidative stress; response to chitin; respiratory burst involved in defense response; defense response by callose deposition;
CDS_1111_transcript_1117	response to wounding; response to oxidative stress; response to chitin; respiratory burst involved in defense response; defense response by callose deposition;
CDS_1112_transcript_1118	photosynthesis, light harvesting in photosystem I; response to blue light; response to far red light; response to red light;
CDS_1114_transcript_1120	Golgi organization; intra-Golgi vesicle-mediated transport; calcium ion transport; response to salt stress;
CDS_1115_transcript_1121	positive regulation of transcription, DNA-templated; transcription from plastid promoter;
CDS_1116_transcript_1122	positive regulation of transcription, DNA-templated; regulation of protein dephosphorylation; photosystem II assembly; chloroplast relocation; leaf morphogenesis; regulation of translation; cell differentiation; transcription from plastid promoter; rRNA processing; thylakoid membrane organization;
CDS_1117_transcript_1123	positive regulation of transcription, DNA-templated; regulation of protein dephosphorylation; photosystem II assembly; chloroplast relocation; leaf morphogenesis; regulation of translation; cell differentiation; transcription from plastid promoter; rRNA processing; thylakoid membrane organization;
CDS_1118_transcript_1124	secondary cell wall biogenesis;
CDS_1120_transcript_1126	Golgi organization; intra-Golgi vesicle-mediated transport; calcium ion transport; response to salt stress;
CDS_1121_transcript_1127	vesicle-mediated transport;
CDS_1127_transcript_1133	oxidation-reduction process; response to oxidative stress;
CDS_1128_transcript_1134	oxidation-reduction process; response to oxidative stress;
CDS_1129_transcript_1135	oxidation-reduction process; response to oxidative stress;
CDS_1130_transcript_1136	translational elongation; GTP catabolic process;
CDS_1131_transcript_1137	translational elongation; GTP catabolic process;
CDS_1132_transcript_1138	oxidation-reduction process;
CDS_1133_transcript_1139	myo-inositol hexakisphosphate biosynthetic process; photosystem II assembly;
CDS_1135_transcript_1141	pentacyclic triterpenoid biosynthetic process; sterol biosynthetic process;
CDS_1136_transcript_1142	oxidation-reduction process; response to oxidative stress;
CDS_1141_transcript_1147	protein folding; regulation of catalytic activity; embryo development ending in seed dormancy;
CDS_1142_transcript_1148	protein folding; regulation of catalytic activity; embryo development ending in seed dormancy;
CDS_1143_transcript_1149	translational elongation; GTP catabolic process;
CDS_1144_transcript_1150	translational elongation; GTP catabolic process;
CDS_1147_transcript_1153	electron transport chain; hydrogen ion transmembrane transport;
CDS_1148_transcript_1154	metabolic process;
CDS_1149_transcript_1155	response to light stimulus; oxidation-reduction process; protein repair; response to oxidative stress;
CDS_1150_transcript_1156	polyamine catabolic process; oxidation-reduction process; response to salt stress; phenylpropanoid metabolic process; cellular modified amino acid biosynthetic process; Golgi vesicle transport; para-aminobenzoic acid metabolic process; response to cadmium ion;
CDS_1151_transcript_1157	chloroplast organization; S-adenosyl-L-methionine transmembrane transport;
CDS_1152_transcript_1158	chloroplast organization; S-adenosyl-L-methionine transmembrane transport;
CDS_1153_transcript_1159	response to water deprivation; lipid transport; programmed cell death;
CDS_1154_transcript_1160	response to water deprivation; lipid transport; programmed cell death;
CDS_1155_transcript_1161	transport;
CDS_1156_transcript_1162	proteolysis;
CDS_1157_transcript_1163	proteolysis;
CDS_1158_transcript_1164	translation; isopentenyl diphosphate biosynthetic process, methylerythritol 4-phosphate pathway; ribosome biogenesis;
CDS_1159_transcript_1165	translation; isopentenyl diphosphate biosynthetic process, methylerythritol 4-phosphate pathway; ribosome biogenesis;
CDS_1160_transcript_1166	proteolysis;
CDS_1161_transcript_1167	response to water deprivation; response to cold; response to salt stress; oxidation-reduction process;
CDS_1162_transcript_1168	response to red light; rRNA processing; response to blue light; response to far red light; photosynthesis, light harvesting;
CDS_1163_transcript_1169	protein folding; protein peptidyl-prolyl isomerization; oxidation-reduction process;
CDS_1164_transcript_1170	protein dephosphorylation;
CDS_1165_transcript_1171	translational elongation;
CDS_1166_transcript_1172	protein dephosphorylation;
CDS_1167_transcript_1173	protein dephosphorylation;
CDS_1168_transcript_1174	dephosphorylation;
CDS_1169_transcript_1175	protein dephosphorylation;
CDS_1170_transcript_1176	translation;
CDS_1171_transcript_1177	transport;
CDS_1172_transcript_1178	transport;
CDS_1174_transcript_1180	protein folding;
CDS_1175_transcript_1181	circadian rhythm; protein phosphorylation;
CDS_1176_transcript_1182	circadian rhythm; protein phosphorylation;
CDS_1180_transcript_1186	cellular metabolic process;
CDS_1181_transcript_1187	lignin biosynthetic process;
CDS_1184_transcript_1190	oxidation-reduction process;
CDS_1185_transcript_1191	hydrogen ion transmembrane transport; oxidation-reduction process;
CDS_1186_transcript_1192	hydrogen ion transmembrane transport; oxidation-reduction process;
CDS_1189_transcript_1195	translation;
CDS_1190_transcript_1196	translation;
CDS_1191_transcript_1197	metabolic process;
CDS_1192_transcript_1198	selenium compound metabolic process;
CDS_1193_transcript_1199	selenium compound metabolic process;
CDS_1194_transcript_1200	selenium compound metabolic process;
CDS_1195_transcript_1201	chlorophyll biosynthetic process; photosynthesis; oxidation-reduction process;
CDS_1196_transcript_1202	pentose-phosphate shunt;
CDS_1197_transcript_1203	pentose-phosphate shunt;
CDS_1202_transcript_1208	negative regulation of reductive pentose-phosphate cycle; response to sucrose;
CDS_1203_transcript_1209	negative regulation of reductive pentose-phosphate cycle; response to sucrose;
CDS_1204_transcript_1210	transport;
CDS_1205_transcript_1211	negative regulation of reductive pentose-phosphate cycle; response to sucrose;
CDS_1206_transcript_1212	negative regulation of reductive pentose-phosphate cycle; response to sucrose;
CDS_1207_transcript_1214	protein folding; response to water deprivation; embryo development ending in seed dormancy; response to chlorate; response to salt stress; chloroplast organization; response to heat; de-etiolation; protein import into chloroplast stroma; ovule development;
CDS_1210_transcript_1217	electron transport chain; stomatal complex morphogenesis; pentose-phosphate shunt; isopentenyl diphosphate biosynthetic process, methylerythritol 4-phosphate pathway; abscisic acid biosynthetic process;
CDS_1211_transcript_1218	electron transport chain; stomatal complex morphogenesis; pentose-phosphate shunt; isopentenyl diphosphate biosynthetic process, methylerythritol 4-phosphate pathway; abscisic acid biosynthetic process;
CDS_1212_transcript_1219	electron transport chain; stomatal complex morphogenesis; pentose-phosphate shunt; isopentenyl diphosphate biosynthetic process, methylerythritol 4-phosphate pathway; abscisic acid biosynthetic process;
CDS_1213_transcript_1220	root epidermal cell differentiation; protein phosphorylation;
CDS_1214_transcript_1221	root epidermal cell differentiation; protein phosphorylation;
CDS_1216_transcript_1223	photosynthesis;
CDS_1217_transcript_1224	defense response to bacterium; photosynthetic electron transport chain;
CDS_1218_transcript_1225	response to red light; rRNA processing; response to blue light; response to far red light; photosynthesis, light harvesting;
CDS_1219_transcript_1226	negative regulation of defense response; pentose-phosphate shunt; detection of biotic stimulus; jasmonic acid mediated signaling pathway; salicylic acid biosynthetic process; systemic acquired resistance, salicylic acid mediated signaling pathway; positive regulation of catalytic activity; regulation of plant-type hypersensitive response; regulation of hydrogen peroxide metabolic process; photosy…
CDS_1220_transcript_1227	stomatal complex morphogenesis; photosynthesis, light reaction; pentose-phosphate shunt; response to far red light; carotenoid biosynthetic process; response to red light; chloroplast relocation; chlorophyll biosynthetic process; response to blue light; glucosinolate biosynthetic process; rRNA processing; thylakoid membrane organization; circadian rhythm;
CDS_1221_transcript_1228	stomatal complex morphogenesis; photosynthesis, light reaction; pentose-phosphate shunt; response to far red light; carotenoid biosynthetic process; response to red light; chloroplast relocation; chlorophyll biosynthetic process; response to blue light; glucosinolate biosynthetic process; rRNA processing; thylakoid membrane organization; circadian rhythm;
CDS_1224_transcript_1231	oxidation-reduction process;
CDS_1225_transcript_1232	oxidation-reduction process;
CDS_1226_transcript_1233	pentose-phosphate shunt; photosynthetic electron transport in photosystem I; cellular cation homeostasis; divalent metal ion transport;
CDS_1227_transcript_1234	protein phosphorylation;
CDS_1228_transcript_1235	de-etiolation; response to karrikin;
CDS_1229_transcript_1237	GTP catabolic process; SRP-dependent cotranslational protein targeting to membrane;
CDS_1230_transcript_1238	GTP catabolic process; SRP-dependent cotranslational protein targeting to membrane;
CDS_1231_transcript_1239	GTP catabolic process; SRP-dependent cotranslational protein targeting to membrane;
CDS_1232_transcript_1240	trehalose biosynthetic process;
CDS_1233_transcript_1241	trehalose biosynthetic process;
CDS_1234_transcript_1242	protein phosphorylation;
CDS_1235_transcript_1243	positive regulation of transcription, DNA-templated; embryo development ending in seed dormancy; protein deubiquitination; histone methylation; double-strand break repair via homologous recombination; cullin deneddylation; photomorphogenesis; iron-sulfur cluster assembly; protein ubiquitination; response to ionizing radiation; oxidation-reduction process; post-translational protein modification;
CDS_1236_transcript_1244	positive regulation of transcription, DNA-templated; embryo development ending in seed dormancy; protein deubiquitination; histone methylation; double-strand break repair via homologous recombination; cullin deneddylation; photomorphogenesis; iron-sulfur cluster assembly; protein ubiquitination; response to ionizing radiation; oxidation-reduction process; post-translational protein modification;
CDS_1237_transcript_1245	salicylic acid biosynthetic process; carotenoid biosynthetic process; regulation of plant-type hypersensitive response; response to chitin; negative regulation of defense response; defense response to fungus; pentose-phosphate shunt; protein peptidyl-prolyl isomerization; jasmonic acid mediated signaling pathway; rRNA processing; isopentenyl diphosphate biosynthetic process, methylerythritol 4-ph…
CDS_1242_transcript_1251	regulation of circadian rhythm; negative regulation of ethylene-activated signaling pathway; ubiquitin-dependent protein catabolic process; response to ethylene;
CDS_1243_transcript_1252	ribosome biogenesis; translation;
CDS_1244_transcript_1253	ribosome biogenesis; translation;
CDS_1245_transcript_1254	ribosome biogenesis; translation;
CDS_1246_transcript_1255	rRNA processing; plastid organization; photosystem II assembly; cysteine biosynthetic process; regulation of protein dephosphorylation;
CDS_1247_transcript_1256	response to salt stress; defense response to bacterium; response to cold; malate metabolic process; tricarboxylic acid cycle; cellular carbohydrate metabolic process; response to cadmium ion;
CDS_1248_transcript_1257	response to salt stress; defense response to bacterium; response to cold; malate metabolic process; tricarboxylic acid cycle; cellular carbohydrate metabolic process; hyperosmotic response; water transport; Golgi organization; gluconeogenesis; response to cadmium ion; glycolytic process;
CDS_1249_transcript_1258	response to salt stress; defense response to bacterium; response to cold; malate metabolic process; tricarboxylic acid cycle; cellular carbohydrate metabolic process; response to cadmium ion;
CDS_1250_transcript_1260	response to stress;
CDS_1251_transcript_1261	response to stress;
CDS_1252_transcript_1262	protein folding; response to stress;
CDS_1253_transcript_1263	amine metabolic process;
CDS_1254_transcript_1264	response to stress;
CDS_1255_transcript_1265	de novo' AMP biosynthetic process;
CDS_1256_transcript_1266	de novo' AMP biosynthetic process; pyrimidine ribonucleotide biosynthetic process; response to cadmium ion;
CDS_1257_transcript_1267	hydrogen ion transmembrane transport; potassium ion transport;
CDS_1259_transcript_1269	biosynthetic process;
CDS_1261_transcript_1271	defense response to bacterium; carbon utilization; metabolic process;
CDS_1262_transcript_1272	methionine biosynthetic process; regulation of meristem growth; proteolysis; negative regulation of catalytic activity; RNA splicing, via endonucleolytic cleavage and ligation; anther development; plant-type cell wall organization; plant-type cell wall biogenesis;
CDS_1263_transcript_1273	hydrogen ion transmembrane transport; potassium ion transport;
CDS_1264_transcript_1274	photosynthesis, light harvesting; response to blue light; response to far red light; response to red light;
CDS_1268_transcript_1278	response to misfolded protein; photorespiration; gluconeogenesis; water transport; regulation of transport; isocitrate metabolic process; response to salt stress; NADP metabolic process; proteasome core complex assembly; defense response to bacterium; hyperosmotic response; ubiquitin-dependent protein catabolic process; tricarboxylic acid cycle; Golgi organization; glycolytic process; response to…
CDS_1269_transcript_1279	tricarboxylic acid cycle; isocitrate metabolic process;
CDS_1270_transcript_1280	response to misfolded protein; photorespiration; gluconeogenesis; water transport; regulation of transport; isocitrate metabolic process; response to salt stress; NADP metabolic process; proteasome core complex assembly; defense response to bacterium; hyperosmotic response; ubiquitin-dependent protein catabolic process; tricarboxylic acid cycle; Golgi organization; glycolytic process; response to…
CDS_1272_transcript_1282	photosynthesis, light harvesting;
CDS_1273_transcript_1283	methionine biosynthetic process; regulation of meristem growth; proteolysis; negative regulation of catalytic activity; RNA splicing, via endonucleolytic cleavage and ligation; anther development; plant-type cell wall organization; plant-type cell wall biogenesis;
CDS_1275_transcript_1285	transcription factor import into nucleus;
CDS_1276_transcript_1286	negative regulation of neuron apoptotic process; cellular response to organic cyclic compound; positive regulation of protein binding; axon guidance; positive regulation of nitric oxide biosynthetic process; response to salt stress; Fc-gamma receptor signaling pathway involved in phagocytosis; regulation of interferon-gamma-mediated signaling pathway; regulation of type I interferon-mediated sign…
CDS_1277_transcript_1287	nucleosome assembly;
CDS_1278_transcript_1288	nucleosome assembly;
CDS_1279_transcript_1289	defense response to bacterium; protein folding; protein peptidyl-prolyl isomerization;
CDS_1280_transcript_1290	photosynthesis, light harvesting in photosystem I; response to blue light; response to far red light; response to red light;
CDS_1281_transcript_1292	dolichol biosynthetic process; ubiquinone biosynthetic process;
CDS_1282_transcript_1293	dolichol biosynthetic process; ubiquinone biosynthetic process;
CDS_1286_transcript_1297	regulation of transcription, DNA-templated;
CDS_1287_transcript_1298	single organismal cell-cell adhesion; positive regulation of myoblast fusion; regulation of myoblast differentiation;
CDS_1288_transcript_1299	rRNA processing; plastid organization; photosystem II assembly; photosystem II repair; regulation of protein dephosphorylation;
CDS_1289_transcript_1300	nitrogen compound metabolic process;
CDS_1290_transcript_1301	ribosomal small subunit assembly;
CDS_1291_transcript_1302	response to salt stress; response to fructose; water transport; cellular cation homeostasis; divalent metal ion transport; photorespiration;
CDS_1292_transcript_1303	response to salt stress; response to fructose; water transport; cellular cation homeostasis; divalent metal ion transport; photorespiration;
CDS_1293_transcript_1304	regulation of transcription, DNA-templated; transcription, DNA-templated;
CDS_1294_transcript_1305	regulation of transcription, DNA-templated; transcription, DNA-templated;
CDS_1295_transcript_1306	coenzyme biosynthetic process; hydrogen peroxide catabolic process; jasmonic acid biosynthetic process; leaf morphogenesis; response to red light; glucosinolate biosynthetic process; cysteine biosynthetic process; pentose-phosphate shunt; rRNA processing; PSII associated light-harvesting complex II catabolic process; isopentenyl diphosphate biosynthetic process, methylerythritol 4-phosphate pathw…
CDS_1296_transcript_1307	protein targeting to vacuole; heat acclimation; growth; Golgi vesicle transport; embryonic axis specification; embryo development ending in seed dormancy; endosome transport via multivesicular body sorting pathway;
CDS_1297_transcript_1308	protein targeting to vacuole; heat acclimation; growth; Golgi vesicle transport; embryonic axis specification; embryo development ending in seed dormancy; endosome transport via multivesicular body sorting pathway;
CDS_1298_transcript_1309	protein targeting to vacuole; heat acclimation; growth; Golgi vesicle transport; embryonic axis specification; embryo development ending in seed dormancy; endosome transport via multivesicular body sorting pathway;
CDS_1299_transcript_1310	protein targeting to vacuole; heat acclimation; growth; Golgi vesicle transport; embryonic axis specification; embryo development ending in seed dormancy; endosome transport via multivesicular body sorting pathway;
CDS_1300_transcript_1311	protein targeting to vacuole; heat acclimation; growth; Golgi vesicle transport; embryonic axis specification; embryo development ending in seed dormancy; endosome transport via multivesicular body sorting pathway;
CDS_1301_transcript_1312	proteolysis;
CDS_1303_transcript_1314	protein folding; response to salt stress; vegetative to reproductive phase transition of meristem; gluconeogenesis; protein targeting to chloroplast; response to cadmium ion; glycolytic process; defense response to bacterium, incompatible interaction;
CDS_1304_transcript_1315	cellulose biosynthetic process; para-aminobenzoic acid metabolic process; plant-type cell wall biogenesis;
CDS_1305_transcript_1316	cellulose biosynthetic process; para-aminobenzoic acid metabolic process; plant-type cell wall biogenesis;
CDS_1306_transcript_1317	cellulose biosynthetic process; para-aminobenzoic acid metabolic process; plant-type cell wall biogenesis;
CDS_1308_transcript_1319	phosphorelay signal transduction system; intracellular signal transduction; regulation of circadian rhythm; regulation of transcription, DNA-templated; circadian rhythm; circumnutation; long-day photoperiodism, flowering; negative regulation of gene expression; response to red or far red light; transcription, DNA-templated;
CDS_1310_transcript_1322	phosphorelay signal transduction system; intracellular signal transduction; regulation of circadian rhythm; regulation of transcription, DNA-templated; circadian rhythm; circumnutation; long-day photoperiodism, flowering; negative regulation of gene expression; response to red or far red light; transcription, DNA-templated;
CDS_1311_transcript_1323	phosphorelay signal transduction system; intracellular signal transduction;
CDS_1312_transcript_1324	protein folding; response to stress;
CDS_1314_transcript_1326	translation;
CDS_1315_transcript_1327	somatic embryogenesis; microgametogenesis; negative regulation of transcription, DNA-templated;
CDS_1316_transcript_1328	photosynthesis;
CDS_1318_transcript_1330	fatty acid metabolic process; oxidation-reduction process;
CDS_1319_transcript_1331	ATP catabolic process; DNA-dependent DNA replication; chromosome segregation; DNA topological change;
CDS_1320_transcript_1332	ATP catabolic process; DNA-dependent DNA replication; chromosome segregation; DNA topological change;
CDS_1322_transcript_1334	protein folding; response to salt stress; vegetative to reproductive phase transition of meristem; gluconeogenesis; protein targeting to chloroplast; response to cadmium ion; glycolytic process; defense response to bacterium, incompatible interaction;
CDS_1323_transcript_1335	protein folding; response to salt stress; vegetative to reproductive phase transition of meristem; gluconeogenesis; protein targeting to chloroplast; response to cadmium ion; glycolytic process; defense response to bacterium, incompatible interaction;
CDS_1325_transcript_1337	response to salt stress; cellular carbohydrate metabolic process; response to zinc ion; response to cadmium ion; glycolytic process;
CDS_1326_transcript_1338	response to salt stress; cellular carbohydrate metabolic process; response to zinc ion; response to cadmium ion; glycolytic process;
CDS_1327_transcript_1339	response to salt stress; cellular carbohydrate metabolic process; response to zinc ion; response to cadmium ion; glycolytic process;
CDS_1328_transcript_1340	positive regulation of cell proliferation;
CDS_1329_transcript_1341	regulation of stomatal movement; response to water deprivation; ATP hydrolysis coupled proton transport; ATP biosynthetic process; protein glycosylation; response to abscisic acid; ATP catabolic process;
CDS_1330_transcript_1342	regulation of stomatal movement; response to water deprivation; ATP hydrolysis coupled proton transport; ATP biosynthetic process; protein glycosylation; response to abscisic acid; ATP catabolic process;
CDS_1331_transcript_1343	regulation of stomatal movement; response to water deprivation; ATP hydrolysis coupled proton transport; ATP biosynthetic process; protein glycosylation; response to abscisic acid; ATP catabolic process;
CDS_1334_transcript_1346	phosphatidylinositol biosynthetic process;
CDS_1335_transcript_1347	phosphatidylinositol biosynthetic process;
CDS_1336_transcript_1348	response to salt stress; autophagy;
CDS_1337_transcript_1349	protein phosphorylation; abscisic acid-activated signaling pathway;
CDS_1339_transcript_1351	response to stress;
CDS_1340_transcript_1352	oxidation-reduction process; hydrogen ion transmembrane transport; defense response to bacterium; nonphotochemical quenching; photosynthesis; response to karrikin;
CDS_1341_transcript_1353	oxidation-reduction process; hydrogen ion transmembrane transport; defense response to bacterium; nonphotochemical quenching; photosynthesis; response to karrikin;
CDS_1342_transcript_1354	translation;
CDS_1343_transcript_1355	translation; flower development; inflorescence development;
CDS_1344_transcript_1356	histone lysine methylation; regulation of flower development; floral organ formation;
CDS_1345_transcript_1357	plastid translation;
CDS_1346_transcript_1358	histone lysine methylation; regulation of flower development; floral organ formation;
CDS_1347_transcript_1359	protein polymerization;
CDS_1348_transcript_1360	protein polymerization;
CDS_1349_transcript_1361	protein polymerization;
CDS_1350_transcript_1362	protein polymerization;
CDS_1351_transcript_1363	protein polymerization;
CDS_1352_transcript_1364	base conversion or substitution editing; innate immune response; cold acclimation; RNA stabilization;
CDS_1353_transcript_1365	base conversion or substitution editing; innate immune response; cold acclimation; RNA stabilization;
CDS_1354_transcript_1366	base conversion or substitution editing; innate immune response; cold acclimation; RNA stabilization;
CDS_1355_transcript_1367	base conversion or substitution editing; innate immune response; cold acclimation; RNA stabilization;
CDS_1356_transcript_1368	base conversion or substitution editing; innate immune response; cold acclimation; RNA stabilization;
CDS_1357_transcript_1369	base conversion or substitution editing; innate immune response; cold acclimation; RNA stabilization;
CDS_1358_transcript_1370	protein transport; regulation of catalytic activity;
CDS_1359_transcript_1371	protein transport; regulation of catalytic activity;
CDS_1360_transcript_1372	protein transport; regulation of catalytic activity;
CDS_1362_transcript_1374	response to cold; photoinhibition; response to abscisic acid;
CDS_1363_transcript_1375	response to cold; photoinhibition; response to abscisic acid;
CDS_1364_transcript_1376	calcium ion transmembrane transport;
CDS_1366_transcript_1378	proline transmembrane transport;
CDS_1367_transcript_1379	folic acid-containing compound biosynthetic process; response to cadmium ion;
CDS_1368_transcript_1380	folic acid-containing compound biosynthetic process; response to cadmium ion;
CDS_1372_transcript_1384	carbohydrate metabolic process;
CDS_1373_transcript_1385	carbohydrate metabolic process;
CDS_1374_transcript_1386	hydrogen peroxide catabolic process; root hair elongation; regulation of protein localization; carbohydrate metabolic process;
CDS_1375_transcript_1387	carbohydrate metabolic process;
CDS_1376_transcript_1388	translational elongation; GTP catabolic process; seed germination; chloroplast organization;
CDS_1377_transcript_1389	hydrogen ion transmembrane transport; potassium ion transport;
CDS_1378_transcript_1390	protein autophosphorylation;
CDS_1379_transcript_1391	response to virus; defense response to bacterium; response to cold; negative regulation of seed germination; response to heat; response to cadmium ion; defense response to fungus; stomatal closure;
CDS_1380_transcript_1392	response to virus; response to heat; response to bacterium; protein ubiquitination; response to cadmium ion; response to high light intensity; response to hydrogen peroxide;
CDS_1381_transcript_1393	response to stress;
CDS_1382_transcript_1394	embryo development ending in seed dormancy; vegetative to reproductive phase transition of meristem;
CDS_1383_transcript_1395	embryo development ending in seed dormancy; vegetative to reproductive phase transition of meristem;
CDS_1384_transcript_1396	embryo development ending in seed dormancy; vegetative to reproductive phase transition of meristem;
CDS_1385_transcript_1397	embryo development ending in seed dormancy; vegetative to reproductive phase transition of meristem;
CDS_1387_transcript_1399	oxidation-reduction process; systemic acquired resistance, salicylic acid mediated signaling pathway; response to bacterium; terpenoid biosynthetic process;
CDS_1388_transcript_1400	oxidation-reduction process; systemic acquired resistance, salicylic acid mediated signaling pathway; response to bacterium; terpenoid biosynthetic process;
CDS_1389_transcript_1402	regulation of meristem growth;
CDS_1390_transcript_1403	sulfate transmembrane transport;
CDS_1391_transcript_1404	sulfate transmembrane transport;
CDS_1392_transcript_1405	sulfate transmembrane transport;
CDS_1393_transcript_1406	sulfate transmembrane transport;
CDS_1395_transcript_1408	L-fucose biosynthetic process; stomatal complex morphogenesis; cellular cation homeostasis; L-ascorbic acid biosynthetic process; divalent metal ion transport;
CDS_1397_transcript_1410	positive regulation of transcription, DNA-templated; pentose-phosphate shunt; photosynthetic electron transport in photosystem I; chlorophyll biosynthetic process; chloroplast organization; response to karrikin;
CDS_1398_transcript_1411	positive regulation of transcription, DNA-templated; pentose-phosphate shunt; photosynthetic electron transport in photosystem I; chlorophyll biosynthetic process; chloroplast organization; response to karrikin;
CDS_1399_transcript_1412	oxidation-reduction process; defense response to bacterium; photoinhibition; photosystem II assembly; regulation of protein dephosphorylation; photosystem II stabilization;
CDS_1400_transcript_1413	oxidation-reduction process; defense response to bacterium; photoinhibition; photosystem II assembly; regulation of protein dephosphorylation; photosystem II stabilization;
CDS_1401_transcript_1414	starch biosynthetic process; positive regulation of catalytic activity; maltose metabolic process;
CDS_1402_transcript_1415	starch biosynthetic process; positive regulation of catalytic activity; maltose metabolic process;
CDS_1403_transcript_1416	starch biosynthetic process; positive regulation of catalytic activity; maltose metabolic process;
CDS_1404_transcript_1417	starch biosynthetic process; positive regulation of catalytic activity; maltose metabolic process;
CDS_1405_transcript_1418	systemic acquired resistance; detection of biotic stimulus; response to molecule of bacterial origin; detection of external stimulus; salicylic acid biosynthetic process;
CDS_1408_transcript_1421	protein folding; response to light stimulus;
CDS_1410_transcript_1423	hemopoiesis; positive regulation of protein binding; regulation of cell shape; porphyrin-containing compound biosynthetic process; plasma membrane organization; positive regulation of T cell proliferation; actin cytoskeleton organization; lymphocyte homeostasis; actin filament capping;
CDS_1411_transcript_1424	oxidation-reduction process; defense response to bacterium; photoinhibition; photosystem II assembly; regulation of protein dephosphorylation; photosystem II stabilization;
CDS_1412_transcript_1425	oxidation-reduction process; defense response to bacterium; photoinhibition; photosystem II assembly; regulation of protein dephosphorylation; photosystem II stabilization;
CDS_1413_transcript_1426	transport; response to nematode;
CDS_1414_transcript_1427	transport; response to nematode;
CDS_1415_transcript_1428	transport; response to nematode;
CDS_1416_transcript_1429	regulation of plant-type hypersensitive response; response to salt stress; response to fructose; positive regulation of flavonoid biosynthetic process; protein targeting to membrane; glutamate metabolic process; water transport; cellular cation homeostasis; divalent metal ion transport; response to cadmium ion;
CDS_1417_transcript_1430	unsaturated fatty acid biosynthetic process; oxidation-reduction process;
CDS_1418_transcript_1431	thiamine biosynthetic process; response to vitamin B1;
CDS_1419_transcript_1432	thiamine biosynthetic process; response to vitamin B1;
CDS_1420_transcript_1433	ATP hydrolysis coupled proton transport; ATP synthesis coupled proton transport; ATP catabolic process;
CDS_1421_transcript_1434	oxidation-reduction process; defense response to bacterium; hydrogen peroxide biosynthetic process;
CDS_1422_transcript_1435	translation;
CDS_1423_transcript_1436	response to virus; gluconeogenesis; protein folding; stomatal closure; response to salt stress; defense response to fungus; defense response to bacterium; glycolytic process; response to cadmium ion; response to cold; response to heat; negative regulation of seed germination;
CDS_1424_transcript_1437	response to stress;
CDS_1425_transcript_1438	positive regulation of apoptotic process; ribosomal small subunit assembly; gastrulation; G1/S transition of mitotic cell cycle; T cell proliferation involved in immune response; translational elongation; activation-induced cell death of T cells; T cell differentiation in thymus; rRNA processing; translational initiation; glucose homeostasis; TOR signaling; translational termination; oogenesis st…
CDS_1426_transcript_1439	photosystem II stabilization; photosynthesis;
CDS_1427_transcript_1440	mRNA modification; phosphatidylglycerol biosynthetic process; stomatal complex morphogenesis; isopentenyl diphosphate biosynthetic process, methylerythritol 4-phosphate pathway; response to abscisic acid;
CDS_1428_transcript_1441	negative regulation of defense response; photosynthesis, light reaction; detection of biotic stimulus; jasmonic acid mediated signaling pathway; salicylic acid biosynthetic process; systemic acquired resistance, salicylic acid mediated signaling pathway; regulation of plant-type hypersensitive response; regulation of hydrogen peroxide metabolic process; response to chitin; carbon utilization; pro…
CDS_1429_transcript_1442	stomatal complex morphogenesis; pentose-phosphate shunt; photosystem II assembly; cysteine biosynthetic process; plastid organization; rRNA processing; glycine decarboxylation via glycine cleavage system;
CDS_1430_transcript_1443	tRNA dihydrouridine synthesis; oxidation-reduction process;
CDS_1431_transcript_1444	unsaturated fatty acid biosynthetic process; oxidation-reduction process;
CDS_1432_transcript_1445	unsaturated fatty acid biosynthetic process; oxidation-reduction process;
CDS_1433_transcript_1446	unsaturated fatty acid biosynthetic process; oxidation-reduction process;
CDS_1434_transcript_1447	translation; photosynthetic electron transport in photosystem I; DNA-templated transcription, elongation; isopentenyl diphosphate biosynthetic process, methylerythritol 4-phosphate pathway; ribosome biogenesis; regulation of protein dephosphorylation;
CDS_1435_transcript_1448	translation; photosynthetic electron transport in photosystem I; DNA-templated transcription, elongation; isopentenyl diphosphate biosynthetic process, methylerythritol 4-phosphate pathway; ribosome biogenesis; regulation of protein dephosphorylation;
CDS_1436_transcript_1449	proline transport; metabolic process;
CDS_1437_transcript_1450	tRNA dihydrouridine synthesis; oxidation-reduction process;
CDS_1438_transcript_1451	barrier septum assembly;
CDS_1439_transcript_1452	barrier septum assembly;
CDS_1440_transcript_1453	barrier septum assembly;
CDS_1441_transcript_1454	rRNA processing; chloroplast organization; barrier septum assembly; tRNA metabolic process;
CDS_1442_transcript_1455	transmembrane transport;
CDS_1443_transcript_1456	protein phosphorylation; stomatal complex morphogenesis; transmembrane receptor protein tyrosine kinase signaling pathway; stamen development; response to molecule of bacterial origin;
CDS_1444_transcript_1457	stomatal complex morphogenesis; pentose-phosphate shunt; photosystem II assembly; cysteine biosynthetic process; plastid organization; rRNA processing; glycine decarboxylation via glycine cleavage system;
CDS_1445_transcript_1458	vernalization response; acropetal auxin transport; cell adhesion; embryo development ending in seed dormancy; actin nucleation; positive gravitropism; response to nematode; anthocyanin accumulation in tissues in response to UV light; photomorphogenesis; response to auxin; basipetal auxin transport; trichome morphogenesis; regulation of cell size; auxin efflux; response to blue light; root hair ce…
CDS_1446_transcript_1459	transmembrane transport; ATP catabolic process;
CDS_1447_transcript_1460	translation; photosynthetic electron transport in photosystem I; DNA-templated transcription, elongation; isopentenyl diphosphate biosynthetic process, methylerythritol 4-phosphate pathway; ribosome biogenesis; regulation of protein dephosphorylation;
CDS_1449_transcript_1462	metabolic process;
CDS_1451_transcript_1464	leaf morphogenesis; cell differentiation; positive regulation of transcription, DNA-templated;
CDS_1452_transcript_1465	leaf morphogenesis; cell differentiation; positive regulation of transcription, DNA-templated;
CDS_1453_transcript_1466	ubiquitin-dependent protein catabolic process;
CDS_1454_transcript_1467	ubiquitin-dependent protein catabolic process;
CDS_1455_transcript_1468	translation;
CDS_1456_transcript_1469	response to red light; defense response to bacterium; photosynthetic electron transport in photosystem I; response to blue light; regulation of proton transport; response to sucrose; photosystem II assembly; response to far red light; response to high light intensity;
CDS_1457_transcript_1470	proteolysis;
CDS_1458_transcript_1471	plastid translation;
CDS_1459_transcript_1472	pentose-phosphate shunt; response to far red light; regulation of protein dephosphorylation; positive regulation of catalytic activity; starch biosynthetic process; response to red light; photosystem II assembly; chloroplast relocation; maltose metabolic process; defense response to bacterium; photosynthetic electron transport in photosystem I; PSII associated light-harvesting complex II cataboli…
CDS_1460_transcript_1473	pentose-phosphate shunt; response to far red light; response to red light; translation; chloroplast relocation; photosynthesis; GTP catabolic process; positive regulation of translation; chlorophyll biosynthetic process; isopentenyl diphosphate biosynthetic process, methylerythritol 4-phosphate pathway; response to blue light; rRNA processing; thylakoid membrane organization;
CDS_1461_transcript_1474	pentose-phosphate shunt; response to far red light; response to red light; translation; chloroplast relocation; photosynthesis; GTP catabolic process; positive regulation of translation; chlorophyll biosynthetic process; isopentenyl diphosphate biosynthetic process, methylerythritol 4-phosphate pathway; response to blue light; rRNA processing; thylakoid membrane organization;
CDS_1463_transcript_1476	stomatal complex morphogenesis; pentose-phosphate shunt; photosystem II assembly; cysteine biosynthetic process; plastid organization; rRNA processing; glycine decarboxylation via glycine cleavage system;
CDS_1464_transcript_1477	response to fructose; gluconeogenesis; hydrogen peroxide catabolic process; water transport; cellulose metabolic process; glucose catabolic process; calcium ion transport; regulation of meristem growth; response to salt stress; hyperosmotic response; isopentenyl diphosphate biosynthetic process, methylerythritol 4-phosphate pathway; Golgi organization; glycolytic process; regulation of protein lo…
CDS_1465_transcript_1478	metabolic process;
CDS_1468_transcript_1481	proteolysis;
CDS_1469_transcript_1482	proteolysis;
CDS_1471_transcript_1484	response to fructose; gluconeogenesis; hydrogen peroxide catabolic process; water transport; cellulose metabolic process; glucose catabolic process; calcium ion transport; regulation of meristem growth; response to salt stress; hyperosmotic response; isopentenyl diphosphate biosynthetic process, methylerythritol 4-phosphate pathway; Golgi organization; glycolytic process; regulation of protein lo…
CDS_1472_transcript_1485	response to fructose; gluconeogenesis; hydrogen peroxide catabolic process; water transport; cellulose metabolic process; glucose catabolic process; calcium ion transport; regulation of meristem growth; response to salt stress; hyperosmotic response; isopentenyl diphosphate biosynthetic process, methylerythritol 4-phosphate pathway; Golgi organization; glycolytic process; regulation of protein lo…
CDS_1473_transcript_1486	cytolysis; defense response to Gram-negative bacterium; cell wall macromolecule catabolic process; defense response to Gram-positive bacterium;
CDS_1475_transcript_1488	metabolic process; secondary cell wall biogenesis;
CDS_1476_transcript_1489	regulation of plant-type hypersensitive response; protein targeting to membrane; defense response to bacterium; negative regulation of programmed cell death; anion homeostasis; positive regulation of flavonoid biosynthetic process; calcium ion transmembrane transport; metabolic process;
CDS_1477_transcript_1490	calcium ion transmembrane transport; anion homeostasis; response to salt stress; defense response to bacterium; negative regulation of programmed cell death; metabolic process; response to nematode;
CDS_1479_transcript_1492	translation;
CDS_1480_transcript_1493	maintenance of protein location in nucleus; asymmetric cell division; radial pattern formation; gravitropism;
CDS_1481_transcript_1494	negative regulation of apoptotic process;
CDS_1482_transcript_1495	negative regulation of apoptotic process;
CDS_1483_transcript_1496	negative regulation of apoptotic process;
CDS_1484_transcript_1497	negative regulation of apoptotic process;
CDS_1485_transcript_1498	negative regulation of apoptotic process;
CDS_1486_transcript_1499	RNA methylation; translation; embryo development ending in seed dormancy;
CDS_1487_transcript_1500	RNA methylation; translation; embryo development ending in seed dormancy;
CDS_1488_transcript_1501	translation;
CDS_1489_transcript_1502	RNA methylation; translation; embryo development ending in seed dormancy;
CDS_1493_transcript_1506	translation;
CDS_1494_transcript_1507	pentose-phosphate shunt; embryo development ending in seed dormancy; translation; photosystem II assembly; isopentenyl diphosphate biosynthetic process, methylerythritol 4-phosphate pathway; DNA-templated transcription, elongation; plastid organization; rRNA processing;
CDS_1495_transcript_1508	translation;
CDS_1497_transcript_1510	response to salt stress; response to cold; root hair cell development; phosphorylation; glycolytic process;
CDS_1499_transcript_1512	RNA methylation; translation; embryo development ending in seed dormancy;
CDS_1501_transcript_1514	ubiquitin-dependent protein catabolic process; copper ion transport;
CDS_1502_transcript_1515	ubiquitin-dependent protein catabolic process; copper ion transport;
CDS_1503_transcript_1516	copper ion transmembrane transport; ubiquitin-dependent protein catabolic process;
CDS_1507_transcript_1520	transport; protein O-linked fucosylation; positive regulation of Notch signaling pathway; negative regulation of gene expression;
CDS_1508_transcript_1521	regulation of transcription, DNA-templated; abscisic acid-activated signaling pathway;
CDS_1509_transcript_1522	primary shoot apical meristem specification; gravitropism;
CDS_1511_transcript_1524	mRNA transcription; regulation of transcription, DNA-templated; unidimensional cell growth; response to cytokinin;
CDS_1513_transcript_1526	positive regulation of transcription, DNA-templated; regulation of protein dephosphorylation; embryo development ending in seed dormancy; translation; photosystem II assembly; chloroplast relocation; defense response to bacterium; response to cold; transcription from plastid promoter; rRNA processing; thylakoid membrane organization;
CDS_1514_transcript_1527	positive regulation of transcription, DNA-templated; regulation of protein dephosphorylation; embryo development ending in seed dormancy; translation; photosystem II assembly; chloroplast relocation; defense response to bacterium; response to cold; transcription from plastid promoter; rRNA processing; thylakoid membrane organization;
CDS_1515_transcript_1528	cytidine deamination;
CDS_1516_transcript_1529	cytidine deamination;
CDS_1517_transcript_1530	translation;
CDS_1518_transcript_1531	translation;
CDS_1520_transcript_1533	transition metal ion transport;
CDS_1521_transcript_1534	positive regulation of transcription, DNA-templated; regulation of protein dephosphorylation; starch biosynthetic process; photosystem II assembly; chloroplast relocation; maltose metabolic process; double fertilization forming a zygote and endosperm; transcription from plastid promoter; rRNA processing; thylakoid membrane organization;
CDS_1522_transcript_1535	positive regulation of transcription, DNA-templated; regulation of protein dephosphorylation; starch biosynthetic process; photosystem II assembly; chloroplast relocation; maltose metabolic process; double fertilization forming a zygote and endosperm; transcription from plastid promoter; rRNA processing; thylakoid membrane organization;
CDS_1523_transcript_1536	positive regulation of transcription, DNA-templated; regulation of protein dephosphorylation; starch biosynthetic process; photosystem II assembly; chloroplast relocation; maltose metabolic process; double fertilization forming a zygote and endosperm; transcription from plastid promoter; rRNA processing; thylakoid membrane organization;
CDS_1524_transcript_1537	mitochondrial transport; ornithine transport;
CDS_1525_transcript_1538	mitochondrial transport; ornithine transport;
CDS_1526_transcript_1539	mitochondrial transport; ornithine transport;
CDS_1527_transcript_1540	jasmonic acid biosynthetic process; response to wounding; jasmonic acid mediated signaling pathway; response to fungus;
CDS_1528_transcript_1541	jasmonic acid biosynthetic process; response to wounding; jasmonic acid mediated signaling pathway; response to fungus;
CDS_1531_transcript_1544	negative regulation of catalytic activity; regulation of RNA metabolic process; methylation;
CDS_1532_transcript_1545	negative regulation of catalytic activity; regulation of RNA metabolic process; methylation;
CDS_1534_transcript_1547	response to stress;
CDS_1536_transcript_1549	response to stress;
CDS_1537_transcript_1550	regulation of seed germination; abscisic acid-activated signaling pathway; regulation of protein serine/threonine phosphatase activity;
CDS_1538_transcript_1551	negative regulation of catalytic activity; regulation of RNA metabolic process; methylation;
CDS_1539_transcript_1552	mitochondrial electron transport, succinate to ubiquinone;
CDS_1541_transcript_1554	B cell receptor signaling pathway; antigen processing and presentation; defense response to Gram-negative bacterium; humoral immune response mediated by circulating immunoglobulin; positive regulation of peptidyl-tyrosine phosphorylation; early endosome to late endosome transport; positive regulation of endocytosis; activation of MAPK activity; positive regulation of B cell proliferation;
CDS_1542_transcript_1555	protein autophosphorylation; response to blue light; regulation of proton transport; cellular cation homeostasis; divalent metal ion transport;
CDS_1543_transcript_1556	protein autophosphorylation; response to blue light; regulation of proton transport; cellular cation homeostasis; divalent metal ion transport;
CDS_1544_transcript_1557	protein autophosphorylation; response to blue light; regulation of proton transport; cellular cation homeostasis; divalent metal ion transport;
CDS_1545_transcript_1558	chloroplast relocation; cysteine biosynthetic process; oxidation-reduction process;
CDS_1546_transcript_1559	oxidation-reduction process;
CDS_1547_transcript_1560	positive regulation of transcription, DNA-templated; telomere maintenance in response to DNA damage; mitotic recombination; response to freezing; response to gamma radiation; reciprocal meiotic recombination; embryo development ending in seed dormancy; pyrimidine ribonucleotide biosynthetic process; meiotic chromosome segregation; double-strand break repair via homologous recombination; male meio…
CDS_1550_transcript_1563	protein autophosphorylation; response to blue light; regulation of proton transport; cellular cation homeostasis; divalent metal ion transport;
CDS_1553_transcript_1566	mitochondrial transport; ornithine transport;
CDS_1554_transcript_1567	proteolysis;
CDS_1556_transcript_1569	translation;
CDS_1557_transcript_1570	translation;
CDS_1559_transcript_1572	UDP-N-acetylglucosamine biosynthetic process; cellular response to water deprivation; maltose metabolic process; starch biosynthetic process;
CDS_1560_transcript_1573	UDP-N-acetylglucosamine biosynthetic process; cellular response to water deprivation; maltose metabolic process; starch biosynthetic process;
CDS_1561_transcript_1574	metabolic process; proton transport; transmembrane transport;
CDS_1562_transcript_1575	aging; transition metal ion transport;
CDS_1563_transcript_1576	translational initiation; GTP catabolic process;
CDS_1565_transcript_1578	protein folding; protein peptidyl-prolyl isomerization;
CDS_1566_transcript_1579	leaf morphogenesis; cell differentiation; positive regulation of transcription, DNA-templated;
CDS_1567_transcript_1580	proteolysis;
CDS_1568_transcript_1581	metabolic process; proton transport; transmembrane transport;
CDS_1569_transcript_1582	metabolic process; proton transport; transmembrane transport;
CDS_1570_transcript_1583	metabolic process; proton transport; transmembrane transport;
CDS_1571_transcript_1584	regulation of translational initiation; formation of translation preinitiation complex;
CDS_1572_transcript_1585	regulation of translational initiation; formation of translation preinitiation complex;
CDS_1576_transcript_1589	metabolic process;
CDS_1577_transcript_1590	metabolic process;
CDS_1579_transcript_1592	carbohydrate metabolic process;
CDS_1580_transcript_1593	indole glucosinolate biosynthetic process; positive regulation of transcription, DNA-templated; tryptophan biosynthetic process; cellular response to sulfur starvation; phenylpropanoid metabolic process; response to reactive oxygen species; response to jasmonic acid; ER to Golgi vesicle-mediated transport; defense response to insect; oxidation-reduction process; response to molecule of fungal ori…
CDS_1581_transcript_1594	indole glucosinolate biosynthetic process; positive regulation of transcription, DNA-templated; tryptophan biosynthetic process; cellular response to sulfur starvation; phenylpropanoid metabolic process; response to reactive oxygen species; response to jasmonic acid; ER to Golgi vesicle-mediated transport; defense response to insect; oxidation-reduction process; response to molecule of fungal ori…
CDS_1582_transcript_1595	indole glucosinolate biosynthetic process; positive regulation of transcription, DNA-templated; tryptophan biosynthetic process; cellular response to sulfur starvation; phenylpropanoid metabolic process; response to reactive oxygen species; response to jasmonic acid; ER to Golgi vesicle-mediated transport; defense response to insect; oxidation-reduction process; response to molecule of fungal ori…
CDS_1583_transcript_1596	indole glucosinolate biosynthetic process; positive regulation of transcription, DNA-templated; tryptophan biosynthetic process; cellular response to sulfur starvation; phenylpropanoid metabolic process; response to reactive oxygen species; response to jasmonic acid; ER to Golgi vesicle-mediated transport; defense response to insect; oxidation-reduction process; response to molecule of fungal ori…
CDS_1584_transcript_1597	cytoskeleton organization; gluconeogenesis; microtubule-based process; proteasomal protein catabolic process; GTP catabolic process; protein polymerization;
CDS_1585_transcript_1598	cytoskeleton organization; gluconeogenesis; microtubule-based process; proteasomal protein catabolic process; GTP catabolic process; protein polymerization;
CDS_1586_transcript_1599	cytoskeleton organization; gluconeogenesis; microtubule-based process; proteasomal protein catabolic process; GTP catabolic process; protein polymerization;
CDS_1587_transcript_1600	cytoskeleton organization; gluconeogenesis; microtubule-based process; proteasomal protein catabolic process; GTP catabolic process; protein polymerization;
CDS_1588_transcript_1601	ubiquitin-dependent protein catabolic process; response to misfolded protein; proteasome core complex assembly; aerobic respiration; photorespiration; response to cadmium ion; glycolytic process;
CDS_1593_transcript_1606	protein folding; regulation of catalytic activity; embryo development ending in seed dormancy;
CDS_1594_transcript_1607	protein folding; regulation of catalytic activity; embryo development ending in seed dormancy;
CDS_1595_transcript_1608	translational initiation; GTP catabolic process;
CDS_1596_transcript_1609	rRNA processing; plastid organization; photosystem II assembly;
CDS_1601_transcript_1614	rRNA processing; plastid organization; photosystem II assembly;
CDS_1602_transcript_1615	response to karrikin;
CDS_1603_transcript_1616	response to karrikin;
CDS_1604_transcript_1617	response to karrikin;
CDS_1606_transcript_1619	negative regulation of transcription from RNA polymerase III promoter; transcription, DNA-templated;
CDS_1609_transcript_1622	GTP catabolic process; cellular response to interferon-beta;
CDS_1610_transcript_1623	regulation of transcription, DNA-templated;
CDS_1612_transcript_1625	methylation;
CDS_1615_transcript_1628	phosphatidylglycerol biosynthetic process; unsaturated fatty acid biosynthetic process; positive regulation of catalytic activity; starch biosynthetic process; xanthophyll biosynthetic process; maltose metabolic process; chlorophyll biosynthetic process; isopentenyl diphosphate biosynthetic process, methylerythritol 4-phosphate pathway; oxidation-reduction process;
CDS_1616_transcript_1629	phosphatidylglycerol biosynthetic process; unsaturated fatty acid biosynthetic process; positive regulation of catalytic activity; starch biosynthetic process; xanthophyll biosynthetic process; maltose metabolic process; chlorophyll biosynthetic process; isopentenyl diphosphate biosynthetic process, methylerythritol 4-phosphate pathway; oxidation-reduction process;
CDS_1617_transcript_1630	cytochrome b6f complex assembly;
CDS_1618_transcript_1631	mitotic cell cycle; RNA processing; defense response to bacterium; defense response signaling pathway, resistance gene-dependent; regulation of transcription, DNA-templated; defense response signaling pathway, resistance gene-independent; defense response to fungus;
CDS_1619_transcript_1632	oxidation-reduction process;
CDS_1620_transcript_1633	photosynthesis, light reaction; regulation of protein dephosphorylation;
CDS_1621_transcript_1634	oxidation-reduction process;
CDS_1622_transcript_1635	leaf morphogenesis; carotenoid biosynthetic process; response to red light; glucosinolate biosynthetic process; positive regulation of catalytic activity; cysteine biosynthetic process; pentose-phosphate shunt; rRNA processing; isopentenyl diphosphate biosynthetic process, methylerythritol 4-phosphate pathway; thylakoid membrane organization; starch biosynthetic process; maltose metabolic process…
CDS_1623_transcript_1636	response to virus; response to endoplasmic reticulum stress; protein folding; response to salt stress; methylglyoxal catabolic process to D-lactate; response to heat; response to cadmium ion; response to high light intensity; response to hydrogen peroxide;
CDS_1624_transcript_1637	response to virus; response to endoplasmic reticulum stress; protein folding; response to salt stress; methylglyoxal catabolic process to D-lactate; response to heat; response to cadmium ion; response to high light intensity; response to hydrogen peroxide;
CDS_1625_transcript_1638	response to virus; response to endoplasmic reticulum stress; protein folding; response to salt stress; methylglyoxal catabolic process to D-lactate; response to heat; response to cadmium ion; response to high light intensity; response to hydrogen peroxide;
CDS_1626_transcript_1639	response to virus; response to endoplasmic reticulum stress; protein folding; response to salt stress; methylglyoxal catabolic process to D-lactate; response to heat; response to cadmium ion; response to high light intensity; response to hydrogen peroxide;
CDS_1627_transcript_1640	response to misfolded protein; pentose-phosphate shunt; photorespiration; response to salt stress; proteasome core complex assembly; ubiquitin-dependent protein catabolic process; response to cadmium ion;
CDS_1628_transcript_1641	proteolysis;
CDS_1629_transcript_1642	proteolysis;
CDS_1630_transcript_1643	proteolysis;
CDS_1631_transcript_1644	protein phosphorylation; positive regulation of translation; protein N-linked glycosylation;
CDS_1632_transcript_1645	protein phosphorylation; positive regulation of translation; protein N-linked glycosylation;
CDS_1633_transcript_1646	phylloquinone biosynthetic process;
CDS_1634_transcript_1647	photosynthesis;
CDS_1635_transcript_1648	photosynthesis;
CDS_1636_transcript_1649	hydrogen ion transmembrane transport; potassium ion transport;
CDS_1637_transcript_1650	hydrogen ion transmembrane transport; potassium ion transport;
CDS_1638_transcript_1651	organ regeneration; DNA metabolic process; hyaluronan metabolic process; response to organic cyclic compound; meiotic nuclear division; cellular response to heat; cell proliferation;
CDS_1639_transcript_1652	defense response to bacterium; ATP catabolic process; response to cadmium ion;
CDS_1640_transcript_1653	defense response to bacterium; ATP catabolic process; response to cadmium ion;
CDS_1643_transcript_1656	defense response to bacterium; defense response signaling pathway, resistance gene-dependent; defense response to fungus; defense response signaling pathway, resistance gene-independent;
CDS_1644_transcript_1657	mitotic cell cycle; RNA processing; defense response to bacterium; defense response signaling pathway, resistance gene-dependent; regulation of transcription, DNA-templated; defense response signaling pathway, resistance gene-independent; defense response to fungus;
CDS_1645_transcript_1658	RNA methylation; response to salt stress; response to cold; translational elongation; cell wall modification; ribosome biogenesis; response to zinc ion; plant-type cell wall organization; response to cadmium ion;
CDS_1647_transcript_1660	oxidation-reduction process;
CDS_1649_transcript_1662	chlorophyll catabolic process;
CDS_1650_transcript_1663	chlorophyll catabolic process;
CDS_1651_transcript_1664	modulation by symbiont of host I-kappaB kinase/NF-kappaB cascade; negative regulation of ERK1 and ERK2 cascade; negative regulation of I-kappaB kinase/NF-kappaB signaling; inflammatory response; leukocyte cell-cell adhesion; glycoprotein biosynthetic process; positive regulation of transcription from RNA polymerase II promoter; positive regulation of inflammatory response; MyD88-dependent toll-li…
CDS_1652_transcript_1665	cellular response to light intensity; response to red light; response to water deprivation; photoprotection; photosynthetic electron transport in photosystem I; response to blue light; regulation of proton transport; response to sucrose; response to far red light; response to high light intensity;
CDS_1653_transcript_1666	cellular amino acid metabolic process; biosynthetic process;
CDS_1654_transcript_1667	glucosinolate biosynthetic process; cellular amino acid metabolic process; regulation of cell growth by extracellular stimulus;
CDS_1655_transcript_1668	dephosphorylation; regulation of auxin polar transport;
CDS_1656_transcript_1669	oxidation-reduction process;
CDS_1657_transcript_1670	glycolytic process; glucose metabolic process; oxidation-reduction process;
CDS_1658_transcript_1671	glycolytic process; glucose metabolic process; oxidation-reduction process;
CDS_1659_transcript_1672	glycolytic process; glucose metabolic process; oxidation-reduction process;
CDS_1660_transcript_1673	salicylic acid biosynthetic process; reductive pentose-phosphate cycle; regulation of plant-type hypersensitive response; glucosinolate biosynthetic process; response to chitin; positive regulation of catalytic activity; cysteine biosynthetic process; negative regulation of defense response; defense response to fungus; pentose-phosphate shunt; jasmonic acid mediated signaling pathway; rRNA proces…
CDS_1661_transcript_1674	salicylic acid biosynthetic process; reductive pentose-phosphate cycle; regulation of plant-type hypersensitive response; glucosinolate biosynthetic process; response to chitin; positive regulation of catalytic activity; cysteine biosynthetic process; negative regulation of defense response; defense response to fungus; pentose-phosphate shunt; jasmonic acid mediated signaling pathway; rRNA proces…
CDS_1662_transcript_1675	salicylic acid biosynthetic process; reductive pentose-phosphate cycle; regulation of plant-type hypersensitive response; glucosinolate biosynthetic process; response to chitin; positive regulation of catalytic activity; cysteine biosynthetic process; negative regulation of defense response; defense response to fungus; pentose-phosphate shunt; jasmonic acid mediated signaling pathway; rRNA proces…
CDS_1663_transcript_1676	photosynthetic electron transport chain;
CDS_1665_transcript_1678	sphingoid biosynthetic process; sterol biosynthetic process; oxidation-reduction process;
CDS_1666_transcript_1679	oxidation-reduction process;
CDS_1667_transcript_1680	protein folding; response to stress;
CDS_1669_transcript_1682	glycolytic process; glucose metabolic process; oxidation-reduction process;
CDS_1670_transcript_1683	leaf morphogenesis; maltose metabolic process; cell differentiation; starch biosynthetic process; photosystem II assembly;
CDS_1671_transcript_1684	leaf morphogenesis; maltose metabolic process; cell differentiation; starch biosynthetic process; photosystem II assembly;
CDS_1672_transcript_1685	oxidation-reduction process;
CDS_1673_transcript_1686	oxidation-reduction process;
CDS_1674_transcript_1687	oxidation-reduction process;
CDS_1675_transcript_1688	pentose-phosphate shunt; glucosinolate metabolic process; isopentenyl diphosphate biosynthetic process, methylerythritol 4-phosphate pathway; maltose metabolic process; starch biosynthetic process; positive regulation of catalytic activity;
CDS_1676_transcript_1689	pentose-phosphate shunt; glucosinolate metabolic process; isopentenyl diphosphate biosynthetic process, methylerythritol 4-phosphate pathway; maltose metabolic process; starch biosynthetic process; positive regulation of catalytic activity;
CDS_1677_transcript_1690	defense response;
CDS_1678_transcript_1691	protoporphyrinogen IX biosynthetic process; oxidation-reduction process;
CDS_1679_transcript_1692	protoporphyrinogen IX biosynthetic process; oxidation-reduction process;
CDS_1680_transcript_1693	photosynthetic electron transport in photosystem I; protein stabilization; photosystem I stabilization; cellular cation homeostasis; divalent metal ion transport; cysteine biosynthetic process; photosynthetic NADP+ reduction;
CDS_1683_transcript_1696	antigen processing and presentation of peptide antigen via MHC class I; protein refolding; cellular defense response; immune response; antigen processing and presentation of exogenous protein antigen via MHC class Ib, TAP-dependent; T cell differentiation in thymus; response to molecule of bacterial origin; positive regulation of T cell mediated cytotoxicity;
CDS_1684_transcript_1697	mRNA processing; response to hypoxia; ATP catabolic process;
CDS_1685_transcript_1698	mRNA processing; response to hypoxia; ATP catabolic process;
CDS_1687_transcript_1700	phospholipid biosynthetic process;
CDS_1688_transcript_1701	phospholipid biosynthetic process;
CDS_1692_transcript_1705	regulation of transcription, DNA-templated; transcription, DNA-templated;
CDS_1693_transcript_1706	protein phosphorylation;
CDS_1694_transcript_1707	protein phosphorylation;
CDS_1695_transcript_1708	oxidation-reduction process;
CDS_1696_transcript_1709	cytoskeleton organization; gluconeogenesis; response to wounding; glucose catabolic process; response to salt stress; proteasomal protein catabolic process; cell division; response to auxin; regulation of protein localization; seed germination; response to light stimulus; root hair cell tip growth;
CDS_1697_transcript_1710	amine metabolic process; oxidation-reduction process;
CDS_1698_transcript_1711	amine metabolic process; oxidation-reduction process;
CDS_1699_transcript_1712	translation; isopentenyl diphosphate biosynthetic process, methylerythritol 4-phosphate pathway; cysteine biosynthetic process;
CDS_1705_transcript_1718	reductive pentose-phosphate cycle; dephosphorylation;
CDS_1706_transcript_1719	reductive pentose-phosphate cycle; dephosphorylation;
CDS_1707_transcript_1720	phosphorelay signal transduction system; intracellular signal transduction;
CDS_1708_transcript_1721	oxidation-reduction process; response to water deprivation; response to fructose; response to heat; regulation of abscisic acid biosynthetic process; proline biosynthetic process;
CDS_1709_transcript_1722	oxidation-reduction process; response to water deprivation; response to fructose; response to heat; regulation of abscisic acid biosynthetic process; proline biosynthetic process;
CDS_1710_transcript_1723	oxidation-reduction process;
CDS_1711_transcript_1724	microtubule-based movement; regulation of defense response; metabolic process;
CDS_1712_transcript_1725	microtubule-based movement; regulation of defense response; metabolic process;
CDS_1713_transcript_1726	microtubule-based movement; metabolic process;
CDS_1716_transcript_1729	response to abscisic acid; metabolic process;
CDS_1717_transcript_1730	glucuronoxylan metabolic process; cinnamic acid biosynthetic process; L-phenylalanine catabolic process; xylan biosynthetic process;
CDS_1718_transcript_1731	glucuronoxylan metabolic process; cinnamic acid biosynthetic process; L-phenylalanine catabolic process; xylan biosynthetic process;
CDS_1719_transcript_1732	translation;
CDS_1720_transcript_1733	translation; isopentenyl diphosphate biosynthetic process, methylerythritol 4-phosphate pathway; cysteine biosynthetic process;
CDS_1722_transcript_1735	chloroplast organization; response to stress; proteolysis; ATP catabolic process; protein import into chloroplast stroma; regulation of chlorophyll biosynthetic process;
CDS_1723_transcript_1736	response to virus; response to endoplasmic reticulum stress; protein folding; response to heat; response to bacterium; protein ubiquitination; response to cadmium ion; response to high light intensity; response to hydrogen peroxide;
CDS_1724_transcript_1737	carbohydrate metabolic process;
CDS_1725_transcript_1738	carbohydrate metabolic process;
CDS_1726_transcript_1739	carbohydrate metabolic process;
CDS_1727_transcript_1740	carbohydrate metabolic process;
CDS_1728_transcript_1741	carbohydrate metabolic process;
CDS_1729_transcript_1742	negative regulation of cell migration; positive regulation of JUN kinase activity; memory; fever generation; negative regulation of apoptotic process; extracellular negative regulation of signal transduction; negative regulation of heterotypic cell-cell adhesion; negative regulation of membrane potential; response to glucocorticoid; negative regulation of receptor activity; lipid metabolic proces…
CDS_1730_transcript_1743	carbohydrate metabolic process;
CDS_1731_transcript_1744	carbohydrate metabolic process;
CDS_1732_transcript_1745	metabolic process;
CDS_1733_transcript_1746	metabolic process;
CDS_1734_transcript_1747	pentose-phosphate shunt; photosynthetic electron transport in photosystem I; rRNA processing; isopentenyl diphosphate biosynthetic process, methylerythritol 4-phosphate pathway; plastid organization; photosystem II assembly;
CDS_1736_transcript_1749	toxin catabolic process; response to cyclopentenone; response to oxidative stress; response to cadmium ion; proline transport; oxidation-reduction process;
CDS_1737_transcript_1750	toxin catabolic process; response to cyclopentenone; response to oxidative stress; response to cadmium ion; proline transport; oxidation-reduction process;
CDS_1738_transcript_1751	transmembrane transport; ATP catabolic process;
CDS_1739_transcript_1752	transmembrane transport; ATP catabolic process;
CDS_1742_transcript_1755	glutamate biosynthetic process; oxidation-reduction process;
CDS_1745_transcript_1758	ATP hydrolysis coupled proton transport; ATP biosynthetic process; glucosinolate biosynthetic process; ATP catabolic process;
CDS_1746_transcript_1759	cell wall pectin metabolic process; ATP hydrolysis coupled proton transport; nitrate transport; amino acid import; ATP biosynthetic process; ER to Golgi vesicle-mediated transport; response to nitrate; oligopeptide transport; plant-type cell wall cellulose metabolic process; ATP catabolic process;
CDS_1747_transcript_1760	ATP hydrolysis coupled proton transport; ATP biosynthetic process; glucosinolate biosynthetic process; ATP catabolic process;
CDS_1748_transcript_1761	hydrogen peroxide catabolic process; chloroplast relocation; PSII associated light-harvesting complex II catabolic process; ncRNA metabolic process; proteolysis; transcription from plastid promoter; ATP catabolic process; protein import into chloroplast stroma; regulation of chlorophyll biosynthetic process; thylakoid membrane organization;
CDS_1749_transcript_1762	response to salt stress; cellular carbohydrate metabolic process; response to zinc ion; response to cadmium ion; glycolytic process;
CDS_1750_transcript_1763	phosphoglycerate transport; phosphoenolpyruvate transport;
CDS_1752_transcript_1765	translational initiation; protein autophosphorylation; regulation of proton transport;
CDS_1753_transcript_1766	glomerular filtration; positive regulation of respiratory burst; antibacterial humoral response; innate immune response; positive regulation of protein oligomerization; adaptive immune response;
CDS_1754_transcript_1767	response to salt stress; cellular carbohydrate metabolic process; response to zinc ion; response to cadmium ion; glycolytic process;
CDS_1756_transcript_1769	RNA processing;
CDS_1757_transcript_1770	response to molecule of bacterial origin; vesicle docking involved in exocytosis;
CDS_1764_transcript_1777	metabolic process;
CDS_1765_transcript_1778	ubiquinone biosynthetic process;
CDS_1766_transcript_1779	multidimensional cell growth; cellular response to salt stress; root hair elongation; anisotropic cell growth; polysaccharide biosynthetic process; cell tip growth; cell wall organization; cortical microtubule organization; anthocyanin accumulation in tissues in response to UV light; regulation of hormone levels;
CDS_1769_transcript_1782	anther dehiscence;
CDS_1770_transcript_1783	pentose-phosphate shunt; chloroplast relocation; chlorophyll biosynthetic process; photosynthetic electron transport in photosystem I; isopentenyl diphosphate biosynthetic process, methylerythritol 4-phosphate pathway; rRNA processing; thylakoid membrane organization;
CDS_1771_transcript_1784	pentose-phosphate shunt; chloroplast relocation; chlorophyll biosynthetic process; photosynthetic electron transport in photosystem I; isopentenyl diphosphate biosynthetic process, methylerythritol 4-phosphate pathway; rRNA processing; thylakoid membrane organization;
CDS_1772_transcript_1785	pentose-phosphate shunt; chloroplast relocation; chlorophyll biosynthetic process; photosynthetic electron transport in photosystem I; isopentenyl diphosphate biosynthetic process, methylerythritol 4-phosphate pathway; rRNA processing; thylakoid membrane organization;
CDS_1773_transcript_1786	pentose-phosphate shunt; chloroplast relocation; chlorophyll biosynthetic process; photosynthetic electron transport in photosystem I; isopentenyl diphosphate biosynthetic process, methylerythritol 4-phosphate pathway; rRNA processing; thylakoid membrane organization;
CDS_1774_transcript_1787	ATP hydrolysis coupled proton transport;
CDS_1775_transcript_1788	methionine biosynthetic process; one-carbon metabolic process; RNA splicing, via endonucleolytic cleavage and ligation; tryptophan biosynthetic process;
CDS_1776_transcript_1789	carbohydrate metabolic process;
CDS_1777_transcript_1790	glucuronoxylan metabolic process; protein import into peroxisome matrix; proteolysis; fatty acid beta-oxidation; xylan biosynthetic process; response to cadmium ion;
CDS_1778_transcript_1791	response to cadmium ion; proteolysis;
CDS_1780_transcript_1793	lysyl-tRNA aminoacylation;
CDS_1783_transcript_1796	regulation of translational initiation; regulation of nuclear-transcribed mRNA poly(A) tail shortening; response to salt stress;
CDS_1784_transcript_1797	methionine biosynthetic process; RNA splicing, via endonucleolytic cleavage and ligation;
CDS_1785_transcript_1798	methionine biosynthetic process; RNA splicing, via endonucleolytic cleavage and ligation;
CDS_1786_transcript_1799	translation;
CDS_1787_transcript_1800	translation; isopentenyl diphosphate biosynthetic process, methylerythritol 4-phosphate pathway; cysteine biosynthetic process;
CDS_1790_transcript_1803	oxidation-reduction process; response to oxidative stress;
CDS_1791_transcript_1804	oxidation-reduction process; response to oxidative stress;
CDS_1792_transcript_1805	oxidation-reduction process; response to oxidative stress;
CDS_1793_transcript_1806	ubiquitin-dependent protein catabolic process; oxidation-reduction process; response to misfolded protein; proteasome core complex assembly; photorespiration;
CDS_1794_transcript_1807	ubiquitin-dependent protein catabolic process; oxidation-reduction process; response to misfolded protein; proteasome core complex assembly; photorespiration;
CDS_1795_transcript_1808	ubiquitin-dependent protein catabolic process; oxidation-reduction process; response to misfolded protein; proteasome core complex assembly; photorespiration;
CDS_1796_transcript_1809	ubiquitin-dependent protein catabolic process; oxidation-reduction process; response to misfolded protein; proteasome core complex assembly; photorespiration;
CDS_1797_transcript_1811	cellular macromolecule metabolic process; primary metabolic process;
CDS_1799_transcript_1813	mitotic cell cycle; positive regulation of transcription, DNA-templated; methylation-dependent chromatin silencing; RNA interference; negative regulation of gibberellic acid mediated signaling pathway; gibberellic acid mediated signaling pathway; cytokinin-activated signaling pathway; regulation of reactive oxygen species metabolic process; nuclear-transcribed mRNA catabolic process; RNA processi…
CDS_1801_transcript_1815	mitotic cell cycle; positive regulation of transcription, DNA-templated; methylation-dependent chromatin silencing; RNA interference; negative regulation of gibberellic acid mediated signaling pathway; gibberellic acid mediated signaling pathway; cytokinin-activated signaling pathway; regulation of reactive oxygen species metabolic process; nuclear-transcribed mRNA catabolic process; RNA processi…
CDS_1802_transcript_1816	mitotic cell cycle; positive regulation of transcription, DNA-templated; methylation-dependent chromatin silencing; RNA interference; negative regulation of gibberellic acid mediated signaling pathway; gibberellic acid mediated signaling pathway; cytokinin-activated signaling pathway; regulation of reactive oxygen species metabolic process; nuclear-transcribed mRNA catabolic process; RNA processi…
CDS_1803_transcript_1817	ribosome biogenesis; RNA methylation; translation;
CDS_1804_transcript_1818	translation;
CDS_1805_transcript_1819	positive regulation of protein import into nucleus, translocation; positive regulation of protein binding; protein folding; cellular response to interleukin-4; placenta development; positive regulation of cell size; positive regulation of protein serine/threonine kinase activity; response to stress; negative regulation of neuron apoptotic process;
CDS_1808_transcript_1822	indole glucosinolate metabolic process; oxidation-reduction process;
CDS_1809_transcript_1823	metabolic process;
CDS_1810_transcript_1824	regulation of transcription, DNA-templated; carpel development; anthocyanin accumulation in tissues in response to UV light; vernalization response;
CDS_1811_transcript_1825	embryo development ending in seed dormancy; plasmodesmata-mediated intercellular transport; mRNA modification; posttranscriptional gene silencing; ATP catabolic process;
CDS_1812_transcript_1826	ubiquitin-dependent protein catabolic process;
CDS_1813_transcript_1827	metabolic process;
CDS_1815_transcript_1829	cell redox homeostasis; glutathione metabolic process; oxidation-reduction process;
CDS_1816_transcript_1830	cell redox homeostasis; glutathione metabolic process; oxidation-reduction process;
CDS_1817_transcript_1831	negative regulation of endopeptidase activity;
CDS_1821_transcript_1835	calcium-mediated signaling; response to mechanical stimulus; cellular response to water deprivation; cellular aldehyde metabolic process; oxidation-reduction process;
CDS_1822_transcript_1836	protoporphyrinogen IX biosynthetic process; chlorophyll biosynthetic process;
CDS_1823_transcript_1837	protoporphyrinogen IX biosynthetic process; chlorophyll biosynthetic process;
CDS_1824_transcript_1838	cellular cation homeostasis; photosynthesis; divalent metal ion transport; cysteine biosynthetic process;
CDS_1826_transcript_1840	aging;
CDS_1827_transcript_1841	aging;
CDS_1828_transcript_1842	translation;
CDS_1829_transcript_1844	photosynthesis;
CDS_1830_transcript_1845	stomatal complex morphogenesis; pentose-phosphate shunt; photosystem II assembly; cysteine biosynthetic process; plastid organization; rRNA processing; glycine decarboxylation via glycine cleavage system;
CDS_1831_transcript_1846	positive regulation of transcription, DNA-templated; leaf morphogenesis; cell differentiation; cellular cation homeostasis; divalent metal ion transport; positive regulation of catalytic activity;
CDS_1832_transcript_1847	ubiquitin-dependent protein catabolic process;
CDS_1833_transcript_1848	ubiquitin-dependent protein catabolic process;
CDS_1834_transcript_1849	regulation of proton transport; pentose-phosphate shunt; response to far red light; response to wounding; vernalization response; plant-type cell wall modification; response to red light; photosystem II assembly; specification of floral organ identity; anthocyanin accumulation in tissues in response to UV light; response to sucrose; chlorophyll biosynthetic process; photosynthetic electron transp…
CDS_1835_transcript_1850	leaf morphogenesis; carotenoid biosynthetic process; response to red light; glucosinolate biosynthetic process; positive regulation of catalytic activity; cysteine biosynthetic process; pentose-phosphate shunt; rRNA processing; isopentenyl diphosphate biosynthetic process, methylerythritol 4-phosphate pathway; thylakoid membrane organization; starch biosynthetic process; maltose metabolic process…
CDS_1836_transcript_1851	protein import into peroxisome matrix; cellular macromolecule catabolic process; intra-Golgi vesicle-mediated transport; lipid transport; fatty acid beta-oxidation; lithium ion transport;
CDS_1837_transcript_1852	protein import into peroxisome matrix; cellular macromolecule catabolic process; intra-Golgi vesicle-mediated transport; lipid transport; fatty acid beta-oxidation; lithium ion transport;
CDS_1838_transcript_1853	phospholipid metabolic process;
CDS_1839_transcript_1854	phospholipid metabolic process;
CDS_1840_transcript_1855	phospholipid metabolic process;
CDS_1841_transcript_1856	phospholipid metabolic process;
CDS_1842_transcript_1857	mRNA processing; protein dephosphorylation;
CDS_1843_transcript_1858	dTDP biosynthetic process; nucleotide phosphorylation;
CDS_1844_transcript_1859	pentose-phosphate shunt; isopentenyl diphosphate biosynthetic process, methylerythritol 4-phosphate pathway; carotenoid biosynthetic process; maltose metabolic process; starch biosynthetic process; positive regulation of catalytic activity;
CDS_1845_transcript_1860	protein phosphorylation;
CDS_1846_transcript_1861	protein phosphorylation;
CDS_1847_transcript_1862	drug transmembrane transport; response to symbiotic fungus; cysteine biosynthetic process;
CDS_1848_transcript_1863	response to cold; regulation of transcription, DNA-templated; cellular protein localization; transcription, DNA-templated;
CDS_1849_transcript_1864	pollen exine formation; regulation of transcription, DNA-templated; transcription, DNA-templated;
CDS_1850_transcript_1865	negative regulation of defense response; jasmonic acid mediated signaling pathway; regulation of protein dephosphorylation; systemic acquired resistance, salicylic acid mediated signaling pathway; regulation of plant-type hypersensitive response; regulation of hydrogen peroxide metabolic process; photosystem II assembly; response to bacterium; protein targeting to membrane; regulation of transcri…
CDS_1851_transcript_1866	negative regulation of defense response; jasmonic acid mediated signaling pathway; regulation of protein dephosphorylation; systemic acquired resistance, salicylic acid mediated signaling pathway; regulation of plant-type hypersensitive response; regulation of hydrogen peroxide metabolic process; photosystem II assembly; response to bacterium; protein targeting to membrane; regulation of transcri…
CDS_1852_transcript_1867	fruit development; stamen filament development; cellular glucan metabolic process;
CDS_1853_transcript_1868	positive regulation of transcription, DNA-templated; leaf morphogenesis; cell differentiation; cellular cation homeostasis; divalent metal ion transport; positive regulation of catalytic activity;
CDS_1854_transcript_1869	fruit development; stamen filament development; cellular glucan metabolic process;
CDS_1856_transcript_1871	protein phosphorylation; positive regulation of translation;
CDS_1857_transcript_1872	protein phosphorylation; positive regulation of translation;
CDS_1858_transcript_1873	proteolysis;
CDS_1859_transcript_1874	proteolysis;
CDS_1860_transcript_1875	cellular cation homeostasis; photosynthesis; divalent metal ion transport; cysteine biosynthetic process;
CDS_1861_transcript_1876	glucose metabolic process; oxidation-reduction process;
CDS_1862_transcript_1877	embryo development ending in seed dormancy; protein targeting to chloroplast;
CDS_1863_transcript_1878	embryo development ending in seed dormancy; protein targeting to chloroplast;
CDS_1866_transcript_1881	regulation of translation; negative regulation of transcription from RNA polymerase II promoter; mRNA export from nucleus; transcription from RNA polymerase II promoter;
CDS_1869_transcript_1884	transport;
CDS_1870_transcript_1885	pollen exine formation; regulation of transcription, DNA-templated; transcription, DNA-templated;
CDS_1871_transcript_1886	protein folding; protein peptidyl-prolyl isomerization;
CDS_1872_transcript_1887	protein folding; protein peptidyl-prolyl isomerization;
CDS_1873_transcript_1889	DNA replication initiation;
CDS_1874_transcript_1890	DNA replication initiation;
CDS_1875_transcript_1891	chloroplast relocation; pentose-phosphate shunt; isopentenyl diphosphate biosynthetic process, methylerythritol 4-phosphate pathway; thylakoid membrane organization; maltose metabolic process; starch biosynthetic process; ncRNA metabolic process;
CDS_1876_transcript_1892	metabolic process;
CDS_1877_transcript_1893	metabolic process;
CDS_1878_transcript_1894	protein ubiquitination;
CDS_1879_transcript_1895	regulation of transcription, DNA-templated; response to salicylic acid; cell morphogenesis; response to cadmium ion; response to gibberellin; response to auxin; response to ethylene; response to salt stress; response to jasmonic acid;
CDS_1886_transcript_1902	regulation of defense response; cell wall organization; unsaturated fatty acid biosynthetic process; phloem sucrose loading; response to temperature stimulus;
CDS_1887_transcript_1903	metabolic process;
CDS_1888_transcript_1904	oxidation-reduction process; response to cold; cell redox homeostasis; methylglyoxal catabolic process to D-lactate; response to glucose; response to sucrose;
CDS_1889_transcript_1905	microtubule-based movement; regulation of defense response; metabolic process;
CDS_1890_transcript_1906	microtubule-based movement; regulation of defense response; metabolic process;
CDS_1894_transcript_1910	ribosome biogenesis; translation;
CDS_1895_transcript_1911	regulation of meristem structural organization; response to water deprivation; microsporocyte differentiation; multidimensional cell growth; starch catabolic process; regulation of meristem growth; anthocyanin accumulation in tissues in response to UV light; root hair elongation; transmembrane receptor protein tyrosine kinase signaling pathway; microtubule nucleation; regulation of hormone levels…
CDS_1896_transcript_1912	polysaccharide catabolic process;
CDS_1897_transcript_1913	polysaccharide catabolic process;
CDS_1898_transcript_1914	polysaccharide catabolic process;
CDS_1899_transcript_1915	glycolytic process; response to cadmium ion;
CDS_1900_transcript_1916	oxidation-reduction process;
CDS_1901_transcript_1917	oxidation-reduction process;
CDS_1904_transcript_1920	hydrogen ion transmembrane transport; aerobic respiration; oxidative phosphorylation;
CDS_1905_transcript_1921	cytolysis; positive regulation of angiogenesis; complement activation, classical pathway; innate immune response; positive regulation of activation of membrane attack complex; positive regulation of apoptotic process; in utero embryonic development;
CDS_1906_transcript_1922	jasmonic acid biosynthetic process; response to wounding;
CDS_1907_transcript_1923	jasmonic acid biosynthetic process; response to wounding;
CDS_1908_transcript_1924	jasmonic acid biosynthetic process; response to wounding;
CDS_1909_transcript_1925	response to salt stress; response to fructose; water transport; cellular cation homeostasis; divalent metal ion transport; photorespiration;
CDS_1910_transcript_1926	fatty acid biosynthetic process;
CDS_1911_transcript_1927	methionine biosynthetic process; production of miRNAs involved in gene silencing by miRNA; virus induced gene silencing; vegetative phase change; production of ta-siRNAs involved in RNA interference; RNA splicing, via endonucleolytic cleavage and ligation;
CDS_1912_transcript_1928	methionine biosynthetic process; production of miRNAs involved in gene silencing by miRNA; virus induced gene silencing; vegetative phase change; production of ta-siRNAs involved in RNA interference; RNA splicing, via endonucleolytic cleavage and ligation;
CDS_1913_transcript_1929	coenzyme biosynthetic process; jasmonic acid biosynthetic process; leaf morphogenesis; positive regulation of catalytic activity; cysteine biosynthetic process; aromatic amino acid family metabolic process; photosynthetic electron transport in photosystem II; rRNA processing; isopentenyl diphosphate biosynthetic process, methylerythritol 4-phosphate pathway; starch biosynthetic process; maltose m…
CDS_1914_transcript_1930	coenzyme biosynthetic process; jasmonic acid biosynthetic process; leaf morphogenesis; positive regulation of catalytic activity; cysteine biosynthetic process; aromatic amino acid family metabolic process; photosynthetic electron transport in photosystem II; rRNA processing; isopentenyl diphosphate biosynthetic process, methylerythritol 4-phosphate pathway; starch biosynthetic process; maltose m…
CDS_1915_transcript_1931	coenzyme biosynthetic process; jasmonic acid biosynthetic process; leaf morphogenesis; positive regulation of catalytic activity; cysteine biosynthetic process; aromatic amino acid family metabolic process; photosynthetic electron transport in photosystem II; rRNA processing; isopentenyl diphosphate biosynthetic process, methylerythritol 4-phosphate pathway; starch biosynthetic process; maltose m…
CDS_1916_transcript_1932	protein folding; response to stress;
CDS_1917_transcript_1933	regulation of transcription, DNA-templated; metabolic process;
CDS_1922_transcript_1938	defense response to virus;
CDS_1923_transcript_1939	starch biosynthetic process; maltose metabolic process;
CDS_1924_transcript_1940	threonyl-tRNA aminoacylation; embryo development ending in seed dormancy;
CDS_1925_transcript_1941	salicylic acid biosynthetic process; reductive pentose-phosphate cycle; regulation of plant-type hypersensitive response; glucosinolate biosynthetic process; response to chitin; positive regulation of catalytic activity; cysteine biosynthetic process; negative regulation of defense response; defense response to fungus; pentose-phosphate shunt; jasmonic acid mediated signaling pathway; rRNA proces…
CDS_1926_transcript_1942	signal peptide processing; proteolysis;
CDS_1927_transcript_1943	signal peptide processing; proteolysis;
CDS_1930_transcript_1946	signal transduction;
CDS_1932_transcript_1948	negative regulation of reductive pentose-phosphate cycle; response to sucrose;
CDS_1933_transcript_1949	negative regulation of reductive pentose-phosphate cycle; response to sucrose;
CDS_1934_transcript_1950	response to heat; response to high light intensity; response to hydrogen peroxide;
CDS_1935_transcript_1951	response to heat; response to high light intensity; response to hydrogen peroxide;
CDS_1936_transcript_1952	response to heat; response to high light intensity; response to hydrogen peroxide;
CDS_1937_transcript_1953	PSII associated light-harvesting complex II catabolic process; chloroplast organization; ovule development; embryo development ending in seed dormancy;
CDS_1938_transcript_1954	PSII associated light-harvesting complex II catabolic process; chloroplast organization; ovule development; embryo development ending in seed dormancy;
CDS_1939_transcript_1955	PSII associated light-harvesting complex II catabolic process; proteolysis; chloroplast organization; ovule development; embryo development ending in seed dormancy;
CDS_1940_transcript_1956	response to fructose; gluconeogenesis; hydrogen peroxide catabolic process; water transport; cellulose metabolic process; glucose catabolic process; calcium ion transport; regulation of meristem growth; response to salt stress; hyperosmotic response; isopentenyl diphosphate biosynthetic process, methylerythritol 4-phosphate pathway; Golgi organization; glycolytic process; regulation of protein lo…
CDS_1941_transcript_1957	S-adenosylmethioninamine biosynthetic process; spermine biosynthetic process; spermidine biosynthetic process;
CDS_1942_transcript_1958	S-adenosylmethioninamine biosynthetic process; spermine biosynthetic process; spermidine biosynthetic process;
CDS_1945_transcript_1961	ubiquitin-dependent protein catabolic process;
CDS_1946_transcript_1962	formation of translation preinitiation complex; photomorphogenesis; cullin deneddylation; regulation of translational initiation;
CDS_1947_transcript_1963	formation of translation preinitiation complex; photomorphogenesis; cullin deneddylation; regulation of translational initiation;
CDS_1948_transcript_1964	formation of translation preinitiation complex; photomorphogenesis; cullin deneddylation; regulation of translational initiation;
CDS_1949_transcript_1965	cellular response to salt stress; cellular response to light intensity; cellular response to ozone; oxidation-reduction process; defense response to bacterium; superoxide metabolic process; response to iron ion; cellular response to UV-B; cellular response to sucrose stimulus; cellular response to copper ion; gene silencing by miRNA;
CDS_1951_transcript_1967	protein folding; response to stress;
CDS_1952_transcript_1968	protein folding; response to stress;
CDS_1953_transcript_1969	protein folding; response to stress;
CDS_1954_transcript_1970	threonyl-tRNA aminoacylation; embryo development ending in seed dormancy;
CDS_1956_transcript_1972	pollen germination; pollen tube growth;
CDS_1958_transcript_1974	photosynthesis; lipoate biosynthetic process;
CDS_1959_transcript_1975	positive regulation of transcription, DNA-templated; tRNA metabolic process; regulation of protein dephosphorylation; endonucleolytic cleavage of tetracistronic rRNA transcript (SSU-rRNA, LSU-rRNA, 4.5S-rRNA, 5S-rRNA); photosystem II assembly; chloroplast relocation; leaf morphogenesis; cell differentiation; transcription from plastid promoter; protein import into chloroplast stroma; thylakoid me…
CDS_1960_transcript_1976	positive regulation of transcription, DNA-templated; tRNA metabolic process; regulation of protein dephosphorylation; endonucleolytic cleavage of tetracistronic rRNA transcript (SSU-rRNA, LSU-rRNA, 4.5S-rRNA, 5S-rRNA); photosystem II assembly; chloroplast relocation; leaf morphogenesis; cell differentiation; transcription from plastid promoter; protein import into chloroplast stroma; thylakoid me…
CDS_1961_transcript_1977	salicylic acid biosynthetic process; reductive pentose-phosphate cycle; regulation of plant-type hypersensitive response; glucosinolate biosynthetic process; response to chitin; positive regulation of catalytic activity; cysteine biosynthetic process; negative regulation of defense response; defense response to fungus; pentose-phosphate shunt; jasmonic acid mediated signaling pathway; rRNA proces…
CDS_1962_transcript_1978	photosystem II oxygen evolving complex assembly; thylakoid membrane organization;
CDS_1963_transcript_1979	response to stress;
CDS_1964_transcript_1980	protein folding; response to high light intensity; response to endoplasmic reticulum stress; heat acclimation; response to hydrogen peroxide;
CDS_1965_transcript_1981	protein folding; response to high light intensity; response to hydrogen peroxide; heat acclimation;
CDS_1966_transcript_1982	glycolytic process; response to cadmium ion;
CDS_1967_transcript_1983	gynoecium development; RNA methylation; translation; auxin-activated signaling pathway; ribosome biogenesis;
CDS_1968_transcript_1984	gynoecium development; RNA methylation; translation; auxin-activated signaling pathway; ribosome biogenesis;
CDS_1969_transcript_1985	gynoecium development; RNA methylation; translation; auxin-activated signaling pathway; ribosome biogenesis;
CDS_1970_transcript_1986	gynoecium development; RNA methylation; translation; auxin-activated signaling pathway; ribosome biogenesis;
CDS_1972_transcript_1988	pentose-phosphate shunt; maltose metabolic process; starch biosynthetic process; aging; positive regulation of catalytic activity;
CDS_1973_transcript_1989	pentose-phosphate shunt; maltose metabolic process; starch biosynthetic process; aging; positive regulation of catalytic activity;
CDS_1974_transcript_1990	mRNA splicing, via spliceosome;
CDS_1975_transcript_1991	mRNA splicing, via spliceosome;
CDS_1976_transcript_1992	mRNA splicing, via spliceosome;
CDS_1977_transcript_1993	oxidation-reduction process; hydrogen ion transmembrane transport; defense response to bacterium; nonphotochemical quenching; photosynthesis; response to karrikin;
CDS_1978_transcript_1994	pentose-phosphate shunt; isopentenyl diphosphate biosynthetic process, methylerythritol 4-phosphate pathway; carotenoid biosynthetic process; maltose metabolic process; starch biosynthetic process; positive regulation of catalytic activity;
CDS_1979_transcript_1995	translation;
CDS_1980_transcript_1996	translation;
CDS_1981_transcript_1997	translation;
CDS_1982_transcript_1998	response to water deprivation;
CDS_1984_transcript_2000	plant-type cell wall organization; starch biosynthetic process; plant-type cell wall biogenesis; positive regulation of catalytic activity; maltose metabolic process;
CDS_1985_transcript_2001	plant-type cell wall organization; starch biosynthetic process; plant-type cell wall biogenesis; positive regulation of catalytic activity; maltose metabolic process;
CDS_1986_transcript_2002	translation;
CDS_1987_transcript_2003	response to arsenic-containing substance;
CDS_1990_transcript_2006	cell growth; seed maturation; cellulose metabolic process; phosphorylation; plant-type cell wall biogenesis; response to cadmium ion; glycolytic process; sterol biosynthetic process;
CDS_1992_transcript_2008	cytoskeleton organization; response to cytokinin; response to fructose; gluconeogenesis; response to far red light; water transport; multidimensional cell growth; response to red light; calcium ion transport; response to salt stress; proteasomal protein catabolic process; vacuole organization; anthocyanin accumulation in tissues in response to UV light; Golgi organization; regulation of hormone l…
CDS_1993_transcript_2009	cytoskeleton organization; response to cytokinin; response to fructose; gluconeogenesis; response to far red light; water transport; multidimensional cell growth; response to red light; calcium ion transport; response to salt stress; proteasomal protein catabolic process; vacuole organization; anthocyanin accumulation in tissues in response to UV light; Golgi organization; regulation of hormone l…
CDS_1994_transcript_2010	ethylene biosynthetic process;
CDS_1997_transcript_2013	protein metabolic process;
CDS_1998_transcript_2014	proteolysis;
CDS_1999_transcript_2015	vernalization response; methionine biosynthetic process; photoperiodism, flowering; regulation of transcription, DNA-templated; RNA splicing, via endonucleolytic cleavage and ligation;
CDS_2000_transcript_2016	vernalization response; methionine biosynthetic process; photoperiodism, flowering; regulation of transcription, DNA-templated; RNA splicing, via endonucleolytic cleavage and ligation;
CDS_2004_transcript_2020	response to misfolded protein; photorespiration; gluconeogenesis; fatty acid beta-oxidation; embryo development ending in seed dormancy; response to salt stress; toxin catabolic process; proteasome core complex assembly; regulation of unidimensional cell growth; cullin deneddylation; photomorphogenesis; proteasome-mediated ubiquitin-dependent protein catabolic process; glycolytic process; DNA end…
CDS_2005_transcript_2021	response to misfolded protein; photorespiration; gluconeogenesis; fatty acid beta-oxidation; embryo development ending in seed dormancy; response to salt stress; toxin catabolic process; proteasome core complex assembly; regulation of unidimensional cell growth; cullin deneddylation; photomorphogenesis; proteasome-mediated ubiquitin-dependent protein catabolic process; glycolytic process; DNA end…
CDS_2006_transcript_2022	response to misfolded protein; photorespiration; gluconeogenesis; fatty acid beta-oxidation; embryo development ending in seed dormancy; response to salt stress; toxin catabolic process; proteasome core complex assembly; regulation of unidimensional cell growth; cullin deneddylation; photomorphogenesis; proteasome-mediated ubiquitin-dependent protein catabolic process; glycolytic process; DNA end…
CDS_2007_transcript_2023	multicellular organismal development;
CDS_2008_transcript_2024	threonine catabolic process;
CDS_2009_transcript_2025	protein targeting to vacuole; ER to Golgi vesicle-mediated transport;
CDS_2010_transcript_2026	protein targeting to vacuole; ER to Golgi vesicle-mediated transport;
CDS_2011_transcript_2027	sphingolipid metabolic process;
CDS_2012_transcript_2028	sphingolipid metabolic process;
CDS_2013_transcript_2029	metabolic process;
CDS_2014_transcript_2030	spermidine biosynthetic process;
CDS_2015_transcript_2031	spermidine biosynthetic process;
CDS_2016_transcript_2032	spermidine biosynthetic process;
CDS_2017_transcript_2033	cellular amino acid biosynthetic process; phosphorylation; oxidation-reduction process;
CDS_2018_transcript_2034	aspartate family amino acid biosynthetic process; oxidation-reduction process; purine nucleotide biosynthetic process; phosphorylation;
CDS_2019_transcript_2035	postreplication repair; photomorphogenesis; phosphate ion homeostasis; cellular response to phosphate starvation; phosphate ion transport;
CDS_2020_transcript_2036	photosynthesis;
CDS_2021_transcript_2037	photosynthesis;
CDS_2022_transcript_2038	response to abscisic acid; response to salt stress;
CDS_2024_transcript_2040	defense response to bacterium; hydrogen peroxide biosynthetic process; oxidation-reduction process;
CDS_2025_transcript_2041	oxidation-reduction process;
CDS_2026_transcript_2042	calcium ion transmembrane transport;
CDS_2028_transcript_2044	response to heat; positive regulation of translation; protein unfolding; response to high light intensity; response to hydrogen peroxide;
CDS_2029_transcript_2045	protein N-linked glycosylation;
CDS_2030_transcript_2046	protein N-linked glycosylation;
CDS_2033_transcript_2049	microtubule-based movement; metabolic process;
CDS_2034_transcript_2050	microtubule-based movement; metabolic process;
CDS_2035_transcript_2051	microtubule-based movement; metabolic process;
CDS_2036_transcript_2052	translation;
CDS_2037_transcript_2053	translation;
CDS_2038_transcript_2054	translation;
CDS_2039_transcript_2055	response to misfolded protein; pentose-phosphate shunt; photorespiration; response to salt stress; proteasome core complex assembly; ubiquitin-dependent protein catabolic process; response to cadmium ion;
CDS_2040_transcript_2056	negative regulation of defense response; positive regulation of transcription, DNA-templated; jasmonic acid mediated signaling pathway; regulation of protein dephosphorylation; systemic acquired resistance, salicylic acid mediated signaling pathway; regulation of plant-type hypersensitive response; cellular cation homeostasis; regulation of hydrogen peroxide metabolic process; response to bacteri…
CDS_2041_transcript_2057	negative regulation of defense response; positive regulation of transcription, DNA-templated; jasmonic acid mediated signaling pathway; regulation of protein dephosphorylation; systemic acquired resistance, salicylic acid mediated signaling pathway; regulation of plant-type hypersensitive response; cellular cation homeostasis; regulation of hydrogen peroxide metabolic process; response to bacteri…
CDS_2042_transcript_2058	negative regulation of defense response; positive regulation of transcription, DNA-templated; jasmonic acid mediated signaling pathway; regulation of protein dephosphorylation; systemic acquired resistance, salicylic acid mediated signaling pathway; regulation of plant-type hypersensitive response; cellular cation homeostasis; regulation of hydrogen peroxide metabolic process; response to bacteri…
CDS_2043_transcript_2059	negative regulation of defense response; positive regulation of transcription, DNA-templated; jasmonic acid mediated signaling pathway; regulation of protein dephosphorylation; systemic acquired resistance, salicylic acid mediated signaling pathway; regulation of plant-type hypersensitive response; cellular cation homeostasis; regulation of hydrogen peroxide metabolic process; response to bacteri…
CDS_2044_transcript_2060	cell-cell signaling; production of miRNAs involved in gene silencing by miRNA; virus induced gene silencing; production of ta-siRNAs involved in RNA interference; flower morphogenesis; floral whorl development; pattern specification process;
CDS_2045_transcript_2061	gynoecium development; RNA methylation; translation; auxin-activated signaling pathway; ribosome biogenesis;
CDS_2046_transcript_2062	oxidation-reduction process;
CDS_2049_transcript_2065	phosphorelay signal transduction system; intracellular signal transduction;
CDS_2050_transcript_2066	phosphorelay signal transduction system; intracellular signal transduction;
CDS_2051_transcript_2067	lipid metabolic process;
CDS_2052_transcript_2068	lipid metabolic process;
CDS_2053_transcript_2069	lipid metabolic process;
CDS_2055_transcript_2071	response to oxidative stress;
CDS_2057_transcript_2073	response to light stimulus;
CDS_2058_transcript_2074	response to light stimulus;
CDS_2059_transcript_2075	biosynthetic process;
CDS_2060_transcript_2076	photosynthesis;
CDS_2061_transcript_2077	axon guidance; skeletal muscle thin filament assembly; cardiac muscle tissue morphogenesis; retina homeostasis; blood coagulation; ATP catabolic process; regulation of blood pressure; substantia nigra development; Fc-gamma receptor signaling pathway involved in phagocytosis; ATP-dependent chromatin remodeling; glomerular mesangial cell development; sarcomere organization; innate immune response; …
CDS_2062_transcript_2078	lipid metabolic process;
CDS_2063_transcript_2079	abscisic acid biosynthetic process;
CDS_2064_transcript_2080	postreplication repair; photomorphogenesis; phosphate ion homeostasis; cellular response to phosphate starvation; phosphate ion transport;
CDS_2065_transcript_2081	metabolic process;
CDS_2066_transcript_2082	metabolic process;
CDS_2067_transcript_2083	metabolic process;
CDS_2068_transcript_2084	chlorophyll catabolic process;
CDS_2069_transcript_2085	abscisic acid biosynthetic process;
CDS_2070_transcript_2086	proteolysis;
CDS_2072_transcript_2088	response to abscisic acid; response to salt stress;
CDS_2074_transcript_2090	photosynthesis, light reaction; pentose-phosphate shunt; carotenoid biosynthetic process; regulation of protein dephosphorylation; chloroplast relocation; chlorophyll biosynthetic process; isopentenyl diphosphate biosynthetic process, methylerythritol 4-phosphate pathway; PSII associated light-harvesting complex II catabolic process; ncRNA metabolic process; megagametogenesis; transcription from …
CDS_2075_transcript_2091	protein phosphorylation; protein desumoylation; protein targeting to vacuole; vegetative to reproductive phase transition of meristem; endosomal transport; Golgi vesicle transport; hydrogen peroxide biosynthetic process;
CDS_2076_transcript_2092	response to chitin;
CDS_2078_transcript_2094	metabolic process;
CDS_2080_transcript_2096	posttranscriptional regulation of gene expression; ubiquitin-dependent protein catabolic process; negative regulation of gene expression; response to abscisic acid;
CDS_2081_transcript_2097	posttranscriptional regulation of gene expression; ubiquitin-dependent protein catabolic process; negative regulation of gene expression; response to abscisic acid;
CDS_2082_transcript_2098	meiotic chromosome segregation; chloroplast accumulation movement; microtubule-based movement; sister chromatid cohesion; chloroplast avoidance movement; metabolic process; chromatin silencing by small RNA;
CDS_2083_transcript_2099	response to desiccation; response to cold; response to salt stress; response to abscisic acid;
CDS_2084_transcript_2100	regulation of meristem growth; isopentenyl diphosphate biosynthetic process, methylerythritol 4-phosphate pathway; proteolysis; chloroplast organization; photosystem II repair; protein catabolic process;
CDS_2085_transcript_2101	regulation of meristem growth; isopentenyl diphosphate biosynthetic process, methylerythritol 4-phosphate pathway; proteolysis; chloroplast organization; photosystem II repair; protein catabolic process;
CDS_2086_transcript_2102	translation;
CDS_2087_transcript_2103	translation;
CDS_2090_transcript_2106	RNA methylation; protein import into nucleus; mRNA export from nucleus;
CDS_2093_transcript_2109	ATP catabolic process;
CDS_2094_transcript_2110	ATP catabolic process;
CDS_2099_transcript_2115	ER to Golgi vesicle-mediated transport; proteolysis; CAAX-box protein maturation;
CDS_2102_transcript_2118	seed development; regulation of photosynthesis; embryo sac development; ovule development; prolyl-tRNA aminoacylation;
CDS_2108_transcript_2124	transcription, DNA-templated; cell division; regulation of transcription, DNA-templated; positive regulation of cell proliferation; response to UV-B; root hair cell tip growth; maintenance of shoot apical meristem identity; DNA repair;
CDS_2109_transcript_2125	transcription, DNA-templated; cell division; regulation of transcription, DNA-templated; positive regulation of cell proliferation; response to UV-B; root hair cell tip growth; maintenance of shoot apical meristem identity; DNA repair;
CDS_2110_transcript_2126	hydrogen peroxide catabolic process; oxidation-reduction process;
CDS_2113_transcript_2129	regulation of plant-type hypersensitive response; intracellular signal transduction; jasmonic acid mediated signaling pathway; response to ethylene; abscisic acid-activated signaling pathway; protein targeting to membrane; salicylic acid mediated signaling pathway;
CDS_2114_transcript_2130	starch metabolic process; response to cold; flower development; regulation of transcription, DNA-templated; circadian rhythm; response to blue light; long-day photoperiodism, flowering; temperature compensation of the circadian clock; response to far red light; response to hydrogen peroxide; response to karrikin; positive regulation of long-day photoperiodism, flowering;
CDS_2115_transcript_2131	regulation of photoperiodism, flowering;
CDS_2116_transcript_2132	response to endoplasmic reticulum stress; protein folding; rRNA processing; leaf morphogenesis; response to heat; methylation; root morphogenesis; cell proliferation; response to high light intensity; response to hydrogen peroxide;
CDS_2117_transcript_2133	response to endoplasmic reticulum stress; protein folding; rRNA processing; leaf morphogenesis; response to heat; methylation; root morphogenesis; cell proliferation; response to high light intensity; response to hydrogen peroxide;
CDS_2118_transcript_2134	response to heat; positive regulation of translation; protein unfolding; response to high light intensity; response to hydrogen peroxide;
CDS_2119_transcript_2135	response to heat; positive regulation of translation; protein unfolding; response to high light intensity; response to hydrogen peroxide;
CDS_2120_transcript_2136	response to heat; positive regulation of translation; protein unfolding; response to high light intensity; response to hydrogen peroxide;
CDS_2121_transcript_2137	auxin-activated signaling pathway;
CDS_2122_transcript_2138	auxin-activated signaling pathway;
CDS_2124_transcript_2140	ribosome biogenesis; translation;
CDS_2125_transcript_2141	ribosome biogenesis; translation;
CDS_2126_transcript_2142	ribosome biogenesis; translation;
CDS_2127_transcript_2143	ribosome biogenesis; translation;
CDS_2128_transcript_2144	response to nematode; amino acid transmembrane transport; neutral amino acid transport; amino acid import;
CDS_2129_transcript_2145	oxidation-reduction process;
CDS_2130_transcript_2146	oxidation-reduction process;
CDS_2131_transcript_2147	chorismate biosynthetic process; aromatic amino acid family biosynthetic process;
CDS_2133_transcript_2149	cell differentiation;
CDS_2135_transcript_2151	ribosome biogenesis; translation;
CDS_2136_transcript_2152	ribosome biogenesis; translation;
CDS_2137_transcript_2153	ribosome biogenesis; translation;
CDS_2140_transcript_2156	translation; isopentenyl diphosphate biosynthetic process, methylerythritol 4-phosphate pathway;
CDS_2141_transcript_2157	protein metabolic process;
CDS_2144_transcript_2160	metabolic process; proton transport; transmembrane transport;
CDS_2145_transcript_2161	response to sucrose; response to UV-B; anthocyanin-containing compound biosynthetic process; response to karrikin;
CDS_2146_transcript_2162	translation; isopentenyl diphosphate biosynthetic process, methylerythritol 4-phosphate pathway;
CDS_2147_transcript_2163	translation; isopentenyl diphosphate biosynthetic process, methylerythritol 4-phosphate pathway;
CDS_2148_transcript_2164	rRNA processing; isopentenyl diphosphate biosynthetic process, methylerythritol 4-phosphate pathway; chloroplast organization; tRNA metabolic process; protein targeting to chloroplast;
CDS_2149_transcript_2165	protein secretion; response to salt stress; pentose-phosphate shunt; amino acid import; N-terminal protein myristoylation; ER to Golgi vesicle-mediated transport;
CDS_2150_transcript_2166	protein secretion; response to salt stress; pentose-phosphate shunt; amino acid import; N-terminal protein myristoylation; ER to Golgi vesicle-mediated transport;
CDS_2151_transcript_2167	cytosol to ER transport;
CDS_2152_transcript_2168	sulfolipid biosynthetic process; galactolipid biosynthetic process; cellular response to phosphate starvation;
CDS_2153_transcript_2169	sulfolipid biosynthetic process; galactolipid biosynthetic process; cellular response to phosphate starvation;
CDS_2154_transcript_2170	rRNA processing; isopentenyl diphosphate biosynthetic process, methylerythritol 4-phosphate pathway; chloroplast organization; tRNA metabolic process; protein targeting to chloroplast;
CDS_2155_transcript_2171	chloroplast RNA modification;
CDS_2157_transcript_2173	chloroplast RNA modification;
CDS_2158_transcript_2174	sulfolipid biosynthetic process; galactolipid biosynthetic process; cellular response to phosphate starvation;
CDS_2161_transcript_2177	photosynthetic electron transport chain;
CDS_2162_transcript_2178	photosynthesis;
CDS_2163_transcript_2179	response to brassinosteroid; regulation of protein localization;
CDS_2167_transcript_2183	microtubule organizing center organization; spindle assembly;
CDS_2168_transcript_2184	proteolysis;
CDS_2169_transcript_2185	proteolysis;
CDS_2174_transcript_2190	response to oxidative stress; oxidation-reduction process; defense response to bacterium; response to light stimulus; reactive oxygen species metabolic process; unidimensional cell growth; defense response to fungus; pathogen-associated molecular pattern dependent induction by symbiont of host innate immune response;
CDS_2175_transcript_2191	response to oxidative stress; oxidation-reduction process; defense response to bacterium; response to light stimulus; reactive oxygen species metabolic process; unidimensional cell growth; defense response to fungus; pathogen-associated molecular pattern dependent induction by symbiont of host innate immune response;
CDS_2176_transcript_2192	response to oxidative stress; oxidation-reduction process; defense response to bacterium; response to light stimulus; reactive oxygen species metabolic process; unidimensional cell growth; defense response to fungus; pathogen-associated molecular pattern dependent induction by symbiont of host innate immune response;
CDS_2177_transcript_2193	cell wall biogenesis;
CDS_2178_transcript_2194	response to virus; defense response to bacterium; response to cold; negative regulation of seed germination; response to heat; response to cadmium ion; defense response to fungus; stomatal closure;
CDS_2179_transcript_2195	fructose metabolic process; carbohydrate phosphorylation; dephosphorylation; fructose 2,6-bisphosphate metabolic process;
CDS_2180_transcript_2196	fructose metabolic process; carbohydrate phosphorylation; dephosphorylation; fructose 2,6-bisphosphate metabolic process;
CDS_2181_transcript_2197	mRNA modification; glutamyl-tRNA aminoacylation; glutaminyl-tRNAGln biosynthesis via transamidation; mitochondrial translation;
CDS_2182_transcript_2198	mRNA modification; glutamyl-tRNA aminoacylation; glutaminyl-tRNAGln biosynthesis via transamidation; mitochondrial translation;
CDS_2184_transcript_2200	electron transport chain;
CDS_2185_transcript_2201	DNA unwinding involved in DNA replication; photoperiodism, flowering; DNA topological change;
CDS_2186_transcript_2202	DNA unwinding involved in DNA replication; photoperiodism, flowering; DNA topological change;
CDS_2187_transcript_2203	molybdate ion export from vacuole;
CDS_2188_transcript_2204	sulfate transmembrane transport;
CDS_2191_transcript_2207	translational initiation; protein autophosphorylation; regulation of proton transport;
CDS_2196_transcript_2212	mitochondrial mRNA modification;
CDS_2197_transcript_2213	carbohydrate metabolic process;
CDS_2199_transcript_2215	regulation of transcription, DNA-templated; nervous system development; transcription, DNA-templated;
CDS_2201_transcript_2217	translation;
CDS_2202_transcript_2218	translation;
CDS_2203_transcript_2219	translation;
CDS_2204_transcript_2220	protein transport; regulation of catalytic activity;
CDS_2205_transcript_2221	protein transport; regulation of catalytic activity;
CDS_2206_transcript_2222	protein transport; regulation of catalytic activity;
CDS_2208_transcript_2224	protein folding; response to salt stress; vegetative to reproductive phase transition of meristem; gluconeogenesis; protein targeting to chloroplast; response to cadmium ion; glycolytic process; defense response to bacterium, incompatible interaction;
CDS_2212_transcript_2228	protein folding; response to salt stress; vegetative to reproductive phase transition of meristem; gluconeogenesis; protein targeting to chloroplast; response to cadmium ion; glycolytic process; defense response to bacterium, incompatible interaction;
CDS_2213_transcript_2229	response to oxidative stress;
CDS_2214_transcript_2230	oxidation-reduction process;
CDS_2215_transcript_2231	oxidation-reduction process;
CDS_2216_transcript_2232	oxidation-reduction process;
CDS_2217_transcript_2233	oxidation-reduction process;
CDS_2218_transcript_2234	phosphate-containing compound metabolic process; oxidation-reduction process;
CDS_2219_transcript_2235	RNA phosphodiester bond hydrolysis; defense response to bacterium, incompatible interaction; response to salicylic acid; mRNA processing; protein autophosphorylation; protein N-linked glycosylation; RNA splicing; activation of signaling protein activity involved in unfolded protein response;
CDS_2220_transcript_2236	response to salt stress; response to fructose; water transport; fructose export from vacuole to cytoplasm;
CDS_2221_transcript_2237	intracellular protein transport;
CDS_2222_transcript_2238	intracellular protein transport;
CDS_2223_transcript_2239	intracellular protein transport;
CDS_2224_transcript_2240	intracellular protein transport;
CDS_2225_transcript_2241	root hair elongation;
CDS_2228_transcript_2244	metabolic process;
CDS_2229_transcript_2245	metabolic process;
CDS_2231_transcript_2247	protein targeting to vacuole; vesicle-mediated transport;
CDS_2233_transcript_2249	proteolysis;
CDS_2234_transcript_2250	proteolysis;
CDS_2235_transcript_2251	response to karrikin;
CDS_2236_transcript_2252	response to karrikin;
CDS_2239_transcript_2255	arsenite transport; response to arsenic-containing substance; toxin catabolic process;
CDS_2240_transcript_2256	cell wall modification; negative regulation of catalytic activity; pectin catabolic process;
CDS_2241_transcript_2257	photosynthesis;
CDS_2242_transcript_2258	response to misfolded protein; photorespiration; proteasome core complex assembly; ubiquitin-dependent protein catabolic process; formation of translation preinitiation complex; regulation of translational initiation; mRNA splicing, via spliceosome; protein import into nucleus;
CDS_2243_transcript_2259	response to misfolded protein; photorespiration; proteasome core complex assembly; ubiquitin-dependent protein catabolic process; formation of translation preinitiation complex; regulation of translational initiation; mRNA splicing, via spliceosome; protein import into nucleus;
CDS_2244_transcript_2260	translational initiation; ubiquitin-dependent protein catabolic process; response to misfolded protein; protein import into nucleus; mRNA splicing, via spliceosome; proteasome core complex assembly; photorespiration;
CDS_2245_transcript_2261	stomatal complex morphogenesis; pentose-phosphate shunt; photosystem II assembly; cysteine biosynthetic process; plastid organization; rRNA processing; glycine decarboxylation via glycine cleavage system;
CDS_2246_transcript_2262	stomatal complex morphogenesis; pentose-phosphate shunt; photosystem II assembly; cysteine biosynthetic process; plastid organization; rRNA processing; glycine decarboxylation via glycine cleavage system;
CDS_2247_transcript_2263	coenzyme A biosynthetic process; phosphorylation; protein N-linked glycosylation;
CDS_2248_transcript_2264	coenzyme A biosynthetic process; phosphorylation; protein N-linked glycosylation;
CDS_2250_transcript_2266	cellular response to phosphate starvation; response to misfolded protein; gluconeogenesis; fatty acid beta-oxidation; galactolipid biosynthetic process; cellular response to water deprivation; response to salt stress; toxin catabolic process; proteasome core complex assembly; proteasome-mediated ubiquitin-dependent protein catabolic process; glycolytic process; response to cyclopentenone; respons…
CDS_2251_transcript_2267	methionine biosynthetic process; oxidation-reduction process; RNA splicing, via endonucleolytic cleavage and ligation; pentacyclic triterpenoid biosynthetic process; embryo development ending in seed dormancy; sterol biosynthetic process;
CDS_2252_transcript_2268	methionine biosynthetic process; oxidation-reduction process; RNA splicing, via endonucleolytic cleavage and ligation; pentacyclic triterpenoid biosynthetic process; embryo development ending in seed dormancy; sterol biosynthetic process;
CDS_2253_transcript_2269	vacuole organization;
CDS_2254_transcript_2270	isoprenoid biosynthetic process; flower development;
CDS_2255_transcript_2271	chlorophyll biosynthetic process; flower development; aerobic respiration; response to cadmium ion; glycolytic process; isoprenoid biosynthetic process;
CDS_2256_transcript_2272	isoprenoid biosynthetic process;
CDS_2257_transcript_2273	chlorophyll biosynthetic process; flower development; aerobic respiration; response to cadmium ion; glycolytic process; isoprenoid biosynthetic process;
CDS_2258_transcript_2274	isoprenoid biosynthetic process;
CDS_2259_transcript_2275	basipetal auxin transport; stomatal movement; protein phosphorylation; response to water deprivation; hyperosmotic salinity response; multicellular organismal development; calcium-mediated signaling;
CDS_2260_transcript_2276	basipetal auxin transport; stomatal movement; protein phosphorylation; response to water deprivation; hyperosmotic salinity response; multicellular organismal development; calcium-mediated signaling;
CDS_2261_transcript_2277	basipetal auxin transport; stomatal movement; protein phosphorylation; response to water deprivation; hyperosmotic salinity response; multicellular organismal development; calcium-mediated signaling;
CDS_2262_transcript_2278	basipetal auxin transport; stomatal movement; protein phosphorylation; response to water deprivation; hyperosmotic salinity response; multicellular organismal development; calcium-mediated signaling;
CDS_2263_transcript_2279	basipetal auxin transport; stomatal movement; protein phosphorylation; response to water deprivation; hyperosmotic salinity response; multicellular organismal development; calcium-mediated signaling;
CDS_2264_transcript_2280	nucleotide-excision repair, DNA damage removal; histone H2A monoubiquitination; proteasome-mediated ubiquitin-dependent protein catabolic process; UV-damage excision repair; regulation of mitotic cell cycle phase transition; protein ubiquitination involved in ubiquitin-dependent protein catabolic process; Wnt signaling pathway; viral process; negative regulation of apoptotic process;
CDS_2265_transcript_2281	stomatal complex morphogenesis; pentose-phosphate shunt; photosystem II assembly; cysteine biosynthetic process; plastid organization; rRNA processing; glycine decarboxylation via glycine cleavage system;
CDS_2266_transcript_2282	response to fructose; hydrogen peroxide catabolic process; water transport; detoxification of nitrogen compound; root hair cell development; response to salt stress; hyperosmotic response; isopentenyl diphosphate biosynthetic process, methylerythritol 4-phosphate pathway; Golgi organization; cysteine biosynthetic process from serine; glycolytic process; regulation of protein localization; glucosi…
CDS_2267_transcript_2283	response to fructose; hydrogen peroxide catabolic process; water transport; detoxification of nitrogen compound; root hair cell development; response to salt stress; hyperosmotic response; isopentenyl diphosphate biosynthetic process, methylerythritol 4-phosphate pathway; Golgi organization; cysteine biosynthetic process from serine; glycolytic process; regulation of protein localization; glucosi…
CDS_2268_transcript_2284	photosynthesis, light reaction; positive regulation of transcription, DNA-templated; starch biosynthetic process; chlorophyll biosynthetic process; leaf morphogenesis; cell differentiation; cysteine biosynthetic process; oxidation-reduction process; aromatic amino acid family biosynthetic process; response to ethylene;
CDS_2269_transcript_2285	response to ethylene; oxidation-reduction process;
CDS_2272_transcript_2288	positive regulation of ATPase activity;
CDS_2273_transcript_2289	positive regulation of ATPase activity;
CDS_2277_transcript_2293	mitotic cell cycle; response to freezing; cell adhesion; embryo development ending in seed dormancy; actin nucleation; floral organ formation; photomorphogenesis; response to auxin; lipid storage; xylem and phloem pattern formation; sugar mediated signaling pathway; trichome morphogenesis; meristem structural organization; protein ubiquitination; seed germination; root hair cell differentiation; …
CDS_2278_transcript_2294	cell cycle; signal transduction; endocytosis;
CDS_2279_transcript_2295	cellulose biosynthetic process; defense response to bacterium; Golgi vesicle transport; unidimensional cell growth; response to cadmium ion;
CDS_2280_transcript_2296	cellulose biosynthetic process; defense response to bacterium; Golgi vesicle transport; unidimensional cell growth; response to cadmium ion;
CDS_2281_transcript_2297	translation;
CDS_2286_transcript_2302	one-carbon metabolic process; posttranscriptional gene silencing; methylation-dependent chromatin silencing; embryo development ending in seed dormancy;
CDS_2287_transcript_2303	trehalose biosynthetic process;
CDS_2288_transcript_2304	cell division; trehalose biosynthetic process; plant-type cell wall organization; plant-type cell wall biogenesis; sugar mediated signaling pathway; embryo development ending in seed dormancy;
CDS_2290_transcript_2307	phosphate-containing compound metabolic process; oxidation-reduction process;
CDS_2291_transcript_2308	extrinsic apoptotic signaling pathway in absence of ligand; negative regulation of amyloid precursor protein biosynthetic process;
CDS_2292_transcript_2309	galactolipid biosynthetic process; cellular response to phosphate starvation; cellular response to water deprivation; autophagy;
CDS_2295_transcript_2312	carbohydrate metabolic process;
CDS_2297_transcript_2314	positive regulation of transcription, DNA-templated; ethylene-activated signaling pathway; response to other organism; response to jasmonic acid; cell death; heat acclimation; response to cytokinin; transcription, DNA-templated;
CDS_2298_transcript_2315	nucleoside diphosphate phosphorylation; UTP biosynthetic process; GTP biosynthetic process; CTP biosynthetic process;
CDS_2299_transcript_2317	nucleoside diphosphate phosphorylation; UTP biosynthetic process; GTP biosynthetic process; CTP biosynthetic process;
CDS_2300_transcript_2318	nucleoside diphosphate phosphorylation; UTP biosynthetic process; GTP biosynthetic process; CTP biosynthetic process;
CDS_2303_transcript_2321	defense response to bacterium; defense response to virus;
CDS_2304_transcript_2322	oxidation-reduction process; hydrogen ion transmembrane transport; defense response to bacterium; nonphotochemical quenching; photosynthesis; response to karrikin;
CDS_2305_transcript_2323	proteolysis;
CDS_2306_transcript_2324	proteolysis;
CDS_2307_transcript_2325	response to stress;
CDS_2308_transcript_2326	myo-inositol hexakisphosphate biosynthetic process; photorespiration;
CDS_2309_transcript_2327	neuron development; cellular response to growth factor stimulus; positive regulation of cysteine-type endopeptidase activity involved in apoptotic signaling pathway; negative regulation of cell death; intrinsic apoptotic signaling pathway in response to DNA damage; forebrain development; adult walking behavior; positive regulation of apoptotic process; positive regulation of extrinsic apoptotic s…
CDS_2310_transcript_2328	chloroplast relocation; isopentenyl diphosphate biosynthetic process, methylerythritol 4-phosphate pathway; thylakoid membrane organization; ncRNA metabolic process; transcription from plastid promoter; photosynthesis;
CDS_2312_transcript_2330	chloroplast relocation; isopentenyl diphosphate biosynthetic process, methylerythritol 4-phosphate pathway; thylakoid membrane organization; ncRNA metabolic process; transcription from plastid promoter; photosynthesis;
CDS_2313_transcript_2331	respiratory electron transport chain;
CDS_2314_transcript_2332	mRNA modification; phosphatidylglycerol biosynthetic process; stomatal complex morphogenesis; isopentenyl diphosphate biosynthetic process, methylerythritol 4-phosphate pathway; response to abscisic acid;
CDS_2316_transcript_2334	metabolic process; response to zinc ion;
CDS_2317_transcript_2335	metabolic process; response to zinc ion;
CDS_2318_transcript_2336	metabolic process; response to zinc ion;
CDS_2319_transcript_2337	response to high light intensity; response to hydrogen peroxide;
CDS_2320_transcript_2338	response to high light intensity; response to hydrogen peroxide;
CDS_2322_transcript_2340	metabolic process; response to zinc ion;
CDS_2323_transcript_2341	vesicle-mediated transport; endoplasmic reticulum unfolded protein response; intracellular protein transport;
CDS_2324_transcript_2342	vesicle-mediated transport; endoplasmic reticulum unfolded protein response; intracellular protein transport;
CDS_2325_transcript_2343	response to stress; positive regulation of ATPase activity;
CDS_2326_transcript_2344	regulation of protein localization; PSII associated light-harvesting complex II catabolic process; response to heat; proteolysis; glucosinolate biosynthetic process; response to high light intensity;
CDS_2327_transcript_2345	regulation of protein localization; PSII associated light-harvesting complex II catabolic process; response to heat; proteolysis; glucosinolate biosynthetic process; response to high light intensity;
CDS_2328_transcript_2346	regulation of protein localization; PSII associated light-harvesting complex II catabolic process; response to heat; proteolysis; glucosinolate biosynthetic process; response to high light intensity;
CDS_2329_transcript_2347	regulation of protein localization; PSII associated light-harvesting complex II catabolic process; response to heat; proteolysis; glucosinolate biosynthetic process; response to high light intensity;
CDS_2330_transcript_2348	isopentenyl diphosphate biosynthetic process, methylerythritol 4-phosphate pathway; oxidation-reduction process;
CDS_2331_transcript_2349	isopentenyl diphosphate biosynthetic process, methylerythritol 4-phosphate pathway; response to antibiotic; oxidation-reduction process;
CDS_2332_transcript_2350	isopentenyl diphosphate biosynthetic process, methylerythritol 4-phosphate pathway; response to antibiotic; oxidation-reduction process;
CDS_2333_transcript_2351	isopentenyl diphosphate biosynthetic process, methylerythritol 4-phosphate pathway; response to antibiotic; oxidation-reduction process;
CDS_2334_transcript_2352	isopentenyl diphosphate biosynthetic process, methylerythritol 4-phosphate pathway; response to antibiotic; oxidation-reduction process;
CDS_2336_transcript_2354	glucosinolate biosynthetic process; oxidation-reduction process;
CDS_2337_transcript_2355	glucosinolate biosynthetic process; oxidation-reduction process;
CDS_2338_transcript_2356	neutrophil chemotaxis; maintenance of cell polarity; actin polymerization-dependent cell motility; protein complex assembly; positive regulation of actin filament polymerization; positive regulation of CD8-positive, alpha-beta T cell differentiation; myeloid cell homeostasis; cortical actin cytoskeleton organization; positive regulation of gamma-delta T cell differentiation; negative regulation o…
CDS_2345_transcript_2363	response to water deprivation; response to cadmium ion; starch biosynthetic process;
CDS_2346_transcript_2364	biosynthetic process;
CDS_2347_transcript_2365	biosynthetic process;
CDS_2348_transcript_2366	response to ozone; response to jasmonic acid; response to salt stress; cellulose biosynthetic process; defense response to bacterium; response to heat; L-ascorbic acid biosynthetic process; response to ammonium ion;
CDS_2350_transcript_2368	regulation of plant-type hypersensitive response; response to salt stress; response to fructose; positive regulation of flavonoid biosynthetic process; protein targeting to membrane; calcium ion transport; water transport; Golgi organization;
CDS_2351_transcript_2369	regulation of plant-type hypersensitive response; response to salt stress; response to fructose; positive regulation of flavonoid biosynthetic process; protein targeting to membrane; calcium ion transport; water transport; Golgi organization;
CDS_2352_transcript_2370	regulation of plant-type hypersensitive response; response to salt stress; response to fructose; positive regulation of flavonoid biosynthetic process; protein targeting to membrane; calcium ion transport; water transport; Golgi organization;
CDS_2358_transcript_2376	translation;
CDS_2361_transcript_2379	ribosome biogenesis; DNA-templated transcription, elongation; translation;
CDS_2366_transcript_2384	defense response; positive regulation of transcription, DNA-templated; anthocyanin-containing compound biosynthetic process;
CDS_2369_transcript_2387	protein phosphorylation; positive regulation of cell death; transmembrane receptor protein tyrosine kinase signaling pathway; positive regulation of defense response; negative regulation of floral organ abscission;
CDS_2370_transcript_2388	protein phosphorylation; positive regulation of cell death; transmembrane receptor protein tyrosine kinase signaling pathway; positive regulation of defense response; negative regulation of floral organ abscission;
CDS_2371_transcript_2389	protein phosphorylation; positive regulation of cell death; transmembrane receptor protein tyrosine kinase signaling pathway; positive regulation of defense response; negative regulation of floral organ abscission;
CDS_2375_transcript_2393	ubiquitin-dependent protein catabolic process;
CDS_2376_transcript_2394	toxin catabolic process; response to oxidative stress; jasmonic acid metabolic process; response to jasmonic acid;
CDS_2377_transcript_2395	GTP catabolic process; translational termination;
CDS_2378_transcript_2396	response to wounding; response to UV-B; response to ozone;
CDS_2379_transcript_2397	iron-sulfur cluster assembly;
CDS_2380_transcript_2398	GTP catabolic process; translational termination;
CDS_2381_transcript_2399	GTP catabolic process; translational termination;
CDS_2382_transcript_2400	GTP catabolic process; translational termination;
CDS_2383_transcript_2401	GTP catabolic process; translational termination;
CDS_2384_transcript_2402	transcription, DNA-templated; cellular response to water deprivation; regulation of stomatal complex development; trichome morphogenesis; negative regulation of transcription, DNA-templated; regulation of cell size; negative regulation of cell growth; negative regulation of DNA endoreduplication; regulation of stomatal complex patterning;
CDS_2385_transcript_2403	metabolic process;
CDS_2387_transcript_2405	histone H3-K9 methylation; polarity specification of adaxial/abaxial axis; determination of bilateral symmetry; chromatin silencing; xylem and phloem pattern formation; transmembrane receptor protein tyrosine kinase signaling pathway; protein phosphorylation; organ morphogenesis; meristem initiation; flower morphogenesis; meristem maintenance;
CDS_2389_transcript_2407	response to blue light; chloroplast avoidance movement;
CDS_2390_transcript_2408	isopentenyl diphosphate biosynthetic process, methylerythritol 4-phosphate pathway;
CDS_2391_transcript_2409	multidimensional cell growth; root hair elongation; polysaccharide biosynthetic process; cell tip growth; cell wall organization; auxin polar transport; regulation of cell size; anthocyanin accumulation in tissues in response to UV light; response to far red light; pattern specification process;
CDS_2392_transcript_2410	transmembrane transport;
CDS_2393_transcript_2411	response to cadmium ion; response to abscisic acid;
CDS_2394_transcript_2412	response to cadmium ion; response to abscisic acid;
CDS_2395_transcript_2413	transmembrane transport;
CDS_2396_transcript_2414	transmembrane transport;
CDS_2397_transcript_2415	coenzyme biosynthetic process; jasmonic acid biosynthetic process; leaf morphogenesis; positive regulation of catalytic activity; cysteine biosynthetic process; aromatic amino acid family metabolic process; photosynthetic electron transport in photosystem II; rRNA processing; isopentenyl diphosphate biosynthetic process, methylerythritol 4-phosphate pathway; starch biosynthetic process; maltose m…
CDS_2398_transcript_2416	translation;
CDS_2399_transcript_2417	ethanol oxidation;
CDS_2400_transcript_2418	ethanol oxidation;
CDS_2401_transcript_2419	ethanol oxidation;
CDS_2402_transcript_2420	regulation of tocopherol cyclase activity; protein phosphorylation; protein stabilization;
CDS_2403_transcript_2421	regulation of tocopherol cyclase activity; protein phosphorylation; protein stabilization;
CDS_2404_transcript_2422	response to cadmium ion; response to salt stress; response to ethylene; circadian rhythm;
CDS_2405_transcript_2423	methylation;
CDS_2406_transcript_2424	methylation;
CDS_2407_transcript_2425	regulation of transcription, DNA-templated; transcription, DNA-templated;
CDS_2409_transcript_2427	protein import into peroxisome matrix; photoperiodism, flowering; nuclear-transcribed mRNA catabolic process; fatty acid beta-oxidation;
CDS_2410_transcript_2428	plant-type cell wall organization;
CDS_2411_transcript_2429	plant-type cell wall organization;
CDS_2413_transcript_2431	embryo development ending in seed dormancy; ATP catabolic process;
CDS_2414_transcript_2432	embryo development ending in seed dormancy; ATP catabolic process;
CDS_2415_transcript_2433	embryo development ending in seed dormancy; ATP catabolic process;
CDS_2416_transcript_2434	ATP catabolic process;
CDS_2417_transcript_2435	embryo development ending in seed dormancy; ATP catabolic process;
CDS_2418_transcript_2436	embryo development ending in seed dormancy; ATP catabolic process;
CDS_2419_transcript_2437	ventricular cardiac muscle tissue morphogenesis; liver development; regulation of mRNA processing; muscle fiber development; mitochondrion organization; kidney development; mRNA processing;
CDS_2420_transcript_2438	protein import into peroxisome matrix; phosphatidylinositol biosynthetic process; fatty acid beta-oxidation;
CDS_2421_transcript_2439	photosynthetic electron transport chain;
CDS_2422_transcript_2440	Golgi organization; calcium ion transport; metabolic process; response to salt stress;
CDS_2423_transcript_2441	histone phosphorylation; rRNA processing; chromatin assembly or disassembly; acetyl-CoA metabolic process; histone H3-K9 methylation; chromatin silencing; cell proliferation;
CDS_2424_transcript_2442	histone phosphorylation; rRNA processing; chromatin assembly or disassembly; acetyl-CoA metabolic process; histone H3-K9 methylation; chromatin silencing; cell proliferation;
CDS_2425_transcript_2443	histone phosphorylation; rRNA processing; chromatin assembly or disassembly; acetyl-CoA metabolic process; histone H3-K9 methylation; chromatin silencing; cell proliferation;
CDS_2427_transcript_2445	RNA methylation; translation;
CDS_2428_transcript_2446	cellular response to light intensity; response to red light; response to water deprivation; photoprotection; photosynthetic electron transport in photosystem I; response to blue light; regulation of proton transport; response to sucrose; response to far red light; response to high light intensity;
CDS_2429_transcript_2447	translation;
CDS_2430_transcript_2448	translation;
CDS_2431_transcript_2449	response to wounding; glucosinolate biosynthetic process; branched-chain amino acid metabolic process; response to light stimulus;
CDS_2435_transcript_2453	protein dephosphorylation; protein phosphorylation; regulation of protein kinase activity;
CDS_2436_transcript_2454	protein dephosphorylation; protein phosphorylation; regulation of protein kinase activity;
CDS_2438_transcript_2456	endoplasmic reticulum tubular network organization; heat acclimation;
CDS_2440_transcript_2458	endoplasmic reticulum tubular network organization; heat acclimation;
CDS_2444_transcript_2462	RNA-dependent DNA replication; DNA integration;
CDS_2446_transcript_2464	de-etiolation; chloroplast organization; translation;
CDS_2447_transcript_2465	de-etiolation; chloroplast organization; translation;
CDS_2448_transcript_2466	response to cadmium ion; methylation;
CDS_2449_transcript_2467	response to cadmium ion; methylation;
CDS_2452_transcript_2470	metabolic process;
CDS_2453_transcript_2471	metabolic process;
CDS_2456_transcript_2474	response to wounding; glucosinolate biosynthetic process; branched-chain amino acid metabolic process; response to light stimulus;
CDS_2457_transcript_2475	metabolic process;
CDS_2458_transcript_2476	cell redox homeostasis;
CDS_2459_transcript_2477	cell redox homeostasis;
CDS_2460_transcript_2478	arginine catabolic process; spermidine biosynthetic process; putrescine biosynthetic process;
CDS_2461_transcript_2479	signal transduction; regulation of catalytic activity;
CDS_2462_transcript_2480	signal transduction; regulation of catalytic activity;
CDS_2463_transcript_2481	methionine metabolic process; negative regulation of defense response; trichome morphogenesis; regulation of cell aging; signal transduction; regulation of catalytic activity;
CDS_2467_transcript_2485	protein phosphorylation; photosystem II stabilization;
CDS_2468_transcript_2486	protein phosphorylation; photosystem II stabilization;
CDS_2481_transcript_2499	response to bacterium; endocytosis;
CDS_2482_transcript_2500	response to bacterium; endocytosis;
CDS_2484_transcript_2502	regulation of transcription, DNA-templated;
CDS_2485_transcript_2503	regulation of transcription, DNA-templated;
CDS_2486_transcript_2504	regulation of transcription, DNA-templated;
CDS_2487_transcript_2505	regulation of transcription, DNA-templated;
CDS_2488_transcript_2506	protein ubiquitination;
CDS_2489_transcript_2507	translation;
CDS_2490_transcript_2508	translation;
CDS_2493_transcript_2511	phospholipid transport;
CDS_2498_transcript_2516	toxin catabolic process; response to oxidative stress; jasmonic acid metabolic process; response to jasmonic acid;
CDS_2499_transcript_2517	translational elongation; GTP catabolic process;
CDS_2509_transcript_2527	response to UV-B; flavonoid biosynthetic process; response to sucrose; defense response to fungus, incompatible interaction; gluconeogenesis; response to cadmium ion; glycolytic process;
CDS_2510_transcript_2528	translational initiation;
CDS_2511_transcript_2529	negative regulation of endopeptidase activity;
CDS_2512_transcript_2530	autophagy;
CDS_2513_transcript_2531	auxin-activated signaling pathway; primary shoot apical meristem specification; regulation of transcription, DNA-templated; lateral root development;
CDS_2517_transcript_2535	chloroplast relocation;
CDS_2520_transcript_2538	leaf development; cell proliferation;
CDS_2521_transcript_2539	mitotic cell cycle; positive regulation of transcription, DNA-templated; vernalization response; RNA processing; post-translational protein modification; nuclear-transcribed mRNA catabolic process; response to xenobiotic stimulus; leaf development; cell proliferation;
CDS_2522_transcript_2540	metal ion transport; superoxide metabolic process; oxidation-reduction process;
CDS_2523_transcript_2541	intracellular copper ion transport; oxidation-reduction process; removal of superoxide radicals; cellular copper ion homeostasis;
CDS_2524_transcript_2542	intracellular copper ion transport; oxidation-reduction process; removal of superoxide radicals; cellular copper ion homeostasis;
CDS_2525_transcript_2543	response to salt stress; negative regulation of seed germination; nuclear-transcribed mRNA catabolic process; response to abscisic acid;
CDS_2527_transcript_2545	translation;
CDS_2528_transcript_2546	translation;
CDS_2529_transcript_2547	translation;
CDS_2530_transcript_2548	translation;
CDS_2533_transcript_2551	cellular manganese ion homeostasis; manganese ion transport; calcium ion transport; response to cadmium ion; response to manganese ion;
CDS_2534_transcript_2552	cellular manganese ion homeostasis; manganese ion transport; metabolic process; response to cadmium ion; response to manganese ion;
CDS_2536_transcript_2554	translational initiation;
CDS_2537_transcript_2555	negative regulation of defense response; Golgi localization; jasmonic acid mediated signaling pathway; regulation of protein dephosphorylation; systemic acquired resistance, salicylic acid mediated signaling pathway; peroxisome localization; regulation of plant-type hypersensitive response; actin filament-based movement; regulation of hydrogen peroxide metabolic process; mitochondrion localizatio…
CDS_2538_transcript_2556	lipid metabolic process; response to water deprivation; intracellular signal transduction; response to abscisic acid;
CDS_2539_transcript_2557	lipid metabolic process; response to water deprivation; intracellular signal transduction; response to abscisic acid;
CDS_2541_transcript_2559	oxidation-reduction process; purine nucleotide biosynthetic process; response to salt stress; gluconeogenesis; branched-chain amino acid biosynthetic process; response to cadmium ion; glycolytic process;
CDS_2542_transcript_2560	oxidation-reduction process; purine nucleotide biosynthetic process; response to salt stress; gluconeogenesis; branched-chain amino acid biosynthetic process; response to cadmium ion; glycolytic process;
CDS_2543_transcript_2561	oxidation-reduction process; purine nucleotide biosynthetic process; response to salt stress; gluconeogenesis; branched-chain amino acid biosynthetic process; response to cadmium ion; glycolytic process;
CDS_2544_transcript_2562	oxidation-reduction process; purine nucleotide biosynthetic process; response to salt stress; gluconeogenesis; branched-chain amino acid biosynthetic process; response to cadmium ion; glycolytic process;
CDS_2545_transcript_2563	positive regulation of transcription, DNA-templated; pentose-phosphate shunt; regulation of protein dephosphorylation; positive regulation of catalytic activity; embryo development ending in seed dormancy; starch biosynthetic process; photosystem II assembly; chloroplast relocation; maltose metabolic process; iron-sulfur cluster assembly; DNA-templated transcription, elongation; seed germination;…
CDS_2546_transcript_2564	translation;
CDS_2550_transcript_2568	oxidation-reduction process; response to oxidative stress;
CDS_2551_transcript_2569	oxidation-reduction process; response to oxidative stress;
CDS_2554_transcript_2572	viral entry into host cell; RNA phosphodiester bond hydrolysis, endonucleolytic; DNA recombination; RNA-dependent DNA replication; virion assembly; proteolysis; establishment of integrated proviral latency; DNA integration;
CDS_2555_transcript_2573	embryo sac egg cell differentiation; chaperone mediated protein folding requiring cofactor; polar nucleus fusion; response to heat; nuclear membrane fusion; embryo sac cellularization; synergid death;
CDS_2556_transcript_2574	ferrous iron transport;
CDS_2557_transcript_2575	oxidation-reduction process; purine nucleotide biosynthetic process; response to salt stress; gluconeogenesis; branched-chain amino acid biosynthetic process; response to cadmium ion; glycolytic process;
CDS_2558_transcript_2576	methionine biosynthetic process; proteolysis; RNA splicing, via endonucleolytic cleavage and ligation;
CDS_2559_transcript_2577	oxidation-reduction process; response to UV-B; response to jasmonic acid; flavonoid biosynthetic process; myo-inositol hexakisphosphate biosynthetic process; response to wounding; response to sucrose; pentacyclic triterpenoid biosynthetic process; sterol biosynthetic process;
CDS_2560_transcript_2578	response to wounding; response to jasmonic acid; oxidation-reduction process;
CDS_2561_transcript_2579	metabolic process;
CDS_2562_transcript_2580	metabolic process;
CDS_2563_transcript_2581	metabolic process;
CDS_2564_transcript_2582	metabolic process;
CDS_2566_transcript_2584	response to nematode; iron ion transmembrane transport; zinc ion transmembrane transport;
CDS_2567_transcript_2585	response to nematode; iron ion transmembrane transport; zinc ion transmembrane transport;
CDS_2568_transcript_2586	metabolic process;
CDS_2569_transcript_2587	regulation of protein kinase activity; phosphorylation;
CDS_2570_transcript_2588	proteolysis involved in cellular protein catabolic process; fatty acid beta-oxidation; salicylic acid biosynthetic process; protein import into peroxisome matrix; hormone-mediated signaling pathway; regulation of cell cycle; microgametogenesis; autophagy; megagametogenesis; systemic acquired resistance;
CDS_2571_transcript_2589	microgametogenesis; regulation of cell cycle; megagametogenesis; proteolysis involved in cellular protein catabolic process;
CDS_2572_transcript_2590	proteolysis involved in cellular protein catabolic process; fatty acid beta-oxidation; salicylic acid biosynthetic process; protein import into peroxisome matrix; hormone-mediated signaling pathway; regulation of cell cycle; microgametogenesis; autophagy; megagametogenesis; systemic acquired resistance;
CDS_2573_transcript_2591	proteolysis involved in cellular protein catabolic process; fatty acid beta-oxidation; salicylic acid biosynthetic process; protein import into peroxisome matrix; hormone-mediated signaling pathway; regulation of cell cycle; microgametogenesis; autophagy; megagametogenesis; systemic acquired resistance;
CDS_2574_transcript_2592	transport; proteolysis; oxidation-reduction process;
CDS_2575_transcript_2593	biosynthetic process;
CDS_2579_transcript_2597	metabolic process;
CDS_2580_transcript_2598	metabolic process;
CDS_2581_transcript_2599	response to nematode; iron ion transmembrane transport; zinc ion transmembrane transport;
CDS_2582_transcript_2600	zinc ion transmembrane transport;
CDS_2583_transcript_2601	response to nematode; iron ion transmembrane transport; zinc ion transmembrane transport;
CDS_2584_transcript_2602	regulation of transcription, DNA-templated; cellular response to heat; transcription, DNA-templated;
CDS_2585_transcript_2603	translation;
CDS_2586_transcript_2604	positive regulation of B cell activation; antigen processing and presentation; antibacterial humoral response; positive regulation of phagocytosis; regulation of proteolysis; positive regulation of type I hypersensitivity; phagocytosis, engulfment; positive regulation of type IIa hypersensitivity; phagocytosis, recognition; endosome to lysosome transport; complement activation, classical pathway;…
CDS_2587_transcript_2605	Golgi organization; calcium ion transport; cellular cation homeostasis; sucrose transport; response to salt stress;
CDS_2588_transcript_2606	translation;
CDS_2593_transcript_2611	lipid metabolic process; oxidation-reduction process;
CDS_2594_transcript_2612	lipid metabolic process; oxidation-reduction process;
CDS_2595_transcript_2613	metabolic process;
CDS_2596_transcript_2614	transport;
CDS_2597_transcript_2615	positive regulation of natural killer cell degranulation; establishment of protein localization to organelle; spermatogenesis; regulation of organelle transport along microtubule; protein stabilization; autophagic cell death; positive regulation of natural killer cell mediated cytotoxicity; granzyme-mediated apoptotic signaling pathway; Golgi to lysosome transport;
CDS_2598_transcript_2616	response to freezing; embryo development ending in seed dormancy; mRNA export from nucleus; histone modification; floral organ formation; photomorphogenesis; embryo sac egg cell differentiation; lipid storage; sugar mediated signaling pathway; meristem structural organization; protein ubiquitination; seed germination; maintenance of meristem identity; vegetative to reproductive phase transition o…
CDS_2600_transcript_2618	histone deubiquitination; gravitropism; negative regulation of transcription, DNA-templated; regulation of mitotic cell cycle;
CDS_2601_transcript_2619	histone deubiquitination; gravitropism; negative regulation of transcription, DNA-templated; regulation of mitotic cell cycle;
CDS_2602_transcript_2620	histone deubiquitination; gravitropism; negative regulation of transcription, DNA-templated; regulation of mitotic cell cycle;
CDS_2603_transcript_2621	histone deubiquitination; gravitropism; negative regulation of transcription, DNA-templated; regulation of mitotic cell cycle;
CDS_2604_transcript_2622	anaerobic respiration; response to oxidative stress;
CDS_2605_transcript_2623	anaerobic respiration; response to oxidative stress;
CDS_2607_transcript_2625	translation;
CDS_2608_transcript_2626	response to nematode; carbohydrate metabolic process; response to cold;
CDS_2609_transcript_2627	stomatal complex morphogenesis;
CDS_2610_transcript_2628	stomatal complex morphogenesis;
CDS_2611_transcript_2629	flavonoid biosynthetic process; response to sucrose; response to UV-B; myo-inositol hexakisphosphate biosynthetic process; red, far-red light phototransduction;
CDS_2613_transcript_2631	metabolic process;
CDS_2619_transcript_2637	photosynthetic electron transport chain;
CDS_2620_transcript_2638	metabolic process;
CDS_2622_transcript_2640	mucilage extrusion from seed coat; mucilage metabolic process involved in seed coat development; proteolysis; negative regulation of catalytic activity;
CDS_2623_transcript_2641	mucilage extrusion from seed coat; mucilage metabolic process involved in seed coat development; proteolysis; negative regulation of catalytic activity;
CDS_2624_transcript_2642	red or far-red light signaling pathway; entrainment of circadian clock; positive regulation of circadian rhythm; photoperiodism, flowering; regulation of flower development; response to red light; response to karrikin;
CDS_2625_transcript_2643	translational elongation; GTP catabolic process;
CDS_2626_transcript_2644	photosystem II assembly; mRNA modification;
CDS_2628_transcript_2646	regulation of unidimensional cell growth; proteasome assembly; proteasome-mediated ubiquitin-dependent protein catabolic process; regulation of circadian rhythm; response to misfolded protein; microtubule cytoskeleton organization; mitosis; negative regulation of DNA recombination; DNA endoreduplication; response to cadmium ion; male meiosis;
CDS_2629_transcript_2647	ubiquitin-dependent protein catabolic process;
CDS_2630_transcript_2648	ubiquitin-dependent protein catabolic process;
CDS_2631_transcript_2649	stomatal complex morphogenesis; negative regulation of defense response; photorespiration; pentose-phosphate shunt; detection of biotic stimulus; jasmonic acid mediated signaling pathway; salicylic acid biosynthetic process; systemic acquired resistance, salicylic acid mediated signaling pathway; regulation of plant-type hypersensitive response; regulation of hydrogen peroxide metabolic process; …
CDS_2632_transcript_2650	cellulose biosynthetic process;
CDS_2633_transcript_2651	positive regulation of transcription, DNA-templated; post-translational protein modification;
CDS_2635_transcript_2653	RNA phosphodiester bond hydrolysis, endonucleolytic; rRNA catabolic process; negative regulation of autophagy; aging;
CDS_2636_transcript_2654	RNA phosphodiester bond hydrolysis, endonucleolytic; rRNA catabolic process; negative regulation of autophagy; aging;
CDS_2637_transcript_2655	dephosphorylation;
CDS_2638_transcript_2656	cellulose biosynthetic process;
CDS_2639_transcript_2657	multicellular organism reproduction; calcium ion transport; response to salt stress; glycine catabolic process; isopentenyl diphosphate biosynthetic process, methylerythritol 4-phosphate pathway; Golgi organization; glycolytic process; regulation of protein localization; primary root development; glycerol catabolic process; reductive pentose-phosphate cycle; tryptophan catabolic process; chloropl…
CDS_2640_transcript_2658	multicellular organism reproduction; calcium ion transport; response to salt stress; glycine catabolic process; isopentenyl diphosphate biosynthetic process, methylerythritol 4-phosphate pathway; Golgi organization; glycolytic process; regulation of protein localization; primary root development; glycerol catabolic process; reductive pentose-phosphate cycle; tryptophan catabolic process; chloropl…
CDS_2641_transcript_2659	mRNA modification;
CDS_2642_transcript_2660	translation; isopentenyl diphosphate biosynthetic process, methylerythritol 4-phosphate pathway;
CDS_2647_transcript_2665	flavonoid biosynthetic process; nucleobase transport; nucleobase-containing compound transport; response to UV; pyrimidine nucleobase salvage;
CDS_2648_transcript_2666	flavonoid biosynthetic process; nucleobase transport; nucleobase-containing compound transport; response to UV; pyrimidine nucleobase salvage;
CDS_2651_transcript_2669	response to salt stress; cell redox homeostasis; response to temperature stimulus; hyperosmotic response; water transport; Golgi organization; response to cadmium ion; glycolytic process;
CDS_2652_transcript_2670	response to salt stress; cell redox homeostasis; response to temperature stimulus; hyperosmotic response; water transport; Golgi organization; response to cadmium ion; glycolytic process;
CDS_2653_transcript_2671	defense response; response to biotic stimulus;
CDS_2658_transcript_2676	cytoskeleton organization; gluconeogenesis; microtubule-based process; proteasomal protein catabolic process; GTP catabolic process; protein polymerization;
CDS_2659_transcript_2677	thylakoid membrane organization; ribosome biogenesis; translation;
CDS_2661_transcript_2679	RNA processing;
CDS_2662_transcript_2680	RNA processing;
CDS_2663_transcript_2681	defense response;
CDS_2664_transcript_2682	defense response;
[truncated: 28,683 more rows]

## Sheet: Molecular Function
Supplementary file 1. GO classification of uninfested B. juncea leaf transcriptome
CDS_ID	GO molecular function
CDS_1_transcript_1	metal ion binding;
CDS_2_transcript_2	metal ion binding;
CDS_3_transcript_3	ATP binding;
CDS_4_transcript_4	ATP binding;
CDS_5_transcript_5	protein binding; copper ion binding; ATP binding; structural constituent of cytoskeleton;
CDS_6_transcript_6	ubiquitin-protein ligase activity; protein binding;
CDS_7_transcript_7	ubiquitin-protein ligase activity; protein binding;
CDS_8_transcript_8	glutaminyl-tRNA synthase (glutamine-hydrolyzing) activity; transferase activity;
CDS_9_transcript_9	glutaminyl-tRNA synthase (glutamine-hydrolyzing) activity;
CDS_10_transcript_10	NAD(P)H dehydrogenase (quinone) activity;
CDS_13_transcript_13	metal ion binding;
CDS_15_transcript_15	metal ion binding; phosphoric diester hydrolase activity;
CDS_16_transcript_16	metal ion binding; phosphoric diester hydrolase activity;
CDS_18_transcript_18	structural constituent of ribosome; RNA binding;
CDS_19_transcript_19	structural constituent of ribosome; RNA binding;
CDS_20_transcript_20	structural constituent of ribosome; RNA binding;
CDS_21_transcript_21	structural constituent of ribosome; RNA binding;
CDS_22_transcript_22	nucleic acid binding; nucleotide binding;
CDS_23_transcript_23	nucleic acid binding; nucleotide binding;
CDS_24_transcript_24	zinc ion binding; protein homodimerization activity;
CDS_25_transcript_25	zinc ion binding; protein homodimerization activity;
CDS_26_transcript_26	hydrolase activity;
CDS_27_transcript_27	metal ion binding;
CDS_32_transcript_32	protein binding; copper ion binding; ATP binding; structural constituent of cytoskeleton;
CDS_33_transcript_33	protein binding; copper ion binding; ATP binding; structural constituent of cytoskeleton;
CDS_34_transcript_34	flavin adenine dinucleotide binding; cobalt ion binding; oxidoreductase activity, acting on the CH-CH group of donors; ATP binding;
CDS_35_transcript_35	motor activity; ATPase activity, coupled to transmembrane movement of substances; ATP binding;
CDS_36_transcript_36	metal ion binding; structural molecule activity;
CDS_39_transcript_39	poly(U) RNA binding; protein binding; oxygen evolving activity; calcium ion binding;
CDS_43_transcript_43	heme binding; L-ascorbate peroxidase activity;
CDS_44_transcript_44	calmodulin binding; calcium ion binding; ATP binding; calmodulin-dependent protein kinase activity; receptor signaling protein serine/threonine kinase activity; calcium-dependent protein serine/threonine phosphatase activity;
CDS_46_transcript_46	oxidoreductase activity;
CDS_47_transcript_47	ATP binding;
CDS_48_transcript_48	poly(U) RNA binding; protein binding; oxygen evolving activity; calcium ion binding;
CDS_49_transcript_49	calmodulin binding; calcium ion binding; ATP binding; calmodulin-dependent protein kinase activity; receptor signaling protein serine/threonine kinase activity; calcium-dependent protein serine/threonine phosphatase activity;
CDS_50_transcript_50	malate dehydrogenase (NADP+) activity;
CDS_51_transcript_51	malate dehydrogenase (NADP+) activity;
CDS_52_transcript_52	malate dehydrogenase (NADP+) activity;
CDS_54_transcript_54	malate dehydrogenase (NADP+) activity;
CDS_55_transcript_55	sequence-specific DNA binding transcription factor activity; protein dimerization activity;
CDS_56_transcript_56	sequence-specific DNA binding transcription factor activity; protein dimerization activity;
CDS_59_transcript_59	oligopeptide transporter activity; iron-nicotianamine transmembrane transporter activity;
CDS_61_transcript_61	copper ion binding; structural constituent of ribosome;
CDS_62_transcript_62	copper ion binding; structural constituent of ribosome;
CDS_63_transcript_63	copper ion binding; structural constituent of ribosome;
CDS_64_transcript_64	copper ion binding; structural constituent of ribosome;
CDS_65_transcript_65	copper ion binding; structural constituent of ribosome;
CDS_66_transcript_66	O-acetyltransferase activity;
CDS_69_transcript_69	ATP binding;
CDS_70_transcript_70	structural constituent of ribosome;
CDS_71_transcript_71	structural constituent of ribosome;
CDS_73_transcript_73	motor activity; ATPase activity, coupled to transmembrane movement of substances; ATP binding;
CDS_74_transcript_74	translation elongation factor activity; GTPase activity; GTP binding;
CDS_76_transcript_76	protein homodimerization activity; ubiquitin-protein ligase activity; zinc ion binding;
CDS_77_transcript_77	protein homodimerization activity; ubiquitin-protein ligase activity; zinc ion binding;
CDS_80_transcript_80	translation elongation factor activity; GTPase activity; GTP binding;
CDS_81_transcript_81	translation elongation factor activity; GTPase activity; GTP binding;
CDS_82_transcript_82	translation elongation factor activity; GTPase activity; GTP binding;
CDS_83_transcript_83	inorganic anion exchanger activity;
CDS_84_transcript_84	inorganic anion exchanger activity;
CDS_85_transcript_85	copper ion binding; methionine synthase activity; zinc ion binding; 5-methyltetrahydropteroyltriglutamate-homocysteine S-methyltransferase activity;
CDS_86_transcript_86	copper ion binding; methionine synthase activity; zinc ion binding; 5-methyltetrahydropteroyltriglutamate-homocysteine S-methyltransferase activity;
CDS_87_transcript_87	translation elongation factor activity; GTPase activity; GTP binding;
CDS_89_transcript_89	translation elongation factor activity; GTPase activity; GTP binding;
CDS_95_transcript_95	protein binding; glycine hydroxymethyltransferase activity; pyridoxal phosphate binding; poly(U) RNA binding;
CDS_96_transcript_96	poly(U) RNA binding; glycine hydroxymethyltransferase activity; pyridoxal phosphate binding;
CDS_97_transcript_97	metal ion binding; magnesium-protoporphyrin IX monomethyl ester (oxidative) cyclase activity;
CDS_98_transcript_98	magnesium-protoporphyrin IX monomethyl ester (oxidative) cyclase activity; metal ion binding;
CDS_99_transcript_99	metal ion binding; DNA binding; protein binding;
CDS_101_transcript_101	methotrexate transporter activity; 5-formyltetrahydrofolate transporter activity;
CDS_102_transcript_102	metal ion binding;
CDS_104_transcript_104	2 iron, 2 sulfur cluster binding; metal ion binding; electron carrier activity;
CDS_105_transcript_105	metal ion binding; electron carrier activity; 2 iron, 2 sulfur cluster binding;
CDS_106_transcript_106	protein transporter activity;
CDS_107_transcript_107	protein transporter activity;
CDS_108_transcript_108	protein transporter activity;
CDS_109_transcript_109	ATP binding; phosphoribulokinase activity;
CDS_110_transcript_110	ATP binding; phosphoribulokinase activity;
CDS_111_transcript_111	metal ion binding;
CDS_112_transcript_112	protein binding; glycine dehydrogenase (decarboxylating) activity; pyridoxal phosphate binding;
CDS_113_transcript_113	protein binding; glycine dehydrogenase (decarboxylating) activity; pyridoxal phosphate binding;
CDS_114_transcript_114	heme binding; metal ion binding; catalase activity;
CDS_115_transcript_115	metal ion binding;
CDS_116_transcript_116	copper ion binding; adenyl-nucleotide exchange factor activity; chaperone binding; protein homodimerization activity;
CDS_117_transcript_117	DNA-dependent ATPase activity; single-stranded DNA binding; ATP binding;
CDS_118_transcript_118	polygalacturonate 4-alpha-galacturonosyltransferase activity;
CDS_119_transcript_119	calcium ion binding;
CDS_120_transcript_120	calcium ion binding;
CDS_121_transcript_121	zinc ion binding;
CDS_122_transcript_122	zinc ion binding;
CDS_123_transcript_123	chlorophyll binding; metal ion binding;
CDS_125_transcript_125	glycolate oxidase activity; FMN binding;
CDS_127_transcript_127	peroxidase activity; oxygen transporter activity; oxygen binding; haptoglobin binding; heme binding; iron ion binding;
CDS_128_transcript_128	glycolate oxidase activity; FMN binding;
CDS_129_transcript_129	oxidoreductase activity; FMN binding;
CDS_130_transcript_130	catalytic activity;
CDS_132_transcript_133	metal ion binding;
CDS_133_transcript_134	NADPH dehydrogenase activity; poly(U) RNA binding;
CDS_134_transcript_135	NADPH dehydrogenase activity; poly(U) RNA binding;
CDS_135_transcript_136	sulfiredoxin activity; DNA binding; ATP binding;
CDS_136_transcript_137	sulfiredoxin activity; DNA binding; ATP binding;
CDS_137_transcript_138	translation elongation factor activity;
CDS_138_transcript_139	NADPH dehydrogenase activity; poly(U) RNA binding;
CDS_139_transcript_140	ATP binding;
CDS_140_transcript_141	protein transporter activity;
CDS_141_transcript_142	small GTPase regulator activity; MAP kinase kinase kinase kinase activity; ATP binding;
CDS_150_transcript_151	DNA binding; sequence-specific DNA binding transcription factor activity;
CDS_151_transcript_152	ATP binding;
CDS_152_transcript_153	single-stranded RNA binding;
CDS_153_transcript_154	single-stranded RNA binding;
CDS_154_transcript_155	single-stranded RNA binding;
CDS_155_transcript_156	RNA binding;
CDS_157_transcript_159	oxidoreductase activity; iron ion binding;
CDS_158_transcript_160	oxidoreductase activity; iron ion binding;
CDS_159_transcript_161	oxidoreductase activity; iron ion binding;
CDS_160_transcript_162	oxidoreductase activity; iron ion binding;
CDS_161_transcript_163	structural constituent of ribosome;
CDS_162_transcript_164	zinc ion binding; carbonate dehydratase activity;
CDS_166_transcript_168	structural constituent of ribosome;
CDS_167_transcript_169	structural constituent of ribosome;
CDS_168_transcript_170	structural constituent of ribosome;
CDS_169_transcript_171	structural constituent of ribosome;
CDS_170_transcript_172	structural constituent of ribosome;
CDS_172_transcript_174	chorismate mutase activity; L-ascorbate peroxidase activity;
CDS_173_transcript_175	chorismate mutase activity; L-ascorbate peroxidase activity;
CDS_175_transcript_177	identical protein binding; oxidoreductase activity, acting on iron-sulfur proteins as donors;
CDS_176_transcript_178	calmodulin binding;
CDS_177_transcript_179	calmodulin binding;
CDS_178_transcript_180	adenosylhomocysteinase activity;
CDS_185_transcript_187	adenosylhomocysteinase activity; copper ion binding;
CDS_186_transcript_188	adenosylhomocysteinase activity;
CDS_187_transcript_189	adenosylhomocysteinase activity;
CDS_189_transcript_191	isoleucine-tRNA ligase activity; aminoacyl-tRNA editing activity; ATP binding;
CDS_190_transcript_192	isoleucine-tRNA ligase activity; aminoacyl-tRNA editing activity; ATP binding;
CDS_192_transcript_194	magnesium chelatase activity; ATP binding; nucleoside-triphosphatase activity;
CDS_193_transcript_195	protease binding; ATP binding;
CDS_195_transcript_197	NAD binding; NADP binding; glyceraldehyde-3-phosphate dehydrogenase (NAD+) (phosphorylating) activity; glyceraldehyde-3-phosphate dehydrogenase (NADP+) (phosphorylating) activity;
CDS_203_transcript_205	metal ion binding; identical protein binding; 4-hydroxyphenylpyruvate dioxygenase activity;
CDS_204_transcript_206	4-hydroxyphenylpyruvate dioxygenase activity; metal ion binding; identical protein binding;
CDS_205_transcript_207	metal ion binding; identical protein binding; 4-hydroxyphenylpyruvate dioxygenase activity;
CDS_206_transcript_208	4-hydroxyphenylpyruvate dioxygenase activity; metal ion binding; identical protein binding;
CDS_207_transcript_209	structural constituent of ribosome;
CDS_208_transcript_210	structural constituent of ribosome;
CDS_210_transcript_212	DNA binding; sequence-specific DNA binding transcription factor activity; chromatin binding;
CDS_211_transcript_213	DNA binding; sequence-specific DNA binding transcription factor activity; chromatin binding;
CDS_212_transcript_214	DNA binding; sequence-specific DNA binding transcription factor activity; chromatin binding;
CDS_213_transcript_215	copper ion binding; methionine adenosyltransferase activity; ATP binding;
CDS_216_transcript_218	enzyme regulator activity; proton-transporting ATPase activity, rotational mechanism; proton-transporting ATP synthase activity, rotational mechanism;
CDS_217_transcript_219	enzyme regulator activity; proton-transporting ATPase activity, rotational mechanism; proton-transporting ATP synthase activity, rotational mechanism;
CDS_222_transcript_224	DNA-directed RNA polymerase activity; zinc ion binding; DNA binding;
CDS_223_transcript_225	protein homodimerization activity;
CDS_224_transcript_226	protein homodimerization activity;
CDS_225_transcript_227	hydrogen ion transmembrane transporter activity;
CDS_226_transcript_228	hydrogen ion transmembrane transporter activity;
CDS_227_transcript_229	zinc ion binding; hydrogen ion transmembrane transporter activity; copper ion binding;
CDS_228_transcript_230	hydrogen ion transmembrane transporter activity;
CDS_229_transcript_231	zinc ion binding; hydrogen ion transmembrane transporter activity; copper ion binding;
CDS_230_transcript_232	hydrogen ion transmembrane transporter activity;
CDS_232_transcript_234	structural molecule activity;
CDS_233_transcript_235	structural molecule activity;
CDS_234_transcript_236	DNA-directed RNA polymerase activity; zinc ion binding; DNA binding;
CDS_235_transcript_237	calcium ion binding;
CDS_236_transcript_238	GTP binding; calcium ion binding; GTPase activity;
CDS_237_transcript_239	GTP binding; calcium ion binding; GTPase activity;
CDS_238_transcript_240	ATPase activity, coupled to transmembrane movement of substances; ATP binding;
CDS_244_transcript_246	auxin:hydrogen symporter activity;
CDS_246_transcript_248	proteoglycan binding; carbohydrate binding;
CDS_247_transcript_249	pyridoxal phosphate binding; catalytic activity;
CDS_248_transcript_250	pyridoxal phosphate binding; transaminase activity;
CDS_249_transcript_251	alanine-glyoxylate transaminase activity; pyridoxal phosphate binding; L-alanine:2-oxoglutarate aminotransferase activity; glycine:2-oxoglutarate aminotransferase activity;
CDS_250_transcript_252	proteoglycan binding; carbohydrate binding;
CDS_251_transcript_253	calmodulin binding;
CDS_252_transcript_254	calmodulin binding;
CDS_253_transcript_255	calmodulin binding;
CDS_254_transcript_256	calmodulin binding;
CDS_257_transcript_259	peptidase activity;
CDS_258_transcript_260	peptidase activity;
CDS_260_transcript_262	NAD binding; NADP binding; glyceraldehyde-3-phosphate dehydrogenase (NAD+) (phosphorylating) activity; glyceraldehyde-3-phosphate dehydrogenase (NADP+) (phosphorylating) activity;
CDS_262_transcript_264	lipid binding;
CDS_268_transcript_270	proton-transporting ATPase activity, rotational mechanism; proton-transporting ATP synthase activity, rotational mechanism;
CDS_269_transcript_271	enzyme regulator activity; proton-transporting ATPase activity, rotational mechanism; proton-transporting ATP synthase activity, rotational mechanism;
CDS_270_transcript_272	magnesium chelatase activity;
CDS_271_transcript_273	magnesium chelatase activity;
CDS_274_transcript_276	calcium ion binding; ATP binding; protein serine/threonine kinase activity;
CDS_275_transcript_277	calcium ion binding;
CDS_276_transcript_278	calcium ion binding;
CDS_277_transcript_279	protein serine/threonine kinase activity; calcium ion binding; ATP binding; actin binding; calcium-dependent protein serine/threonine phosphatase activity;
CDS_282_transcript_284	coenzyme binding; catalytic activity;
CDS_283_transcript_285	metal ion binding; fructose 1,6-bisphosphate 1-phosphatase activity;
CDS_285_transcript_288	chlorophyll binding;
CDS_286_transcript_289	chlorophyll binding;
CDS_287_transcript_290	calcium ion binding;
CDS_289_transcript_292	peptidyl-prolyl cis-trans isomerase activity; FK506 binding; protein binding;
CDS_290_transcript_294	microtubule binding;
CDS_291_transcript_295	zinc ion binding; ubiquitin-protein ligase activity;
CDS_292_transcript_296	chlorophyll binding; metal ion binding;
CDS_293_transcript_297	chlorophyll binding;
CDS_294_transcript_298	acid phosphatase activity;
CDS_295_transcript_299	acid phosphatase activity;
CDS_296_transcript_300	chlorophyll binding; metal ion binding;
CDS_298_transcript_302	racemase and epimerase activity, acting on carbohydrates and derivatives;
CDS_299_transcript_303	serine-type endopeptidase activity;
CDS_301_transcript_305	sequence-specific DNA binding; sequence-specific DNA binding transcription factor activity; protein heterodimerization activity;
CDS_302_transcript_306	sequence-specific DNA binding; sequence-specific DNA binding transcription factor activity; protein heterodimerization activity;
CDS_303_transcript_307	cation-transporting ATPase activity; metal ion binding; ATP binding;
CDS_304_transcript_308	cation-transporting ATPase activity; metal ion binding; ATP binding;
CDS_307_transcript_311	calmodulin binding;
CDS_308_transcript_312	coenzyme binding; catalytic activity;
CDS_309_transcript_313	RNA binding;
CDS_310_transcript_314	RNA binding;
CDS_311_transcript_315	serine-type carboxypeptidase activity;
CDS_312_transcript_316	copper ion binding; adenylate kinase activity; ATP binding;
CDS_313_transcript_317	adenylate kinase activity; ATP binding;
CDS_315_transcript_319	proton-transporting ATP synthase activity, rotational mechanism; ATP binding;
CDS_316_transcript_320	electron carrier activity; protein disulfide oxidoreductase activity;
CDS_317_transcript_321	oxidoreductase activity, acting on paired donors, with oxidation of a pair of donors resulting in the reduction of molecular oxygen to two molecules of water;
CDS_318_transcript_322	oxidoreductase activity, acting on paired donors, with oxidation of a pair of donors resulting in the reduction of molecular oxygen to two molecules of water;
CDS_319_transcript_323	metalloendopeptidase activity;
CDS_320_transcript_324	amine transmembrane transporter activity;
CDS_321_transcript_325	manganese ion binding; aminopeptidase activity;
CDS_322_transcript_326	manganese ion binding; aminopeptidase activity;
CDS_323_transcript_327	metal ion binding;
CDS_327_transcript_331	nucleotide binding; poly(A) RNA binding; translation initiation factor activity; structural constituent of ribosome; translation initiation factor binding;
CDS_329_transcript_333	fructose 1,6-bisphosphate 1-phosphatase activity;
CDS_331_transcript_335	hemoglobin alpha binding; peroxidase activity; oxygen transporter activity; hemoglobin beta binding; oxygen binding; haptoglobin binding; heme binding; iron ion binding;
CDS_332_transcript_336	structural constituent of ribosome;
CDS_333_transcript_337	structural constituent of ribosome;
CDS_334_transcript_338	structural constituent of ribosome;
CDS_336_transcript_340	histone binding; DNA binding; chromatin binding;
CDS_337_transcript_341	nucleic acid binding; nucleotide binding;
CDS_338_transcript_342	nucleic acid binding; nucleotide binding;
CDS_339_transcript_343	nucleic acid binding; nucleotide binding;
CDS_341_transcript_345	rRNA binding; structural constituent of ribosome;
CDS_342_transcript_346	copper ion binding; electron carrier activity;
CDS_343_transcript_347	rRNA binding; structural constituent of ribosome;
CDS_344_transcript_348	rRNA binding; structural constituent of ribosome;
CDS_345_transcript_349	rRNA binding; structural constituent of ribosome;
CDS_348_transcript_352	sugar-phosphatase activity; protein tyrosine/serine/threonine phosphatase activity; starch binding;
CDS_349_transcript_353	1-deoxy-D-xylulose-5-phosphate synthase activity;
CDS_350_transcript_354	1-deoxy-D-xylulose-5-phosphate synthase activity;
CDS_352_transcript_356	1-deoxy-D-xylulose-5-phosphate synthase activity;
CDS_353_transcript_357	inositol-3-phosphate synthase activity;
CDS_354_transcript_358	inositol-3-phosphate synthase activity;
CDS_355_transcript_359	metal ion binding; protein serine/threonine phosphatase activity;
CDS_356_transcript_360	metal ion binding; protein serine/threonine phosphatase activity;
CDS_357_transcript_361	metal ion binding; protein serine/threonine phosphatase activity;
CDS_358_transcript_362	zinc ion binding;
CDS_359_transcript_363	metal ion binding;
CDS_362_transcript_366	sequence-specific DNA binding transcription factor activity; transcription factor binding; double-stranded DNA binding;
CDS_366_transcript_370	metal ion binding; ribulose-phosphate 3-epimerase activity;
CDS_369_transcript_373	zinc ion binding; protein homodimerization activity;
CDS_371_transcript_375	structural constituent of ribosome;
CDS_372_transcript_376	structural constituent of ribosome;
CDS_373_transcript_377	structural constituent of ribosome;
CDS_375_transcript_379	transporter activity;
CDS_376_transcript_380	transporter activity;
CDS_377_transcript_381	transporter activity;
CDS_378_transcript_382	transporter activity;
CDS_379_transcript_383	neutral amino acid transmembrane transporter activity;
CDS_380_transcript_384	neutral amino acid transmembrane transporter activity;
CDS_381_transcript_385	transferase activity; cysteine synthase activity;
CDS_382_transcript_386	transferase activity; cysteine synthase activity;
CDS_383_transcript_387	transporter activity;
CDS_384_transcript_388	transporter activity;
CDS_388_transcript_392	protein binding; phosphatidylinositol-3,5-bisphosphate binding;
CDS_389_transcript_393	protein binding; phosphatidylinositol-3,5-bisphosphate binding;
CDS_390_transcript_394	triose-phosphate transmembrane transporter activity;
CDS_391_transcript_395	triose-phosphate transmembrane transporter activity;
CDS_392_transcript_396	triose-phosphate transmembrane transporter activity;
CDS_393_transcript_397	protein transporter activity; protein binding;
CDS_394_transcript_398	protein transporter activity; protein binding;
CDS_395_transcript_399	heme binding; metal ion binding; catalase activity;
CDS_396_transcript_400	fructose-bisphosphate aldolase activity;
CDS_400_transcript_404	copper ion binding; electron carrier activity;
CDS_401_transcript_405	copper ion binding; electron carrier activity;
CDS_402_transcript_406	amino acid binding;
CDS_403_transcript_407	amino acid binding;
CDS_404_transcript_408	protein binding;
CDS_405_transcript_409	amino acid binding;
CDS_406_transcript_410	transporter activity;
CDS_407_transcript_411	protease binding; ATP binding;
CDS_410_transcript_414	triglyceride lipase activity;
CDS_411_transcript_415	triglyceride lipase activity;
CDS_412_transcript_416	signal transducer activity; triglyceride lipase activity;
CDS_413_transcript_417	triglyceride lipase activity;
CDS_414_transcript_418	calcium ion binding;
CDS_415_transcript_419	Rab GTPase activator activity;
CDS_416_transcript_420	structural constituent of ribosome;
CDS_419_transcript_423	protein binding; glutamate synthase (ferredoxin) activity;
CDS_420_transcript_424	metal ion binding; heme binding; catalase activity;
CDS_421_transcript_425	zinc ion binding; protein homodimerization activity;
CDS_422_transcript_426	alternative oxidase activity; metal ion binding;
CDS_426_transcript_430	ATP binding; nucleoside-triphosphatase activity;
CDS_427_transcript_431	nucleoside-triphosphatase activity; ATP binding; peptidase activity;
CDS_428_transcript_432	ATP binding; nucleoside-triphosphatase activity;
CDS_429_transcript_433	peptidase activity; ATP binding; nucleoside-triphosphatase activity;
CDS_430_transcript_434	metal ion binding; protein serine/threonine phosphatase activity;
CDS_431_transcript_435	metal ion binding; protein serine/threonine phosphatase activity;
CDS_432_transcript_436	metal ion binding; protein serine/threonine phosphatase activity;
CDS_435_transcript_439	sulfate adenylyltransferase (ATP) activity;
CDS_436_transcript_440	sulfate adenylyltransferase (ATP) activity;
CDS_437_transcript_441	sulfate adenylyltransferase (ATP) activity;
CDS_438_transcript_442	sulfate adenylyltransferase (ATP) activity;
CDS_439_transcript_443	sulfate adenylyltransferase (ATP) activity;
CDS_440_transcript_444	glutamate synthase activity;
CDS_441_transcript_445	sulfate adenylyltransferase (ATP) activity;
CDS_442_transcript_446	calmodulin binding;
CDS_443_transcript_447	structural constituent of ribosome;
CDS_444_transcript_448	structural constituent of ribosome;
CDS_445_transcript_449	structural constituent of ribosome;
CDS_446_transcript_450	structural constituent of ribosome;
CDS_448_transcript_452	calcium ion binding;
CDS_449_transcript_453	calcium ion binding;
CDS_451_transcript_455	amino acid transmembrane transporter activity;
CDS_453_transcript_457	aspartic-type endopeptidase activity;
CDS_454_transcript_458	aspartic-type endopeptidase activity;
CDS_456_transcript_460	ATP binding; ATPase activity;
CDS_457_transcript_461	aspartic-type endopeptidase activity;
CDS_458_transcript_462	aspartic-type endopeptidase activity;
CDS_459_transcript_463	ATP binding; phenylalanine-tRNA ligase activity; magnesium ion binding; tRNA binding;
CDS_460_transcript_464	ATP binding; phenylalanine-tRNA ligase activity; magnesium ion binding; tRNA binding;
CDS_465_transcript_469	ubiquitin protein ligase binding;
CDS_466_transcript_470	ubiquitin protein ligase binding;
CDS_467_transcript_471	ubiquitin protein ligase binding;
CDS_468_transcript_472	ubiquitin protein ligase binding;
CDS_469_transcript_473	ubiquitin protein ligase binding;
CDS_471_transcript_475	oxidoreductase activity; copper ion binding;
CDS_472_transcript_476	oxidoreductase activity; copper ion binding;
CDS_473_transcript_477	fibronectin binding; proteoglycan binding; cysteine-type endopeptidase activity; laminin binding; collagen binding;
CDS_476_transcript_480	proton-transporting ATP synthase activity, rotational mechanism;
CDS_477_transcript_481	protein heterodimerization activity; protein homodimerization activity; catalytic activity;
CDS_478_transcript_482	protein heterodimerization activity; protein homodimerization activity; catalytic activity;
CDS_479_transcript_483	protein heterodimerization activity; protein homodimerization activity; catalytic activity;
CDS_480_transcript_484	protein heterodimerization activity; protein homodimerization activity; catalytic activity;
CDS_481_transcript_485	poly(U) RNA binding; protein binding; oxygen evolving activity; calcium ion binding;
CDS_482_transcript_486	calcium ion binding;
CDS_483_transcript_487	fructose-bisphosphate aldolase activity;
CDS_484_transcript_488	fructose-bisphosphate aldolase activity;
CDS_485_transcript_489	zinc ion binding; nucleic acid binding;
CDS_486_transcript_490	ATP binding;
CDS_487_transcript_491	ATP binding;
CDS_491_transcript_495	oxidoreductase activity, acting on paired donors, with incorporation or reduction of molecular oxygen;
CDS_492_transcript_496	oxidoreductase activity, acting on paired donors, with incorporation or reduction of molecular oxygen;
CDS_493_transcript_497	adenyl nucleotide binding;
CDS_494_transcript_498	adenyl nucleotide binding;
CDS_496_transcript_500	proton-transporting ATP synthase activity, rotational mechanism;
CDS_498_transcript_502	oxidoreductase activity, acting on the CH-CH group of donors, NAD or NADP as acceptor; geranylgeranyl reductase activity;
CDS_499_transcript_503	oxidoreductase activity, acting on the CH-CH group of donors, NAD or NADP as acceptor; geranylgeranyl reductase activity;
CDS_500_transcript_504	poly(U) RNA binding; oxygen evolving activity; calcium ion binding;
CDS_505_transcript_509	NAD binding; glycerate dehydrogenase activity; poly(U) RNA binding;
CDS_506_transcript_510	NAD binding; glycerate dehydrogenase activity; poly(U) RNA binding;
CDS_509_transcript_513	intramolecular transferase activity;
CDS_510_transcript_514	bHLH transcription factor binding; protein dimerization activity; sequence-specific DNA binding transcription factor activity;
CDS_512_transcript_516	nucleoside-triphosphatase activity; ATP binding;
CDS_513_transcript_517	oxidoreductase activity; electron transporter, transferring electrons within the cyclic electron transport pathway of photosynthesis activity; iron ion binding;
CDS_515_transcript_519	zinc ion binding; protein homodimerization activity;
CDS_516_transcript_520	poly(U) RNA binding;
CDS_517_transcript_521	poly(U) RNA binding;
CDS_518_transcript_522	NAD binding; glycerate dehydrogenase activity; poly(U) RNA binding;
CDS_519_transcript_523	NAD binding; glycerate dehydrogenase activity; poly(U) RNA binding;
CDS_521_transcript_525	aspartic-type endopeptidase activity;
CDS_522_transcript_526	aspartic-type endopeptidase activity;
CDS_523_transcript_527	TBP-class protein binding; sequence-specific DNA binding; protein heterodimerization activity;
CDS_525_transcript_529	structural constituent of ribosome;
CDS_527_transcript_531	metal ion binding; acyl-[acyl-carrier-protein] desaturase activity;
CDS_528_transcript_532	metal ion binding; acyl-[acyl-carrier-protein] desaturase activity;
CDS_529_transcript_533	metal ion binding; acyl-[acyl-carrier-protein] desaturase activity;
CDS_531_transcript_535	rRNA binding; structural constituent of ribosome;
CDS_532_transcript_536	structural constituent of ribosome; RNA binding;
CDS_533_transcript_537	rRNA binding; structural constituent of ribosome;
CDS_535_transcript_539	structural constituent of ribosome;
CDS_537_transcript_541	metal ion binding;
CDS_539_transcript_543	ADP binding; ribulose-1,5-bisphosphate carboxylase/oxygenase activator activity; ATP binding;
CDS_540_transcript_544	ADP binding; ribulose-1,5-bisphosphate carboxylase/oxygenase activator activity; ATP binding;
CDS_541_transcript_545	DNA-dependent ATPase activity; single-stranded DNA binding; ATP binding;
CDS_544_transcript_548	catalytic activity;
CDS_545_transcript_549	catalytic activity;
CDS_546_transcript_550	metal ion binding; structural constituent of ribosome; rRNA binding;
CDS_547_transcript_551	metal ion binding; structural constituent of ribosome; rRNA binding;
CDS_548_transcript_552	oxidoreductase activity, acting on the CH-CH group of donors, NAD or NADP as acceptor; protein binding; geranylgeranyl reductase activity;
CDS_549_transcript_553	oxidoreductase activity, acting on the CH-CH group of donors, NAD or NADP as acceptor; geranylgeranyl reductase activity;
CDS_550_transcript_554	serine-type endopeptidase activity;
CDS_553_transcript_557	protein heterodimerization activity;
CDS_554_transcript_558	protein heterodimerization activity;
CDS_555_transcript_559	ubiquitin activating enzyme activity; transporter activity;
CDS_556_transcript_560	structural constituent of ribosome; RNA binding;
CDS_557_transcript_561	structural constituent of ribosome; RNA binding;
CDS_558_transcript_562	low-density lipoprotein particle receptor binding; protein homodimerization activity; antioxidant activity; very-low-density lipoprotein particle receptor binding; heparin binding; phospholipid binding; metal chelating activity; beta-amyloid binding; phosphatidylcholine-sterol O-acyltransferase activator activity; long-chain fatty acid transporter activity; lipoprotein particle binding; cholester…
CDS_559_transcript_563	manganese ion binding; aminopeptidase activity; metalloexopeptidase activity;
CDS_560_transcript_564	manganese ion binding; aminopeptidase activity; metalloexopeptidase activity;
CDS_561_transcript_565	manganese ion binding; aminopeptidase activity; metalloexopeptidase activity;
CDS_562_transcript_566	manganese ion binding; aminopeptidase activity; metalloexopeptidase activity;
CDS_566_transcript_570	ATP-dependent NAD(P)H-hydrate dehydratase activity;
CDS_569_transcript_573	nutrient reservoir activity;
CDS_570_transcript_574	nutrient reservoir activity;
CDS_571_transcript_575	metal ion binding; actin binding;
CDS_572_transcript_576	calcium ion binding;
CDS_573_transcript_577	nucleotide binding;
CDS_575_transcript_579	ATPase activity; ATP binding;
CDS_576_transcript_580	ATPase activity; ATP binding;
CDS_577_transcript_581	protein binding; copper ion binding; ATP binding; structural constituent of cytoskeleton;
CDS_578_transcript_582	MAP kinase activity; ATP binding;
CDS_580_transcript_584	TAP binding; peptide antigen binding; receptor binding; poly(A) RNA binding; protein heterodimerization activity; beta-2-microglobulin binding;
CDS_582_transcript_586	metal ion binding;
CDS_583_transcript_587	aminomethyltransferase activity; transaminase activity;
CDS_584_transcript_588	aminomethyltransferase activity; transaminase activity;
CDS_585_transcript_589	aminomethyltransferase activity; transaminase activity;
CDS_586_transcript_590	monooxygenase activity; iron ion binding; heme binding; oxidoreductase activity, acting on paired donors, with incorporation or reduction of molecular oxygen; oxygen binding;
CDS_587_transcript_591	monooxygenase activity; iron ion binding; heme binding; oxidoreductase activity, acting on paired donors, with incorporation or reduction of molecular oxygen; oxygen binding;
CDS_588_transcript_592	monooxygenase activity; iron ion binding; heme binding; oxidoreductase activity, acting on paired donors, with incorporation or reduction of molecular oxygen; oxygen binding;
CDS_589_transcript_593	fructose-bisphosphate aldolase activity;
CDS_590_transcript_594	aminomethyltransferase activity; transaminase activity;
CDS_591_transcript_595	zinc ion binding;
CDS_592_transcript_596	zinc ion binding;
CDS_594_transcript_598	NADPH binding; pyridoxine:NADP 4-dehydrogenase activity;
CDS_595_transcript_599	NADPH binding; pyridoxine:NADP 4-dehydrogenase activity;
CDS_599_transcript_603	enone reductase activity; 3-oxo-5-beta-steroid 4-dehydrogenase activity;
CDS_600_transcript_604	enone reductase activity; 3-oxo-5-beta-steroid 4-dehydrogenase activity;
CDS_601_transcript_605	3-beta-hydroxy-delta5-steroid dehydrogenase activity; succinate dehydrogenase activity;
CDS_602_transcript_606	ubiquitin protein ligase binding; misfolded protein binding;
CDS_603_transcript_607	phosphotransferase activity, alcohol group as acceptor; kinase activity;
CDS_604_transcript_608	phosphotransferase activity, alcohol group as acceptor; kinase activity;
CDS_605_transcript_609	zinc ion binding;
CDS_606_transcript_610	dioxygenase activity;
CDS_607_transcript_611	calcium ion binding; GTPase activity; GTP binding;
CDS_608_transcript_612	calcium ion binding; GTPase activity; GTP binding;
CDS_609_transcript_613	calcium ion binding; GTPase activity; GTP binding;
CDS_610_transcript_614	GTP binding; GTPase activity; calcium ion binding;
CDS_611_transcript_615	structural constituent of ribosome;
CDS_612_transcript_616	metal ion binding;
CDS_613_transcript_617	nucleic acid binding;
CDS_614_transcript_618	diacylglycerol O-acyltransferase activity;
CDS_615_transcript_619	diacylglycerol O-acyltransferase activity;
CDS_616_transcript_620	electron transporter, transferring electrons within the cyclic electron transport pathway of photosynthesis activity; electron transporter, transferring electrons within the noncyclic electron transport pathway of photosynthesis activity; poly(U) RNA binding; ferredoxin-NADP+ reductase activity;
CDS_620_transcript_624	oxidoreductase activity, acting on paired donors, with incorporation or reduction of molecular oxygen, 2-oxoglutarate as one donor, and incorporation of one atom each of oxygen into both donors;
CDS_623_transcript_627	oxidoreductase activity;
CDS_627_transcript_631	metalloendopeptidase activity; ATP binding; nucleoside-triphosphatase activity;
CDS_628_transcript_632	ATP-dependent peptidase activity; metalloendopeptidase activity; ATP binding; protein binding;
CDS_629_transcript_633	metal ion binding; heme binding; catalase activity;
CDS_630_transcript_634	adenosylmethionine decarboxylase activity;
CDS_631_transcript_635	glutamate-ammonia ligase activity; ATP binding;
CDS_632_transcript_636	glutamate-ammonia ligase activity; ATP binding;
CDS_633_transcript_637	glutamate-ammonia ligase activity; ATP binding;
CDS_635_transcript_639	adenosylmethionine decarboxylase activity;
CDS_637_transcript_641	UDP-glycosyltransferase activity; transferase activity, transferring hexosyl groups;
CDS_638_transcript_642	UDP-glycosyltransferase activity; transferase activity, transferring hexosyl groups;
CDS_639_transcript_643	UDP-glycosyltransferase activity; transferase activity, transferring hexosyl groups;
CDS_640_transcript_644	glycolate oxidase activity; FMN binding;
CDS_641_transcript_645	oxidoreductase activity; FMN binding;
CDS_642_transcript_646	fructose-bisphosphate aldolase activity;
CDS_643_transcript_647	fructose-bisphosphate aldolase activity;
CDS_644_transcript_648	copper ion binding; ATP:ADP antiporter activity;
CDS_645_transcript_649	copper ion binding; ATP:ADP antiporter activity;
CDS_646_transcript_650	copper ion binding; ATP:ADP antiporter activity;
CDS_647_transcript_651	copper ion binding; ATP:ADP antiporter activity;
CDS_648_transcript_652	transporter activity;
CDS_649_transcript_653	monodehydroascorbate reductase (NADH) activity; flavin adenine dinucleotide binding;
CDS_650_transcript_654	monodehydroascorbate reductase (NADH) activity; flavin adenine dinucleotide binding;
CDS_656_transcript_660	adenosylhomocysteinase activity;
CDS_657_transcript_661	methyltransferase activity;
CDS_658_transcript_662	fructose-bisphosphate aldolase activity;
CDS_660_transcript_664	binding;
CDS_661_transcript_665	metal ion binding; heme binding; catalase activity;
CDS_662_transcript_666	glutamate-ammonia ligase activity; ATP binding;
CDS_664_transcript_668	protein disulfide oxidoreductase activity;
CDS_665_transcript_669	protein disulfide oxidoreductase activity;
CDS_667_transcript_671	quercetin 4'-O-glucosyltransferase activity; GDP-galactose:glucose-1-phosphate guanylyltransferase activity; mannose-1-phosphate guanylyltransferase (GDP) activity; galactose-1-phosphate guanylyltransferase (GDP) activity; GDP-D-glucose phosphorylase activity; GDP-galactose:mannose-1-phosphate guanylyltransferase activity; glucose-1-phosphate guanylyltransferase (GDP) activity; GDP-galactose:myoi…
CDS_668_transcript_672	glucose-1-phosphate guanylyltransferase (GDP) activity; GDP-galactose:mannose-1-phosphate guanylyltransferase activity; galactose-1-phosphate guanylyltransferase (GDP) activity; GDP-D-glucose phosphorylase activity; mannose-1-phosphate guanylyltransferase (GDP) activity; GDP-galactose:myoinositol-1-phosphate guanylyltransferase activity; GDP-galactose:glucose-1-phosphate guanylyltransferase activ…
CDS_669_transcript_673	quercetin 4'-O-glucosyltransferase activity; GDP-galactose:glucose-1-phosphate guanylyltransferase activity; mannose-1-phosphate guanylyltransferase (GDP) activity; galactose-1-phosphate guanylyltransferase (GDP) activity; GDP-D-glucose phosphorylase activity; GDP-galactose:mannose-1-phosphate guanylyltransferase activity; glucose-1-phosphate guanylyltransferase (GDP) activity; GDP-galactose:myoi…
CDS_671_transcript_675	sequence-specific DNA binding transcription factor activity; DNA binding; protein dimerization activity;
CDS_672_transcript_676	sequence-specific DNA binding transcription factor activity; DNA binding; protein dimerization activity;
CDS_673_transcript_677	sequence-specific DNA binding transcription factor activity; DNA binding; protein dimerization activity;
CDS_674_transcript_678	sequence-specific DNA binding transcription factor activity; DNA binding; protein dimerization activity;
CDS_676_transcript_680	quercetin 4'-O-glucosyltransferase activity; GDP-galactose:glucose-1-phosphate guanylyltransferase activity; mannose-1-phosphate guanylyltransferase (GDP) activity; galactose-1-phosphate guanylyltransferase (GDP) activity; GDP-D-glucose phosphorylase activity; GDP-galactose:mannose-1-phosphate guanylyltransferase activity; glucose-1-phosphate guanylyltransferase (GDP) activity; GDP-galactose:myoi…
CDS_677_transcript_681	quercetin 4'-O-glucosyltransferase activity; GDP-galactose:glucose-1-phosphate guanylyltransferase activity; mannose-1-phosphate guanylyltransferase (GDP) activity; galactose-1-phosphate guanylyltransferase (GDP) activity; GDP-D-glucose phosphorylase activity; GDP-galactose:mannose-1-phosphate guanylyltransferase activity; glucose-1-phosphate guanylyltransferase (GDP) activity; GDP-galactose:myoi…
CDS_678_transcript_682	sequence-specific DNA binding transcription factor activity; DNA binding; protein dimerization activity;
CDS_679_transcript_683	sequence-specific DNA binding transcription factor activity; DNA binding; protein dimerization activity;
CDS_680_transcript_684	metal ion binding; electron carrier activity; 2 iron, 2 sulfur cluster binding; protein disulfide oxidoreductase activity;
CDS_681_transcript_685	ATP binding; adenylylsulfate kinase activity;
CDS_684_transcript_688	zinc ion binding;
CDS_685_transcript_689	zinc ion binding;
CDS_687_transcript_691	proton-transporting ATP synthase activity, rotational mechanism;
CDS_688_transcript_692	proton-transporting ATP synthase activity, rotational mechanism;
CDS_692_transcript_696	calcium ion binding;
CDS_693_transcript_697	zinc ion binding;
CDS_694_transcript_698	zinc ion binding;
CDS_695_transcript_699	zinc ion binding;
CDS_701_transcript_705	glucose-1-phosphate guanylyltransferase (GDP) activity; GDP-galactose:mannose-1-phosphate guanylyltransferase activity; galactose-1-phosphate guanylyltransferase (GDP) activity; GDP-D-glucose phosphorylase activity; mannose-1-phosphate guanylyltransferase (GDP) activity; GDP-galactose:myoinositol-1-phosphate guanylyltransferase activity; GDP-galactose:glucose-1-phosphate guanylyltransferase activ…
CDS_702_transcript_706	xanthophyll binding; chlorophyll binding;
CDS_703_transcript_707	serine-type endopeptidase activity;
CDS_705_transcript_709	serine-type endopeptidase activity;
CDS_708_transcript_712	zinc ion binding;
CDS_709_transcript_713	zinc ion binding;
CDS_710_transcript_714	xanthophyll binding; chlorophyll binding;
CDS_712_transcript_716	translation elongation factor activity; GTP binding; GTPase activity;
CDS_713_transcript_717	hydrolase activity, acting on glycosyl bonds;
CDS_714_transcript_718	protein phosphorylated amino acid binding; ATP binding; hydrolase activity, acting on acid anhydrides, in phosphorus-containing anhydrides;
CDS_715_transcript_719	serine-type endopeptidase activity;
CDS_716_transcript_720	serine-type endopeptidase activity;
CDS_718_transcript_722	zinc ion binding;
CDS_719_transcript_723	zinc ion binding;
CDS_720_transcript_724	kinase activity; phospholipase activity; 4 iron, 4 sulfur cluster binding; galactolipase activity; triglyceride lipase activity; lipoate synthase activity; metal ion binding; GTPase activity;
CDS_721_transcript_725	kinase activity; phospholipase activity; 4 iron, 4 sulfur cluster binding; galactolipase activity; triglyceride lipase activity; lipoate synthase activity; metal ion binding; GTPase activity;
CDS_722_transcript_726	kinase activity; phospholipase activity; 4 iron, 4 sulfur cluster binding; galactolipase activity; triglyceride lipase activity; lipoate synthase activity; metal ion binding; GTPase activity;
CDS_723_transcript_727	translation elongation factor activity; GTP binding; GTPase activity;
CDS_724_transcript_728	translation elongation factor activity; GTP binding; GTPase activity;
CDS_725_transcript_729	hydrogen ion transmembrane transporter activity;
CDS_727_transcript_731	calcium ion binding;
CDS_735_transcript_739	protein dimerization activity;
CDS_736_transcript_740	poly(U) RNA binding; glycine hydroxymethyltransferase activity; pyridoxal phosphate binding;
CDS_737_transcript_741	sequence-specific DNA binding transcription factor activity;
CDS_738_transcript_742	protein binding; DNA binding; sequence-specific DNA binding transcription factor activity;
CDS_739_transcript_743	sequence-specific DNA binding transcription factor activity;
CDS_740_transcript_744	calcium ion binding;
CDS_741_transcript_745	calcium ion binding;
CDS_742_transcript_746	NAD-dependent histone deacetylase activity (H3-K18 specific); NAD-dependent histone deacetylase activity (H3-K14 specific); NAD-dependent histone deacetylase activity (H4-K16 specific); NAD-dependent histone deacetylase activity (H3-K9 specific);
CDS_743_transcript_747	NAD-dependent histone deacetylase activity (H3-K18 specific); NAD-dependent histone deacetylase activity (H3-K14 specific); NAD-dependent histone deacetylase activity (H4-K16 specific); NAD-dependent histone deacetylase activity (H3-K9 specific);
CDS_744_transcript_748	hydrolase activity, hydrolyzing O-glycosyl compounds;
CDS_745_transcript_749	hydrolase activity, hydrolyzing O-glycosyl compounds;
CDS_746_transcript_750	DNA binding;
CDS_747_transcript_751	GTP binding; translation elongation factor activity; ATP binding; GTPase activity;
CDS_750_transcript_754	flavin adenine dinucleotide binding; NADH dehydrogenase activity;
CDS_751_transcript_755	flavin adenine dinucleotide binding; NADH dehydrogenase activity;
CDS_752_transcript_756	ATP binding; protein serine/threonine kinase activity;
CDS_753_transcript_757	manganese ion binding;
CDS_757_transcript_761	fucosyltransferase activity;
CDS_758_transcript_762	fucosyltransferase activity;
CDS_759_transcript_763	fucosyltransferase activity;
CDS_760_transcript_764	RNA binding; manganese ion binding; ATP binding; polynucleotide adenylyltransferase activity; magnesium ion binding;
CDS_763_transcript_767	manganese ion binding;
CDS_764_transcript_768	manganese ion binding;
CDS_765_transcript_769	manganese ion binding;
CDS_766_transcript_770	hydrolase activity, acting on carbon-nitrogen (but not peptide) bonds;
CDS_767_transcript_771	hydrolase activity, acting on carbon-nitrogen (but not peptide) bonds;
CDS_768_transcript_772	hydrolase activity, acting on carbon-nitrogen (but not peptide) bonds;
CDS_769_transcript_773	hydrolase activity, acting on carbon-nitrogen (but not peptide) bonds;
CDS_770_transcript_774	structural constituent of ribosome; protein binding;
CDS_771_transcript_775	structural constituent of ribosome; protein binding;
CDS_772_transcript_776	cytochrome-c oxidase activity; zinc ion binding; cobalt ion binding;
CDS_774_transcript_778	cytochrome-c oxidase activity; zinc ion binding; cobalt ion binding;
CDS_775_transcript_779	sucrose:hydrogen symporter activity; monosaccharide transmembrane transporter activity;
CDS_776_transcript_780	monosaccharide transmembrane transporter activity; sucrose:hydrogen symporter activity;
CDS_777_transcript_781	sucrose:hydrogen symporter activity; monosaccharide transmembrane transporter activity;
CDS_778_transcript_782	monosaccharide transmembrane transporter activity; sucrose:hydrogen symporter activity;
CDS_779_transcript_783	calcium ion binding;
CDS_781_transcript_785	calcium:hydrogen antiporter activity;
CDS_782_transcript_786	protein binding; calcium:hydrogen antiporter activity;
CDS_783_transcript_787	protein self-association; GTPase activity; GTP binding;
CDS_784_transcript_788	protein self-association; GTPase activity; GTP binding;
CDS_785_transcript_789	hydrolase activity;
CDS_786_transcript_790	protein-L-isoaspartate (D-aspartate) O-methyltransferase activity;
CDS_787_transcript_791	protein-L-isoaspartate (D-aspartate) O-methyltransferase activity;
CDS_788_transcript_792	protein dimerization activity; sequence-specific DNA binding transcription factor activity;
CDS_789_transcript_793	protein tyrosine/serine/threonine phosphatase activity; polysaccharide binding; carbohydrate phosphatase activity;
CDS_790_transcript_794	polysaccharide binding; protein tyrosine/serine/threonine phosphatase activity; protein binding; carbohydrate phosphatase activity;
CDS_791_transcript_795	protein tyrosine/serine/threonine phosphatase activity; polysaccharide binding; carbohydrate phosphatase activity;
CDS_794_transcript_798	protein binding; hydrogen-exporting ATPase activity, phosphorylative mechanism; magnesium ion binding; ATP binding;
CDS_795_transcript_799	protein binding; hydrogen-exporting ATPase activity, phosphorylative mechanism; magnesium ion binding; ATP binding;
CDS_796_transcript_801	ATP binding; phosphoribulokinase activity;
CDS_797_transcript_802	mRNA 5'-UTR binding; 4 iron, 4 sulfur cluster binding; aconitate hydratase activity; 1-aminocyclopropane-1-carboxylate oxidase activity; copper ion binding;
CDS_798_transcript_803	mRNA 5'-UTR binding; 4 iron, 4 sulfur cluster binding; aconitate hydratase activity; 1-aminocyclopropane-1-carboxylate oxidase activity; copper ion binding;
CDS_799_transcript_804	mRNA 5'-UTR binding; 4 iron, 4 sulfur cluster binding; aconitate hydratase activity; 1-aminocyclopropane-1-carboxylate oxidase activity; copper ion binding;
CDS_800_transcript_805	mRNA 5'-UTR binding; 4 iron, 4 sulfur cluster binding; aconitate hydratase activity; 1-aminocyclopropane-1-carboxylate oxidase activity; copper ion binding;
CDS_801_transcript_806	protein homodimerization activity;
CDS_802_transcript_807	zeaxanthin epoxidase activity; antheraxanthin epoxidase activity; zeaxanthin epoxidase [overall] activity;
CDS_803_transcript_808	zeaxanthin epoxidase activity; antheraxanthin epoxidase activity; zeaxanthin epoxidase [overall] activity;
CDS_804_transcript_810	structural constituent of ribosome;
CDS_805_transcript_811	protein binding;
CDS_806_transcript_812	serine-type carboxypeptidase activity;
CDS_807_transcript_813	serine-type carboxypeptidase activity;
CDS_808_transcript_814	ATP binding; phosphoribulokinase activity;
CDS_809_transcript_815	oxidoreductase activity; FMN binding;
CDS_810_transcript_816	oxidoreductase activity; FMN binding;
CDS_811_transcript_817	7S RNA binding; GTP binding; GTPase activity;
CDS_812_transcript_818	7S RNA binding; GTP binding; GTPase activity;
CDS_813_transcript_819	metal ion binding;
CDS_814_transcript_820	zinc ion binding; nucleic acid binding; sequence-specific DNA binding transcription factor activity;
CDS_815_transcript_821	zinc ion binding; nucleic acid binding; sequence-specific DNA binding transcription factor activity;
CDS_816_transcript_822	ATP binding;
CDS_817_transcript_823	ATP binding;
CDS_818_transcript_824	1-deoxy-D-xylulose-5-phosphate reductoisomerase activity; metal ion binding; NADPH binding; isomerase activity;
CDS_819_transcript_825	1-deoxy-D-xylulose-5-phosphate reductoisomerase activity; metal ion binding; NADPH binding; isomerase activity;
CDS_820_transcript_826	peptidyl-prolyl cis-trans isomerase activity;
CDS_821_transcript_827	peptidyl-prolyl cis-trans isomerase activity;
CDS_824_transcript_830	ATP binding;
CDS_825_transcript_831	ATP binding;
CDS_826_transcript_832	phosphoribulokinase activity; protein binding; ATP binding;
CDS_827_transcript_833	ATP binding; phosphoribulokinase activity;
CDS_828_transcript_834	poly(U) RNA binding; oxygen evolving activity; calcium ion binding;
CDS_829_transcript_835	structural constituent of ribosome;
CDS_830_transcript_836	DNA-dependent ATPase activity; single-stranded DNA binding; ATP binding;
CDS_831_transcript_837	heme binding; metal ion binding; catalase activity;
CDS_832_transcript_838	heme binding; metal ion binding; catalase activity;
CDS_833_transcript_839	actin binding;
CDS_834_transcript_840	actin binding;
CDS_835_transcript_841	oligopeptide transporter activity;
CDS_836_transcript_842	oligopeptide transporter activity;
CDS_837_transcript_843	endonuclease activity; RNA-directed DNA polymerase activity; RNA binding;
CDS_838_transcript_844	heme binding; metal ion binding; catalase activity;
CDS_840_transcript_846	protein serine/threonine kinase activity; ATP binding;
CDS_844_transcript_850	calmodulin-dependent protein kinase activity; calcium ion binding; ATP binding;
CDS_845_transcript_851	protein kinase binding;
CDS_846_transcript_852	structural constituent of ribosome;
CDS_847_transcript_853	calmodulin-dependent protein kinase activity; calcium ion binding; ATP binding;
CDS_848_transcript_854	calmodulin-dependent protein kinase activity; calcium ion binding; ATP binding;
CDS_849_transcript_855	mRNA binding;
CDS_852_transcript_858	protein binding; copper ion binding; ATP binding; structural constituent of cytoskeleton;
CDS_853_transcript_859	protein binding; copper ion binding; ATP binding; structural constituent of cytoskeleton;
CDS_855_transcript_861	ATP binding;
CDS_856_transcript_862	structural constituent of ribosome;
CDS_857_transcript_863	transporter activity;
CDS_858_transcript_864	fructose-bisphosphate aldolase activity;
CDS_859_transcript_865	protein binding; copper ion binding; ATP binding; structural constituent of cytoskeleton;
CDS_861_transcript_867	transporter activity;
CDS_862_transcript_868	water channel activity;
CDS_869_transcript_875	hydrolase activity, acting on ester bonds;
CDS_870_transcript_876	hydrolase activity, acting on ester bonds;
CDS_872_transcript_878	flavin adenine dinucleotide binding; squalene monooxygenase activity;
CDS_873_transcript_879	copper ion binding; fructose-bisphosphate aldolase activity;
CDS_874_transcript_880	RNA binding;
CDS_875_transcript_881	magnesium ion transmembrane transporter activity;
CDS_876_transcript_882	magnesium ion transmembrane transporter activity;
CDS_877_transcript_883	iron ion binding;
CDS_878_transcript_884	iron ion binding;
CDS_879_transcript_885	oxidoreductase activity, acting on paired donors, with oxidation of a pair of donors resulting in the reduction of molecular oxygen to two molecules of water;
CDS_880_transcript_886	phosphoglycerate kinase activity; ATP binding;
CDS_881_transcript_887	oxidoreductase activity, acting on paired donors, with oxidation of a pair of donors resulting in the reduction of molecular oxygen to two molecules of water;
CDS_883_transcript_889	ADP binding;
CDS_886_transcript_892	acetylglucosaminyltransferase activity;
CDS_887_transcript_893	copper ion binding;
CDS_888_transcript_894	copper ion binding;
CDS_889_transcript_895	phosphoglycerate kinase activity; ATP binding;
CDS_890_transcript_896	phosphoglycerate kinase activity; ATP binding;
CDS_891_transcript_897	magnesium ion transmembrane transporter activity;
CDS_892_transcript_898	kinase activity;
CDS_893_transcript_899	antioxidant activity; oxidoreductase activity;
CDS_894_transcript_900	antioxidant activity; oxidoreductase activity;
CDS_895_transcript_901	structural constituent of ribosome;
CDS_896_transcript_902	structural constituent of ribosome;
CDS_897_transcript_903	structural constituent of ribosome;
CDS_898_transcript_904	structural constituent of ribosome;
CDS_902_transcript_908	structural constituent of ribosome;
CDS_903_transcript_909	structural constituent of ribosome;
CDS_904_transcript_910	structural constituent of ribosome;
CDS_905_transcript_911	structural constituent of ribosome;
CDS_906_transcript_912	structural constituent of ribosome;
CDS_907_transcript_913	structural constituent of ribosome;
CDS_908_transcript_914	GTP binding; translation initiation factor activity; GTPase activity;
CDS_909_transcript_915	translation initiation factor activity; GTPase activity; GTP binding;
CDS_910_transcript_916	translation initiation factor activity; GTPase activity; GTP binding;
CDS_911_transcript_917	zinc ion binding; carbonate dehydratase activity;
CDS_912_transcript_918	protein binding; ATP binding; protein serine/threonine kinase activity;
CDS_913_transcript_919	protein binding; ATP binding; protein serine/threonine kinase activity;
CDS_914_transcript_920	metal ion binding;
CDS_915_transcript_921	translation initiation factor activity; GTPase activity; GTP binding;
CDS_916_transcript_922	structural molecule activity;
CDS_917_transcript_923	structural molecule activity;
CDS_918_transcript_924	translation initiation factor activity;
CDS_919_transcript_925	ATP binding; phosphoribulokinase activity;
CDS_920_transcript_926	phosphoglycerate kinase activity; ATP binding;
CDS_921_transcript_927	phosphoglycerate kinase activity; ATP binding;
CDS_923_transcript_929	protein binding; ATP binding; protein serine/threonine kinase activity;
CDS_924_transcript_930	protein tag; protein binding;
CDS_925_transcript_931	protein binding; RNA polymerase II core promoter proximal region sequence-specific DNA binding transcription factor activity involved in positive regulation of transcription; poly(A) RNA binding; RNA polymerase II core promoter proximal region sequence-specific DNA binding; single-stranded DNA binding;
CDS_926_transcript_932	oxidoreductase activity, acting on the aldehyde or oxo group of donors, NAD or NADP as acceptor; NAD binding; NADP binding;
CDS_927_transcript_933	ferric iron binding; ferroxidase activity; protein binding;
CDS_928_transcript_934	transferase activity, transferring hexosyl groups;
CDS_929_transcript_935	transferase activity, transferring hexosyl groups;
CDS_930_transcript_936	DNA binding; protein heterodimerization activity;
CDS_931_transcript_937	metal ion binding; metalloexopeptidase activity; aminopeptidase activity;
CDS_932_transcript_938	NAD binding; oxidoreductase activity, acting on the aldehyde or oxo group of donors, NAD or NADP as acceptor; NADP binding;
CDS_935_transcript_941	protein binding; anthranilate phosphoribosyltransferase activity; double-stranded telomeric DNA binding; chromatin binding;
CDS_936_transcript_942	protein binding; anthranilate phosphoribosyltransferase activity; double-stranded telomeric DNA binding; chromatin binding;
CDS_937_transcript_943	transferase activity; cysteine synthase activity;
CDS_940_transcript_946	structural constituent of ribosome;
CDS_945_transcript_951	fructose-bisphosphate aldolase activity;
CDS_946_transcript_952	nucleotide binding;
CDS_947_transcript_953	3-isopropylmalate dehydratase activity;
CDS_948_transcript_954	3-isopropylmalate dehydratase activity;
CDS_949_transcript_955	3-isopropylmalate dehydratase activity;
CDS_950_transcript_956	3-isopropylmalate dehydratase activity;
CDS_952_transcript_958	fructose-bisphosphate aldolase activity;
CDS_953_transcript_959	fructose-bisphosphate aldolase activity;
CDS_954_transcript_960	nucleotide binding;
CDS_955_transcript_961	nucleotide binding;
CDS_956_transcript_962	nucleotide binding;
CDS_957_transcript_963	NAD binding; oxidoreductase activity, acting on the aldehyde or oxo group of donors, NAD or NADP as acceptor; NADP binding;
CDS_958_transcript_964	NAD binding; oxidoreductase activity, acting on the aldehyde or oxo group of donors, NAD or NADP as acceptor; NADP binding;
CDS_959_transcript_965	glyceraldehyde-3-phosphate dehydrogenase (NADP+) (phosphorylating) activity;
CDS_960_transcript_966	ATP binding; protein serine/threonine kinase activity;
CDS_961_transcript_967	transferase activity, transferring acyl groups other than amino-acyl groups;
CDS_962_transcript_968	ATP binding; ATPase activity;
CDS_963_transcript_969	ATP binding; ATPase activity;
CDS_964_transcript_970	translation elongation factor activity; GTP binding; GTPase activity;
CDS_965_transcript_971	translation elongation factor activity; GTP binding; GTPase activity;
CDS_966_transcript_972	translation elongation factor activity; GTP binding; GTPase activity;
CDS_967_transcript_973	zinc ion binding; carbonate dehydratase activity;
CDS_968_transcript_974	oxidoreductase activity; FMN binding;
CDS_969_transcript_975	oxidoreductase activity; FMN binding;
CDS_970_transcript_976	protein disulfide oxidoreductase activity; enzyme activator activity; enzyme inhibitor activity;
CDS_971_transcript_977	translation elongation factor activity; GTP binding;
CDS_972_transcript_978	transferase activity; glutathione binding;
CDS_973_transcript_979	hydrolase activity, hydrolyzing O-glycosyl compounds;
CDS_974_transcript_980	hydrolase activity, hydrolyzing O-glycosyl compounds;
CDS_975_transcript_981	hydrolase activity, hydrolyzing O-glycosyl compounds;
CDS_976_transcript_982	hydrolase activity, hydrolyzing O-glycosyl compounds;
CDS_977_transcript_983	translation elongation factor activity; GTPase activity; GTP binding;
CDS_978_transcript_984	enzyme activator activity; protein disulfide oxidoreductase activity;
CDS_982_transcript_988	oxidoreductase activity, acting on a sulfur group of donors, disulfide as acceptor; protein disulfide oxidoreductase activity;
CDS_983_transcript_989	endonuclease activity;
CDS_984_transcript_990	endonuclease activity;
CDS_985_transcript_991	oxidoreductase activity, acting on the aldehyde or oxo group of donors, NAD or NADP as acceptor; NAD binding; NADP binding;
CDS_986_transcript_992	protein binding; translation initiation factor activity; nucleotide binding;
CDS_987_transcript_993	translation elongation factor activity; GTP binding; GTPase activity;
CDS_988_transcript_994	ureidoglycine aminohydrolase activity; sequence-specific DNA binding transcription factor activity;
CDS_989_transcript_995	zinc ion binding;
CDS_990_transcript_996	protein serine/threonine/tyrosine kinase activity; ATP binding; protein serine/threonine kinase activity;
CDS_992_transcript_998	ureidoglycine aminohydrolase activity; sequence-specific DNA binding transcription factor activity;
CDS_993_transcript_999	lyase activity;
CDS_994_transcript_1000	translation initiation factor binding; translation initiation factor activity;
CDS_995_transcript_1001	translation initiation factor activity; translation initiation factor binding;
CDS_996_transcript_1002	translation initiation factor binding; translation initiation factor activity;
CDS_999_transcript_1005	translation initiation factor activity; translation initiation factor binding;
CDS_1000_transcript_1006	peptidase activity;
CDS_1001_transcript_1007	peptidase activity;
CDS_1005_transcript_1011	translation initiation factor activity; protein binding; nucleotide binding;
CDS_1006_transcript_1012	nucleotide binding; RNA binding;
CDS_1007_transcript_1013	translation initiation factor activity; protein binding; nucleotide binding;
CDS_1008_transcript_1014	translation initiation factor activity; protein binding; nucleotide binding;
CDS_1010_transcript_1016	chlorophyll binding;
CDS_1011_transcript_1017	chlorophyll binding;
CDS_1012_transcript_1018	chlorophyll binding;
CDS_1013_transcript_1019	chlorophyll binding;
CDS_1014_transcript_1020	chlorophyll binding;
CDS_1015_transcript_1021	phosphoglycerate kinase activity; ATP binding;
CDS_1016_transcript_1022	UDP-glycosyltransferase activity;
CDS_1017_transcript_1023	UDP-glycosyltransferase activity;
CDS_1018_transcript_1024	UDP-glycosyltransferase activity;
CDS_1022_transcript_1028	actin binding;
CDS_1027_transcript_1033	L-malate dehydrogenase activity;
CDS_1028_transcript_1034	L-malate dehydrogenase activity;
CDS_1029_transcript_1035	L-malate dehydrogenase activity;
CDS_1030_transcript_1036	NAD binding; oxidoreductase activity, acting on the aldehyde or oxo group of donors, NAD or NADP as acceptor; NADP binding;
CDS_1031_transcript_1037	peptidase activity;
CDS_1032_transcript_1038	selenium binding;
CDS_1033_transcript_1039	acetyl-CoA:L-glutamate N-acetyltransferase activity;
CDS_1035_transcript_1041	calcium ion binding;
CDS_1036_transcript_1042	phosphoglycerate kinase activity; ATP binding;
CDS_1037_transcript_1043	selenium binding;
CDS_1038_transcript_1044	selenium binding;
CDS_1041_transcript_1047	L-malate dehydrogenase activity;
CDS_1042_transcript_1048	aminomethyltransferase activity; transaminase activity;
CDS_1043_transcript_1049	copper ion binding; electron carrier activity;
CDS_1044_transcript_1050	ubiquitin binding; kinase binding;
CDS_1045_transcript_1051	methyltransferase activity;
CDS_1046_transcript_1052	methyltransferase activity;
CDS_1048_transcript_1054	calcium ion binding;
CDS_1049_transcript_1055	calcium ion binding;
CDS_1050_transcript_1056	nucleotidyltransferase activity;
CDS_1051_transcript_1057	actin binding;
CDS_1056_transcript_1062	RNA polymerase II core promoter sequence-specific DNA binding; signal transducer activity; protein homodimerization activity; RNA polymerase II core promoter sequence-specific DNA binding transcription factor activity; double-stranded DNA binding; RNA polymerase II core promoter proximal region sequence-specific DNA binding; CCR5 chemokine receptor binding; calcium ion binding; enzyme binding; tu…
CDS_1057_transcript_1063	cysteine-type peptidase activity;
CDS_1058_transcript_1064	cysteine-type peptidase activity;
CDS_1059_transcript_1065	cysteine-type peptidase activity;
CDS_1060_transcript_1066	magnesium-protoporphyrin IX monomethyl ester (oxidative) cyclase activity; metal ion binding;
CDS_1064_transcript_1070	sequence-specific DNA binding; transcription coactivator activity;
CDS_1065_transcript_1071	protein binding; GTP binding; GTPase activity; structural constituent of cytoskeleton;
CDS_1066_transcript_1072	protein binding; GTP binding; GTPase activity; structural constituent of cytoskeleton;
CDS_1067_transcript_1073	oxygen transporter activity; iron ion binding; heme binding; oxygen binding;
CDS_1068_transcript_1074	oxygen transporter activity; iron ion binding; heme binding; oxygen binding;
CDS_1073_transcript_1079	oxygen transporter activity; iron ion binding; heme binding; oxygen binding;
CDS_1074_transcript_1080	protein binding; GTP binding; GTPase activity; structural constituent of cytoskeleton;
CDS_1075_transcript_1081	protein binding; GTP binding; GTPase activity; structural constituent of cytoskeleton;
CDS_1076_transcript_1082	metal ion binding;
CDS_1077_transcript_1083	proton-transporting ATP synthase activity, rotational mechanism;
CDS_1078_transcript_1084	proton-transporting ATP synthase activity, rotational mechanism;
CDS_1079_transcript_1085	heme binding; peroxidase activity;
CDS_1080_transcript_1086	carboxypeptidase activity; serine-type peptidase activity;
CDS_1083_transcript_1089	NADP+ binding; alcohol dehydrogenase (NADP+) activity; steroid dehydrogenase activity;
CDS_1084_transcript_1090	microtubule binding;
CDS_1085_transcript_1091	microtubule binding;
CDS_1086_transcript_1092	glutathione peroxidase activity;
CDS_1087_transcript_1093	abscisic acid glucosyltransferase activity;
CDS_1088_transcript_1094	5-oxoprolinase (ATP-hydrolyzing) activity;
CDS_1089_transcript_1095	5-oxoprolinase (ATP-hydrolyzing) activity;
CDS_1090_transcript_1096	catalytic activity; coenzyme binding;
CDS_1091_transcript_1097	UDP-glucuronate decarboxylase activity; coenzyme binding;
CDS_1092_transcript_1098	coenzyme binding; catalytic activity;
CDS_1093_transcript_1099	structural constituent of ribosome;
CDS_1094_transcript_1100	ubiquitin binding; enzyme regulator activity;
CDS_1095_transcript_1101	ubiquitin binding; enzyme regulator activity;
CDS_1098_transcript_1104	NAD binding; oxidoreductase activity, acting on the aldehyde or oxo group of donors, NAD or NADP as acceptor; NADP binding;
CDS_1099_transcript_1105	flavin adenine dinucleotide binding; glutamate synthase (NADH) activity; iron-sulfur cluster binding; iron ion binding; FMN binding;
CDS_1100_transcript_1106	metal ion binding;
CDS_1103_transcript_1109	ATPase activity; ATP binding;
CDS_1104_transcript_1110	ATPase activity; ATP binding;
CDS_1105_transcript_1111	structural constituent of ribosome;
CDS_1106_transcript_1112	structural constituent of ribosome;
CDS_1107_transcript_1113	structural constituent of ribosome;
CDS_1108_transcript_1114	structural constituent of ribosome;
CDS_1112_transcript_1118	metal ion binding;
CDS_1118_transcript_1124	O-acetyltransferase activity;
CDS_1127_transcript_1133	heme binding; peroxidase activity;
CDS_1128_transcript_1134	heme binding; L-ascorbate peroxidase activity;
CDS_1129_transcript_1135	heme binding; peroxidase activity;
CDS_1130_transcript_1136	translation elongation factor activity; GTPase activity; GTP binding;
CDS_1131_transcript_1137	translation elongation factor activity; GTPase activity; GTP binding;
CDS_1132_transcript_1138	dioxygenase activity;
CDS_1133_transcript_1139	hydrolase activity;
CDS_1136_transcript_1142	heme binding; peroxidase activity;
CDS_1138_transcript_1144	zinc ion binding;
CDS_1141_transcript_1147	copper ion binding; adenyl-nucleotide exchange factor activity; chaperone binding; protein homodimerization activity;
CDS_1142_transcript_1148	copper ion binding; adenyl-nucleotide exchange factor activity; chaperone binding; protein homodimerization activity;
CDS_1143_transcript_1149	translation elongation factor activity; GTPase activity; GTP binding;
CDS_1144_transcript_1150	translation elongation factor activity; GTPase activity; GTP binding;
CDS_1147_transcript_1153	copper ion binding; cytochrome-c oxidase activity;
CDS_1148_transcript_1154	oxidoreductase activity, acting on a sulfur group of donors, disulfide as acceptor;
CDS_1149_transcript_1155	peptide-methionine (S)-S-oxide reductase activity;
CDS_1150_transcript_1156	copper ion binding; zinc ion binding; cobalt ion binding; glutamate dehydrogenase [NAD(P)+] activity; ATP binding; glutamate dehydrogenase (NAD+) activity;
CDS_1151_transcript_1157	S-adenosyl-L-methionine transmembrane transporter activity;
CDS_1152_transcript_1158	S-adenosyl-L-methionine transmembrane transporter activity;
CDS_1153_transcript_1159	lipid binding;
CDS_1154_transcript_1160	lipid binding;
CDS_1155_transcript_1161	transporter activity;
CDS_1156_transcript_1162	tripeptidyl-peptidase activity; serine-type endopeptidase activity;
CDS_1157_transcript_1163	serine-type endopeptidase activity;
CDS_1158_transcript_1164	rRNA binding; structural constituent of ribosome;
CDS_1159_transcript_1165	rRNA binding; structural constituent of ribosome;
CDS_1160_transcript_1166	metal ion binding; metalloendopeptidase activity;
CDS_1161_transcript_1167	NADP+ binding; alcohol dehydrogenase (NADP+) activity; steroid dehydrogenase activity;
CDS_1162_transcript_1168	chlorophyll binding;
CDS_1163_transcript_1169	NADH dehydrogenase (plastoquinone) activity; peptidyl-prolyl cis-trans isomerase activity;
CDS_1164_transcript_1170	protein serine/threonine phosphatase activity;
CDS_1165_transcript_1171	translation elongation factor activity;
CDS_1166_transcript_1172	protein serine/threonine phosphatase activity;
CDS_1167_transcript_1173	protein serine/threonine phosphatase activity;
CDS_1168_transcript_1174	phosphoprotein phosphatase activity;
CDS_1169_transcript_1175	protein serine/threonine phosphatase activity;
CDS_1170_transcript_1176	rRNA binding; structural constituent of ribosome;
CDS_1171_transcript_1177	fatty-acyl-CoA binding; lipid binding;
CDS_1172_transcript_1178	fatty-acyl-CoA binding; lipid binding;
CDS_1175_transcript_1181	ATP binding; protein serine/threonine kinase activity;
CDS_1176_transcript_1182	ATP binding; protein serine/threonine kinase activity;
CDS_1180_transcript_1186	coenzyme binding; catalytic activity;
CDS_1181_transcript_1187	cinnamyl-alcohol dehydrogenase activity; coenzyme binding; alcohol dehydrogenase (NAD) activity;
CDS_1182_transcript_1188	nucleic acid binding; nucleotide binding;
CDS_1183_transcript_1189	nucleic acid binding; nucleotide binding;
CDS_1184_transcript_1190	metal ion binding;
CDS_1185_transcript_1191	metal ion binding; ubiquinol-cytochrome-c reductase activity; 2 iron, 2 sulfur cluster binding;
CDS_1186_transcript_1192	metal ion binding; ubiquinol-cytochrome-c reductase activity; 2 iron, 2 sulfur cluster binding;
CDS_1189_transcript_1195	structural constituent of ribosome;
CDS_1190_transcript_1196	structural constituent of ribosome;
CDS_1191_transcript_1197	pyridoxal phosphate binding; catalytic activity;
CDS_1192_transcript_1198	pyridoxal phosphate binding; catalytic activity;
CDS_1193_transcript_1199	pyridoxal phosphate binding; catalytic activity;
CDS_1194_transcript_1200	pyridoxal phosphate binding; catalytic activity;
CDS_1195_transcript_1201	oxidoreductase activity, acting on the CH-CH group of donors, NAD or NADP as acceptor; geranylgeranyl reductase activity;
CDS_1196_transcript_1202	phosphogluconate dehydrogenase (decarboxylating) activity; coenzyme binding;
CDS_1197_transcript_1203	phosphogluconate dehydrogenase (decarboxylating) activity; coenzyme binding;
CDS_1198_transcript_1204	nucleotide binding; RNA binding;
CDS_1199_transcript_1205	nucleotide binding; RNA binding;
CDS_1200_transcript_1206	nucleotide binding; RNA binding;
CDS_1204_transcript_1210	transporter activity;
CDS_1207_transcript_1214	unfolded protein binding; ATP binding;
CDS_1208_transcript_1215	RNA binding;
CDS_1209_transcript_1216	RNA binding;
CDS_1210_transcript_1217	2 iron, 2 sulfur cluster binding; metal ion binding; electron carrier activity;
CDS_1211_transcript_1218	2 iron, 2 sulfur cluster binding; metal ion binding; electron carrier activity;
CDS_1212_transcript_1219	2 iron, 2 sulfur cluster binding; metal ion binding; electron carrier activity;
CDS_1213_transcript_1220	ATP binding; protein serine/threonine kinase activity;
CDS_1214_transcript_1221	ATP binding; protein serine/threonine kinase activity;
CDS_1216_transcript_1223	manganese ion binding;
CDS_1217_transcript_1224	electron transporter, transferring electrons within the cyclic electron transport pathway of photosynthesis activity; electron transporter, transferring electrons within the noncyclic electron transport pathway of photosynthesis activity; poly(U) RNA binding; ferredoxin-NADP+ reductase activity;
CDS_1218_transcript_1225	chlorophyll binding;
CDS_1219_transcript_1226	NADPH dehydrogenase activity; electron transporter, transferring electrons within the cyclic electron transport pathway of photosynthesis activity; poly(U) RNA binding; electron transporter, transferring electrons within the noncyclic electron transport pathway of photosynthesis activity; ferredoxin-NADP+ reductase activity;
CDS_1224_transcript_1231	oxidoreductase activity, acting on NAD(P)H, quinone or similar compound as acceptor;
CDS_1225_transcript_1232	oxidoreductase activity, acting on NAD(P)H, quinone or similar compound as acceptor;
CDS_1226_transcript_1233	oxidoreductase activity, acting on NAD(P)H, quinone or similar compound as acceptor;
CDS_1227_transcript_1234	protein kinase activity; ATP binding;
CDS_1229_transcript_1237	7S RNA binding; GTP binding; GTPase activity;
CDS_1230_transcript_1238	7S RNA binding; GTP binding; GTPase activity;
CDS_1231_transcript_1239	7S RNA binding; GTP binding; GTPase activity;
CDS_1232_transcript_1240	catalytic activity;
CDS_1233_transcript_1241	catalytic activity;
CDS_1234_transcript_1242	carbohydrate binding; ATP binding; protein serine/threonine kinase activity;
CDS_1235_transcript_1243	flavin adenine dinucleotide binding; protein binding; NADPH-hemoprotein reductase activity; NADP binding; iron ion binding; FMN binding;
CDS_1236_transcript_1244	flavin adenine dinucleotide binding; protein binding; NADPH-hemoprotein reductase activity; NADP binding; iron ion binding; FMN binding;
CDS_1237_transcript_1245	peptidyl-prolyl cis-trans isomerase activity;
CDS_1242_transcript_1251	protein binding;
CDS_1243_transcript_1252	structural constituent of ribosome;
CDS_1244_transcript_1253	structural constituent of ribosome;
CDS_1245_transcript_1254	structural constituent of ribosome;
CDS_1247_transcript_1256	copper ion binding; L-malate dehydrogenase activity;
CDS_1248_transcript_1257	copper ion binding; L-malate dehydrogenase activity;
CDS_1249_transcript_1258	copper ion binding; L-malate dehydrogenase activity;
CDS_1253_transcript_1263	copper ion binding; quinone binding;
CDS_1255_transcript_1265	adenylosuccinate synthase activity; magnesium ion binding; GTP binding;
CDS_1256_transcript_1266	adenylosuccinate synthase activity; magnesium ion binding; GTP binding;
CDS_1257_transcript_1267	solute:hydrogen antiporter activity;
CDS_1259_transcript_1269	pyridoxal phosphate binding; catalytic activity;
CDS_1261_transcript_1271	carbonate dehydratase activity; zinc ion binding;
CDS_1262_transcript_1272	identical protein binding; serine-type endopeptidase activity;
CDS_1263_transcript_1273	solute:hydrogen antiporter activity;
CDS_1264_transcript_1274	metal ion binding;
CDS_1268_transcript_1278	NAD binding; isocitrate dehydrogenase (NADP+) activity; magnesium ion binding; copper ion binding;
CDS_1269_transcript_1279	NAD binding; isocitrate dehydrogenase (NADP+) activity; magnesium ion binding;
CDS_1270_transcript_1280	NAD binding; isocitrate dehydrogenase (NADP+) activity; magnesium ion binding; copper ion binding;
CDS_1271_transcript_1281	carbohydrate binding;
CDS_1272_transcript_1282	metal ion binding;
CDS_1273_transcript_1283	identical protein binding; serine-type endopeptidase activity;
CDS_1276_transcript_1286	GTP binding; CTP binding; UTP binding; unfolded protein binding; sulfonylurea receptor binding; dATP binding; ion channel binding; double-stranded RNA binding; poly(A) RNA binding; ATP binding; TPR domain binding; protein kinase binding; nitric-oxide synthase regulator activity; MHC class II protein complex binding;
CDS_1277_transcript_1287	DNA binding;
CDS_1278_transcript_1288	DNA binding;
CDS_1279_transcript_1289	peptidyl-prolyl cis-trans isomerase activity;
CDS_1280_transcript_1290	metal ion binding;
CDS_1281_transcript_1292	dehydrodolichyl diphosphate synthase activity;
CDS_1282_transcript_1293	dehydrodolichyl diphosphate synthase activity;
CDS_1286_transcript_1297	sequence-specific DNA binding transcription factor activity; DNA binding;
CDS_1289_transcript_1300	hydrolase activity, acting on carbon-nitrogen (but not peptide) bonds;
CDS_1290_transcript_1301	structural constituent of ribosome; poly(A) RNA binding;
CDS_1291_transcript_1302	alanine-glyoxylate transaminase activity; serine-glyoxylate transaminase activity; serine-pyruvate transaminase activity; pyridoxal phosphate binding;
CDS_1292_transcript_1303	alanine-glyoxylate transaminase activity; serine-glyoxylate transaminase activity; serine-pyruvate transaminase activity; pyridoxal phosphate binding;
CDS_1293_transcript_1304	sequence-specific DNA binding transcription factor activity; DNA binding;
CDS_1294_transcript_1305	sequence-specific DNA binding transcription factor activity; DNA binding;
CDS_1301_transcript_1312	cysteine-type peptidase activity;
CDS_1304_transcript_1315	cellulose synthase (UDP-forming) activity;
CDS_1305_transcript_1316	cellulose synthase (UDP-forming) activity;
CDS_1306_transcript_1317	cellulose synthase (UDP-forming) activity;
CDS_1308_transcript_1319	phosphorelay response regulator activity; transcription regulatory region DNA binding; protein binding; sequence-specific DNA binding transcription factor activity;
CDS_1310_transcript_1322	phosphorelay response regulator activity; transcription regulatory region DNA binding; protein binding; sequence-specific DNA binding transcription factor activity;
CDS_1311_transcript_1323	phosphorelay response regulator activity;
CDS_1314_transcript_1326	structural constituent of ribosome;
CDS_1315_transcript_1327	DNA binding; sequence-specific DNA binding transcription factor activity;
CDS_1318_transcript_1330	3-hydroxyacyl-CoA dehydrogenase activity; NAD+ binding;
CDS_1319_transcript_1331	DNA binding; ATP binding; DNA topoisomerase type II (ATP-hydrolyzing) activity;
CDS_1320_transcript_1332	DNA binding; ATP binding; DNA topoisomerase type II (ATP-hydrolyzing) activity;
CDS_1325_transcript_1337	copper ion binding; triose-phosphate isomerase activity;
CDS_1326_transcript_1338	copper ion binding; triose-phosphate isomerase activity;
CDS_1327_transcript_1339	copper ion binding; triose-phosphate isomerase activity;
CDS_1328_transcript_1340	calmodulin binding; actin binding;
CDS_1329_transcript_1341	protein binding; hydrogen-exporting ATPase activity, phosphorylative mechanism; magnesium ion binding; ATP binding;
CDS_1330_transcript_1342	protein binding; hydrogen-exporting ATPase activity, phosphorylative mechanism; magnesium ion binding; ATP binding;
CDS_1331_transcript_1343	protein binding; hydrogen-exporting ATPase activity, phosphorylative mechanism; magnesium ion binding; ATP binding;
CDS_1332_transcript_1344	nucleic acid binding; metal ion binding;
CDS_1333_transcript_1345	binding;
CDS_1337_transcript_1349	protein serine/threonine kinase activity; calcium ion binding; ATP binding;
CDS_1338_transcript_1350	ATP binding;
CDS_1339_transcript_1351	ATP binding;
CDS_1340_transcript_1352	electron transporter, transferring electrons within cytochrome b6/f complex of photosystem II activity; ubiquinol-cytochrome-c reductase activity; 2 iron, 2 sulfur cluster binding; metal ion binding; plastoquinol--plastocyanin reductase activity;
CDS_1341_transcript_1353	electron transporter, transferring electrons within cytochrome b6/f complex of photosystem II activity; ubiquinol-cytochrome-c reductase activity; 2 iron, 2 sulfur cluster binding; metal ion binding; plastoquinol--plastocyanin reductase activity;
CDS_1342_transcript_1354	structural constituent of ribosome;
CDS_1343_transcript_1355	structural constituent of ribosome;
CDS_1344_transcript_1356	protein binding;
CDS_1346_transcript_1358	protein binding;
CDS_1347_transcript_1359	ubiquitin binding; zinc ion binding;
CDS_1348_transcript_1360	ubiquitin binding; zinc ion binding;
CDS_1349_transcript_1361	ubiquitin binding; zinc ion binding;
CDS_1350_transcript_1362	ubiquitin binding; zinc ion binding;
CDS_1351_transcript_1363	ubiquitin binding; zinc ion binding;
CDS_1352_transcript_1364	poly(U) RNA binding; nucleotide binding;
CDS_1353_transcript_1365	poly(U) RNA binding; nucleotide binding;
CDS_1354_transcript_1366	poly(U) RNA binding; nucleotide binding;
CDS_1355_transcript_1367	poly(U) RNA binding; nucleotide binding;
CDS_1356_transcript_1368	poly(U) RNA binding; nucleotide binding;
CDS_1357_transcript_1369	poly(U) RNA binding; nucleotide binding;
CDS_1358_transcript_1370	Rab GDP-dissociation inhibitor activity;
CDS_1359_transcript_1371	Rab GDP-dissociation inhibitor activity;
CDS_1360_transcript_1372	Rab GDP-dissociation inhibitor activity;
CDS_1362_transcript_1374	protein binding; structural molecule activity;
CDS_1363_transcript_1375	protein binding; structural molecule activity;
CDS_1364_transcript_1376	calcium:hydrogen antiporter activity;
CDS_1366_transcript_1378	L-proline transmembrane transporter activity;
CDS_1367_transcript_1379	copper ion binding; ATP binding; formate-tetrahydrofolate ligase activity;
CDS_1368_transcript_1380	copper ion binding; ATP binding; formate-tetrahydrofolate ligase activity;
CDS_1372_transcript_1384	carbohydrate binding; beta-galactosidase activity;
CDS_1373_transcript_1385	carbohydrate binding; beta-galactosidase activity;
CDS_1374_transcript_1386	beta-galactosidase activity; carbohydrate binding;
CDS_1375_transcript_1387	carbohydrate binding; beta-galactosidase activity;
CDS_1376_transcript_1388	translation elongation factor activity; GTP binding; GTPase activity; ATP binding;
CDS_1377_transcript_1389	solute:hydrogen antiporter activity;
CDS_1378_transcript_1390	ATP binding; protein serine/threonine kinase activity;
CDS_1379_transcript_1391	protease binding; ATP binding;
CDS_1380_transcript_1392	ubiquitin protein ligase binding; ATP binding;
CDS_1381_transcript_1393	ATP binding;
CDS_1387_transcript_1399	4-hydroxy-3-methylbut-2-en-1-yl diphosphate synthase activity; iron ion binding;
CDS_1388_transcript_1400	4-hydroxy-3-methylbut-2-en-1-yl diphosphate synthase activity; iron ion binding;
CDS_1390_transcript_1403	secondary active sulfate transmembrane transporter activity;
CDS_1391_transcript_1404	secondary active sulfate transmembrane transporter activity;
CDS_1392_transcript_1405	secondary active sulfate transmembrane transporter activity;
CDS_1393_transcript_1406	secondary active sulfate transmembrane transporter activity;
CDS_1395_transcript_1408	nutrient reservoir activity; manganese ion binding; oxalate oxidase activity; GDP-L-fucose synthase activity;
CDS_1396_transcript_1409	manganese ion binding; nutrient reservoir activity;
CDS_1399_transcript_1412	poly(U) RNA binding; oxygen evolving activity; calcium ion binding;
CDS_1400_transcript_1413	poly(U) RNA binding; oxygen evolving activity; calcium ion binding;
CDS_1410_transcript_1423	calcium ion binding; protein heterodimerization activity; actin binding;
CDS_1411_transcript_1424	poly(U) RNA binding; oxygen evolving activity; calcium ion binding;
CDS_1412_transcript_1425	poly(U) RNA binding; oxygen evolving activity; calcium ion binding;
CDS_1413_transcript_1426	transporter activity;
CDS_1414_transcript_1427	transporter activity;
CDS_1415_transcript_1428	transporter activity;
CDS_1416_transcript_1429	calmodulin binding; glutamate decarboxylase activity; pyridoxal phosphate binding;
CDS_1417_transcript_1430	oxidoreductase activity;
CDS_1418_transcript_1431	iron-sulfur cluster binding; ADP-ribose pyrophosphohydrolase activity;
CDS_1419_transcript_1432	iron-sulfur cluster binding; ADP-ribose pyrophosphohydrolase activity;
CDS_1420_transcript_1433	proton-transporting ATP synthase activity, rotational mechanism; ATP binding;
CDS_1421_transcript_1434	glycolate oxidase activity; FMN binding;
CDS_1422_transcript_1435	structural constituent of ribosome;
CDS_1423_transcript_1436	protease binding; ATP binding;
CDS_1424_transcript_1437	ATP binding;
CDS_1425_transcript_1438	structural constituent of ribosome; poly(A) RNA binding; protein kinase binding;
CDS_1426_transcript_1439	calcium ion binding;
CDS_1428_transcript_1441	zinc ion binding; carbonate dehydratase activity;
CDS_1429_transcript_1442	glycine dehydrogenase (decarboxylating) activity;
CDS_1430_transcript_1443	flavin adenine dinucleotide binding; tRNA dihydrouridine synthase activity;
CDS_1431_transcript_1444	oxidoreductase activity;
CDS_1432_transcript_1445	oxidoreductase activity;
CDS_1433_transcript_1446	oxidoreductase activity;
CDS_1434_transcript_1447	RNA binding; structural constituent of ribosome;
CDS_1435_transcript_1448	RNA binding; structural constituent of ribosome;
CDS_1436_transcript_1449	hydrolase activity;
CDS_1437_transcript_1450	flavin adenine dinucleotide binding; tRNA dihydrouridine synthase activity;
CDS_1438_transcript_1451	GTP binding;
CDS_1439_transcript_1452	GTP binding;
CDS_1440_transcript_1453	GTP binding;
CDS_1441_transcript_1454	GTP binding;
CDS_1443_transcript_1456	protein serine/threonine kinase activity; ATP binding;
CDS_1444_transcript_1457	glycine dehydrogenase (decarboxylating) activity;
CDS_1445_transcript_1458	auxin influx transmembrane transporter activity; auxin efflux transmembrane transporter activity; ATPase activity, coupled to transmembrane movement of substances; calmodulin binding; ATP binding;
CDS_1446_transcript_1459	ATPase activity, coupled to transmembrane movement of substances; ATP binding;
CDS_1447_transcript_1460	RNA binding; structural constituent of ribosome;
CDS_1449_transcript_1462	thiosulfate sulfurtransferase activity;
CDS_1453_transcript_1466	threonine-type endopeptidase activity;
CDS_1454_transcript_1467	threonine-type endopeptidase activity;
CDS_1455_transcript_1468	structural constituent of ribosome;
CDS_1456_transcript_1469	2 iron, 2 sulfur cluster binding; metal ion binding; electron carrier activity;
CDS_1457_transcript_1470	cysteine-type endopeptidase activity;
CDS_1458_transcript_1471	structural constituent of ribosome;
CDS_1459_transcript_1472	identical protein binding; oxidoreductase activity, acting on iron-sulfur proteins as donors;
CDS_1460_transcript_1473	translation elongation factor activity; GTP binding; GTPase activity;
CDS_1461_transcript_1474	translation elongation factor activity; GTP binding; GTPase activity;
CDS_1463_transcript_1476	glycine dehydrogenase (decarboxylating) activity;
CDS_1464_transcript_1477	transketolase activity;
CDS_1465_transcript_1478	thiosulfate sulfurtransferase activity;
CDS_1468_transcript_1481	nucleoside-triphosphatase activity; zinc ion binding; metalloendopeptidase activity; ATP binding;
CDS_1469_transcript_1482	zinc ion binding; ATP-dependent peptidase activity; metalloendopeptidase activity; ATP binding;
CDS_1470_transcript_1483	ATP-dependent peptidase activity;
CDS_1471_transcript_1484	transketolase activity;
CDS_1472_transcript_1485	transketolase activity;
CDS_1473_transcript_1486	lysozyme activity; identical protein binding;
CDS_1475_transcript_1488	O-acetyltransferase activity;
CDS_1476_transcript_1489	metal ion binding; calcium-transporting ATPase activity; calmodulin binding; ATP binding;
CDS_1477_transcript_1490	calcium-transporting ATPase activity; calmodulin binding; metal ion binding; ATP binding;
CDS_1478_transcript_1491	poly(A) RNA binding;
CDS_1479_transcript_1492	structural constituent of ribosome; rRNA binding;
CDS_1480_transcript_1493	sequence-specific DNA binding; sequence-specific DNA binding transcription factor activity; protein homodimerization activity;
CDS_1486_transcript_1499	structural constituent of ribosome;
CDS_1487_transcript_1500	structural constituent of ribosome;
CDS_1488_transcript_1501	structural constituent of ribosome;
CDS_1489_transcript_1502	structural constituent of ribosome;
CDS_1490_transcript_1503	DNA binding;
CDS_1491_transcript_1504	DNA binding;
CDS_1493_transcript_1506	structural constituent of ribosome; rRNA binding;
CDS_1494_transcript_1507	structural constituent of ribosome; rRNA binding;
CDS_1495_transcript_1508	structural constituent of ribosome; rRNA binding;
CDS_1497_transcript_1510	ATP binding; protein binding; glucokinase activity; fructokinase activity;
CDS_1499_transcript_1512	structural constituent of ribosome;
CDS_1501_transcript_1514	peptidase activity; ATPase activity, coupled to transmembrane movement of ions, phosphorylative mechanism; copper ion transmembrane transporter activity;
CDS_1502_transcript_1515	peptidase activity; ATPase activity, coupled to transmembrane movement of ions, phosphorylative mechanism; copper ion transmembrane transporter activity;
CDS_1503_transcript_1516	peptidase activity; metal ion binding; ATPase activity, coupled to transmembrane movement of ions, phosphorylative mechanism; cation-transporting ATPase activity; ATP binding; copper ion transmembrane transporter activity;
CDS_1504_transcript_1517	nucleic acid binding; nucleotide binding;
CDS_1508_transcript_1521	sequence-specific DNA binding; sequence-specific DNA binding transcription factor activity; protein heterodimerization activity;
CDS_1509_transcript_1522	protein binding;
CDS_1510_transcript_1523	nucleic acid binding; nucleotide binding;
CDS_1511_transcript_1524	bHLH transcription factor binding; protein dimerization activity; sequence-specific DNA binding transcription factor activity;
CDS_1513_transcript_1526	structural constituent of ribosome; RNA binding;
CDS_1514_transcript_1527	structural constituent of ribosome; RNA binding;
CDS_1515_transcript_1528	cytidine deaminase activity; zinc ion binding;
CDS_1516_transcript_1529	metal ion binding; cytidine deaminase activity;
CDS_1517_transcript_1530	structural constituent of ribosome;
CDS_1518_transcript_1531	structural constituent of ribosome;
CDS_1521_transcript_1534	proton motive force dependent protein transmembrane transporter activity;
CDS_1522_transcript_1535	proton motive force dependent protein transmembrane transporter activity;
CDS_1523_transcript_1536	proton motive force dependent protein transmembrane transporter activity;
CDS_1527_transcript_1540	protein binding;
CDS_1528_transcript_1541	protein binding;
CDS_1531_transcript_1544	ribonuclease inhibitor activity; methyltransferase activity;
CDS_1532_transcript_1545	ribonuclease inhibitor activity; methyltransferase activity;
CDS_1537_transcript_1550	receptor activity; abscisic acid binding; protein homodimerization activity;
CDS_1538_transcript_1551	ribonuclease inhibitor activity; methyltransferase activity;
CDS_1539_transcript_1552	succinate dehydrogenase activity;
CDS_1541_transcript_1554	protein binding; antigen binding; transmembrane signaling receptor activity;
CDS_1545_transcript_1558	3-chloroallyl aldehyde dehydrogenase activity; glyceraldehyde-3-phosphate dehydrogenase (NADP+) (non-phosphorylating) activity;
CDS_1546_transcript_1559	oxidoreductase activity, acting on the aldehyde or oxo group of donors, NAD or NADP as acceptor;
CDS_1547_transcript_1560	DNA binding;
CDS_1554_transcript_1567	cysteine-type peptidase activity;
CDS_1556_transcript_1569	structural constituent of ribosome;
CDS_1557_transcript_1570	structural constituent of ribosome;
CDS_1559_transcript_1572	phosphoacetylglucosamine mutase activity;
CDS_1560_transcript_1573	phosphoacetylglucosamine mutase activity;
CDS_1561_transcript_1574	inorganic diphosphatase activity; hydrogen-translocating pyrophosphatase activity;
CDS_1563_transcript_1576	translation initiation factor activity; GTPase activity; GTP binding;
CDS_1564_transcript_1577	kinase activity;
CDS_1565_transcript_1578	peptidyl-prolyl cis-trans isomerase activity;
CDS_1567_transcript_1580	cysteine-type peptidase activity;
CDS_1568_transcript_1581	inorganic diphosphatase activity; hydrogen-translocating pyrophosphatase activity;
CDS_1569_transcript_1582	inorganic diphosphatase activity; hydrogen-translocating pyrophosphatase activity;
CDS_1570_transcript_1583	inorganic diphosphatase activity; hydrogen-translocating pyrophosphatase activity;
CDS_1571_transcript_1584	translation initiation factor activity;
CDS_1572_transcript_1585	translation initiation factor activity;
CDS_1576_transcript_1589	hydrolase activity;
CDS_1577_transcript_1590	hydrolase activity;
CDS_1579_transcript_1592	hydrolase activity, hydrolyzing O-glycosyl compounds; zinc ion binding;
CDS_1580_transcript_1593	kinase activity; NADPH-hemoprotein reductase activity; iron ion binding; DNA binding; sequence-specific DNA binding transcription factor activity; FMN binding;
CDS_1581_transcript_1594	kinase activity; NADPH-hemoprotein reductase activity; iron ion binding; DNA binding; sequence-specific DNA binding transcription factor activity; FMN binding;
CDS_1582_transcript_1595	kinase activity; NADPH-hemoprotein reductase activity; iron ion binding; DNA binding; sequence-specific DNA binding transcription factor activity; FMN binding;
CDS_1583_transcript_1596	kinase activity; NADPH-hemoprotein reductase activity; iron ion binding; DNA binding; sequence-specific DNA binding transcription factor activity; FMN binding;
CDS_1584_transcript_1597	GTP binding; GTPase activity; structural constituent of cytoskeleton;
CDS_1585_transcript_1598	GTP binding; GTPase activity; structural constituent of cytoskeleton;
CDS_1586_transcript_1599	GTP binding; GTPase activity; structural constituent of cytoskeleton;
CDS_1587_transcript_1600	GTP binding; GTPase activity; structural constituent of cytoskeleton;
CDS_1593_transcript_1606	copper ion binding; adenyl-nucleotide exchange factor activity; chaperone binding; protein homodimerization activity;
CDS_1594_transcript_1607	copper ion binding; adenyl-nucleotide exchange factor activity; chaperone binding; protein homodimerization activity;
CDS_1595_transcript_1608	translation initiation factor activity; GTPase activity; GTP binding;
CDS_1596_transcript_1609	plastoquinol--plastocyanin reductase activity;
CDS_1601_transcript_1614	plastoquinol--plastocyanin reductase activity;
CDS_1606_transcript_1619	RNA polymerase III type 3 promoter DNA binding; RNA polymerase III type 2 promoter DNA binding; RNA polymerase III type 1 promoter DNA binding;
CDS_1609_transcript_1622	GTPase activity;
CDS_1610_transcript_1623	DNA binding;
CDS_1612_transcript_1625	RNA binding; methyltransferase activity;
CDS_1615_transcript_1628	carotene beta-ring hydroxylase activity; heme binding; oxidoreductase activity, acting on paired donors, with incorporation or reduction of molecular oxygen; oxygen binding; iron ion binding;
CDS_1616_transcript_1629	carotene beta-ring hydroxylase activity; heme binding; oxidoreductase activity, acting on paired donors, with incorporation or reduction of molecular oxygen; oxygen binding; iron ion binding;
CDS_1618_transcript_1631	DNA binding; protein binding; sequence-specific DNA binding transcription factor activity;
CDS_1619_transcript_1632	protochlorophyllide reductase activity;
CDS_1621_transcript_1634	NADPH dehydrogenase activity; protochlorophyllide reductase activity;
CDS_1622_transcript_1635	NADPH dehydrogenase activity; protochlorophyllide reductase activity;
CDS_1623_transcript_1636	ATP binding; unfolded protein binding;
CDS_1624_transcript_1637	ATP binding; unfolded protein binding;
CDS_1625_transcript_1638	ATP binding; unfolded protein binding;
CDS_1626_transcript_1639	ATP binding; unfolded protein binding;
CDS_1627_transcript_1640	zinc ion binding; metalloendopeptidase activity;
CDS_1628_transcript_1641	metal ion binding; metalloendopeptidase activity;
CDS_1629_transcript_1642	metal ion binding; metalloendopeptidase activity;
CDS_1630_transcript_1643	metal ion binding; metalloendopeptidase activity;
CDS_1631_transcript_1644	protein serine/threonine kinase activity; ATP binding;
CDS_1632_transcript_1645	protein serine/threonine kinase activity; ATP binding;
CDS_1633_transcript_1646	catalytic activity;
CDS_1636_transcript_1649	solute:hydrogen antiporter activity;
CDS_1637_transcript_1650	solute:hydrogen antiporter activity;
CDS_1638_transcript_1651	protein C-terminus binding; poly(A) RNA binding;
CDS_1639_transcript_1652	ATP binding; ATPase activity;
CDS_1640_transcript_1653	ATP binding; ATPase activity;
CDS_1643_transcript_1656	DNA binding; chromatin binding;
CDS_1644_transcript_1657	DNA binding; protein binding; sequence-specific DNA binding transcription factor activity;
CDS_1645_transcript_1658	copper ion binding; structural constituent of ribosome;
CDS_1647_transcript_1660	oxidoreductase activity;
CDS_1648_transcript_1661	poly(A) RNA binding; protein binding;
CDS_1649_transcript_1662	DNA binding;
CDS_1650_transcript_1663	nucleoside-triphosphatase activity; DNA binding; ATP binding;
CDS_1651_transcript_1664	mitogen-activated protein kinase binding; polyubiquitin binding; ubiquitin-specific protease activity;
CDS_1652_transcript_1665	electron carrier activity;
CDS_1653_transcript_1666	pyridoxal phosphate binding; transaminase activity;
CDS_1654_transcript_1667	pyridoxal phosphate binding; transaminase activity; S-alkylthiohydroximate lyase activity;
CDS_1655_transcript_1668	protein serine/threonine phosphatase activity;
CDS_1656_transcript_1669	oxidoreductase activity, acting on the aldehyde or oxo group of donors, NAD or NADP as acceptor;
CDS_1657_transcript_1670	NAD binding; NADP binding; glyceraldehyde-3-phosphate dehydrogenase (NAD+) (phosphorylating) activity;
CDS_1658_transcript_1671	NAD binding; NADP binding; glyceraldehyde-3-phosphate dehydrogenase (NAD+) (phosphorylating) activity;
CDS_1659_transcript_1672	NAD binding; NADP binding; glyceraldehyde-3-phosphate dehydrogenase (NAD+) (phosphorylating) activity;
CDS_1660_transcript_1673	fructose 1,6-bisphosphate 1-phosphatase activity; sedoheptulose-bisphosphatase activity;
CDS_1661_transcript_1674	fructose 1,6-bisphosphate 1-phosphatase activity; sedoheptulose-bisphosphatase activity;
CDS_1662_transcript_1675	fructose 1,6-bisphosphate 1-phosphatase activity; sedoheptulose-bisphosphatase activity;
CDS_1663_transcript_1676	metal ion binding; electron carrier activity; 2 iron, 2 sulfur cluster binding;
CDS_1664_transcript_1677	metal ion binding; oxidoreductase activity;
CDS_1665_transcript_1678	copper ion binding; L-ascorbate oxidase activity;
CDS_1666_transcript_1679	copper ion binding; L-ascorbate oxidase activity;
CDS_1669_transcript_1682	NAD binding; NADP binding; glyceraldehyde-3-phosphate dehydrogenase (NAD+) (phosphorylating) activity;
CDS_1672_transcript_1685	heme binding; oxidoreductase activity, acting on paired donors, with incorporation or reduction of molecular oxygen; monooxygenase activity; iron ion binding; oxygen binding;
CDS_1673_transcript_1686	heme binding; oxidoreductase activity, acting on paired donors, with incorporation or reduction of molecular oxygen; monooxygenase activity; iron ion binding; oxygen binding;
CDS_1674_transcript_1687	heme binding; oxidoreductase activity, acting on paired donors, with incorporation or reduction of molecular oxygen; monooxygenase activity; iron ion binding; oxygen binding;
CDS_1677_transcript_1690	cysteine-type endopeptidase inhibitor activity;
CDS_1678_transcript_1691	NADP binding; glutamyl-tRNA reductase activity;
CDS_1679_transcript_1692	NADP binding; glutamyl-tRNA reductase activity;
CDS_1680_transcript_1693	chlorophyll binding;
CDS_1683_transcript_1696	identical protein binding;
CDS_1684_transcript_1697	ATP-dependent helicase activity; nucleic acid binding; ATP binding;
CDS_1685_transcript_1698	ATP-dependent helicase activity; nucleic acid binding; ATP binding;
CDS_1687_transcript_1700	phosphatidylserine decarboxylase activity; calcium ion binding;
CDS_1688_transcript_1701	phosphatidylserine decarboxylase activity; calcium ion binding;
CDS_1692_transcript_1705	metal ion binding; DNA binding;
CDS_1693_transcript_1706	protein serine/threonine/tyrosine kinase activity; ATP binding; protein serine/threonine kinase activity;
CDS_1694_transcript_1707	protein serine/threonine/tyrosine kinase activity; ATP binding; protein serine/threonine kinase activity;
CDS_1695_transcript_1708	heme binding; oxidoreductase activity, acting on paired donors, with incorporation or reduction of molecular oxygen; monooxygenase activity; iron ion binding; oxygen binding;
CDS_1696_transcript_1709	protein binding; copper ion binding; ATP binding; structural constituent of cytoskeleton;
CDS_1697_transcript_1710	primary amine oxidase activity; copper ion binding; quinone binding;
CDS_1698_transcript_1711	primary amine oxidase activity; copper ion binding; quinone binding;
CDS_1699_transcript_1712	structural constituent of ribosome;
CDS_1700_transcript_1713	DNA binding; chromatin binding;
CDS_1701_transcript_1714	lipid binding;
CDS_1705_transcript_1718	metal ion binding; fructose 1,6-bisphosphate 1-phosphatase activity;
CDS_1706_transcript_1719	metal ion binding; fructose 1,6-bisphosphate 1-phosphatase activity;
CDS_1707_transcript_1720	phosphorelay response regulator activity;
CDS_1708_transcript_1721	alcohol dehydrogenase (NAD) activity;
CDS_1709_transcript_1722	alcohol dehydrogenase (NAD) activity;
CDS_1710_transcript_1723	oxidoreductase activity, acting on NAD(P)H, oxygen as acceptor; peroxidase activity; calcium ion binding;
CDS_1711_transcript_1724	microtubule motor activity; microtubule binding; zinc ion binding; ATP binding;
CDS_1712_transcript_1725	microtubule motor activity; microtubule binding; zinc ion binding; ATP binding;
CDS_1713_transcript_1726	microtubule binding; ATP binding; zinc ion binding; microtubule motor activity;
CDS_1716_transcript_1729	amino acid binding;
CDS_1717_transcript_1730	phenylalanine ammonia-lyase activity;
CDS_1718_transcript_1731	phenylalanine ammonia-lyase activity;
CDS_1719_transcript_1732	structural constituent of ribosome; rRNA binding;
CDS_1720_transcript_1733	structural constituent of ribosome;
CDS_1722_transcript_1735	ATP-dependent peptidase activity; ATP binding;
CDS_1723_transcript_1736	ubiquitin protein ligase binding; ATP binding;
CDS_1724_transcript_1737	thioglucosidase activity;
CDS_1725_transcript_1738	hydrolase activity, hydrolyzing O-glycosyl compounds;
CDS_1726_transcript_1739	metal ion binding; thioglucosidase activity;
CDS_1727_transcript_1740	metal ion binding; thioglucosidase activity;
CDS_1728_transcript_1741	metal ion binding; thioglucosidase activity;
CDS_1729_transcript_1742	interleukin-1 Type I receptor antagonist activity; interleukin-1, Type I receptor binding; interleukin-1, Type II receptor binding; interleukin-1 Type II receptor antagonist activity;
CDS_1730_transcript_1743	metal ion binding; thioglucosidase activity;
CDS_1731_transcript_1744	thioglucosidase activity;
CDS_1732_transcript_1745	catalytic activity;
CDS_1733_transcript_1746	catalytic activity;
CDS_1734_transcript_1747	protein binding;
CDS_1736_transcript_1749	2-alkenal reductase [NAD(P)] activity; zinc ion binding;
CDS_1737_transcript_1750	2-alkenal reductase [NAD(P)] activity; zinc ion binding;
CDS_1738_transcript_1751	ATPase activity, coupled to transmembrane movement of substances; ATP binding;
CDS_1739_transcript_1752	ATPase activity, coupled to transmembrane movement of substances; ATP binding;
CDS_1742_transcript_1755	glutamate synthase activity;
CDS_1745_transcript_1758	hydrogen-exporting ATPase activity, phosphorylative mechanism; magnesium ion binding; ATP binding;
CDS_1746_transcript_1759	protein binding; hydrogen-exporting ATPase activity, phosphorylative mechanism; magnesium ion binding; ATP binding;
CDS_1747_transcript_1760	hydrogen-exporting ATPase activity, phosphorylative mechanism; magnesium ion binding; ATP binding;
CDS_1748_transcript_1761	ATP-dependent peptidase activity; ATP binding;
CDS_1749_transcript_1762	copper ion binding; triose-phosphate isomerase activity;
CDS_1750_transcript_1763	phosphoglycerate transmembrane transporter activity; phosphoenolpyruvate:phosphate antiporter activity;
CDS_1751_transcript_1764	protein dimerization activity;
CDS_1753_transcript_1766	immunoglobulin receptor binding; single-stranded DNA binding; IgA binding; phosphatidylcholine binding; antigen binding; peptidoglycan binding; protein homodimerization activity;
CDS_1754_transcript_1767	copper ion binding; triose-phosphate isomerase activity;
CDS_1761_transcript_1774	unfolded protein binding; heat shock protein binding;
CDS_1764_transcript_1777	catalytic activity;
CDS_1769_transcript_1782	protein binding;
CDS_1770_transcript_1783	RNA binding;
CDS_1771_transcript_1784	RNA binding;
CDS_1772_transcript_1785	RNA binding;
CDS_1773_transcript_1786	RNA binding;
CDS_1774_transcript_1787	proton-transporting ATPase activity, rotational mechanism;
CDS_1775_transcript_1788	tryptophan synthase activity; indole-3-glycerol-phosphate lyase activity;
CDS_1776_transcript_1789	carbohydrate binding; beta-galactosidase activity;
CDS_1777_transcript_1790	zinc ion binding; aminopeptidase activity; metallopeptidase activity;
CDS_1778_transcript_1791	aminopeptidase activity; zinc ion binding; metallopeptidase activity;
CDS_1780_transcript_1793	nucleic acid binding; lysine-tRNA ligase activity; ATP binding;
CDS_1781_transcript_1794	nucleotide binding; RNA binding;
CDS_1782_transcript_1795	nucleotide binding; RNA binding;
CDS_1783_transcript_1796	RNA binding; nucleotide binding;
CDS_1786_transcript_1799	structural constituent of ribosome; poly(U) RNA binding;
CDS_1787_transcript_1800	poly(U) RNA binding; structural constituent of ribosome;
CDS_1790_transcript_1803	glutathione peroxidase activity;
CDS_1791_transcript_1804	glutathione peroxidase activity;
CDS_1792_transcript_1805	glutathione peroxidase activity;
CDS_1793_transcript_1806	NADH dehydrogenase (ubiquinone) activity; cobalt ion binding; electron carrier activity;
CDS_1794_transcript_1807	NADH dehydrogenase (ubiquinone) activity; cobalt ion binding; electron carrier activity;
CDS_1795_transcript_1808	NADH dehydrogenase (ubiquinone) activity; cobalt ion binding; electron carrier activity;
CDS_1796_transcript_1809	NADH dehydrogenase (ubiquinone) activity; cobalt ion binding; electron carrier activity;
CDS_1797_transcript_1811	protein binding;
CDS_1799_transcript_1813	protein binding; protein N-acetylglucosaminyltransferase activity;
CDS_1801_transcript_1815	protein binding; protein N-acetylglucosaminyltransferase activity;
CDS_1802_transcript_1816	protein binding; protein N-acetylglucosaminyltransferase activity;
CDS_1803_transcript_1817	structural constituent of ribosome; protein binding;
CDS_1804_transcript_1818	structural constituent of ribosome;
CDS_1805_transcript_1819	CTP binding; protein kinase binding; poly(A) RNA binding; GTP binding; UTP binding; dATP binding; unfolded protein binding; sulfonylurea receptor binding; MHC class II protein complex binding; double-stranded RNA binding; ion channel binding; ATP binding;
CDS_1808_transcript_1822	monooxygenase activity; iron ion binding; heme binding; oxidoreductase activity, acting on paired donors, with incorporation or reduction of molecular oxygen; oxygen binding;
CDS_1809_transcript_1823	protein serine/threonine phosphatase activity;
CDS_1811_transcript_1825	RNA helicase activity; ATP-dependent helicase activity; nucleic acid binding; ATP binding;
CDS_1812_transcript_1826	cysteine-type peptidase activity;
CDS_1813_transcript_1827	catalytic activity;
CDS_1814_transcript_1828	RNA binding;
CDS_1815_transcript_1829	flavin adenine dinucleotide binding; NADP binding; glutathione-disulfide reductase activity;
CDS_1816_transcript_1830	flavin adenine dinucleotide binding; NADP binding; glutathione-disulfide reductase activity;
CDS_1817_transcript_1831	cysteine-type endopeptidase inhibitor activity;
CDS_1821_transcript_1835	3-chloroallyl aldehyde dehydrogenase activity; aldehyde dehydrogenase [NAD(P)+] activity; aldehyde dehydrogenase (NAD) activity;
CDS_1822_transcript_1836	pyridoxal phosphate binding; glutamate-1-semialdehyde 2,1-aminomutase activity; transaminase activity;
CDS_1823_transcript_1837	pyridoxal phosphate binding; glutamate-1-semialdehyde 2,1-aminomutase activity; transaminase activity;
CDS_1824_transcript_1838	chlorophyll binding;
CDS_1828_transcript_1842	structural constituent of ribosome; rRNA binding;
CDS_1830_transcript_1845	glycine dehydrogenase (decarboxylating) activity;
CDS_1831_transcript_1846	heat shock protein binding; unfolded protein binding;
CDS_1832_transcript_1847	cysteine-type peptidase activity;
CDS_1833_transcript_1848	cysteine-type peptidase activity;
CDS_1834_transcript_1849	protein binding; chlorophyll binding; DNA binding; sequence-specific DNA binding transcription factor activity;
CDS_1835_transcript_1850	NADPH dehydrogenase activity; protochlorophyllide reductase activity;
CDS_1836_transcript_1851	protein binding;
CDS_1837_transcript_1852	protein binding;
CDS_1838_transcript_1853	phosphatidate phosphatase activity;
CDS_1839_transcript_1854	phosphatidate phosphatase activity;
CDS_1840_transcript_1855	phosphatidate phosphatase activity;
CDS_1841_transcript_1856	phosphatidate phosphatase activity;
CDS_1842_transcript_1857	phosphoprotein phosphatase activity;
CDS_1843_transcript_1858	ATP binding; thymidylate kinase activity;
CDS_1845_transcript_1860	ATP binding; protein serine/threonine kinase activity;
CDS_1846_transcript_1861	ATP binding; protein serine/threonine kinase activity;
CDS_1847_transcript_1862	drug transmembrane transporter activity; antiporter activity;
CDS_1848_transcript_1863	DNA binding;
CDS_1849_transcript_1864	DNA binding; protein dimerization activity; sequence-specific DNA binding transcription factor activity;
CDS_1850_transcript_1865	ATP-dependent peptidase activity;
CDS_1851_transcript_1866	ATP-dependent peptidase activity;
CDS_1852_transcript_1867	xyloglucan:xyloglucosyl transferase activity; hydrolase activity, hydrolyzing O-glycosyl compounds;
CDS_1853_transcript_1868	heat shock protein binding; unfolded protein binding;
CDS_1854_transcript_1869	xyloglucan:xyloglucosyl transferase activity; hydrolase activity, hydrolyzing O-glycosyl compounds;
CDS_1855_transcript_1870	zinc ion binding;
CDS_1856_transcript_1871	protein serine/threonine kinase activity; ATP binding;
CDS_1857_transcript_1872	protein serine/threonine kinase activity; ATP binding;
CDS_1858_transcript_1873	metal ion binding; metalloendopeptidase activity;
CDS_1859_transcript_1874	metal ion binding; metalloendopeptidase activity;
CDS_1860_transcript_1875	chlorophyll binding;
CDS_1861_transcript_1876	NAD binding; oxidoreductase activity, acting on the aldehyde or oxo group of donors, NAD or NADP as acceptor; NADP binding;
CDS_1866_transcript_1881	protein C-terminus binding; RS domain binding; poly(A) RNA binding; RNA polymerase II core promoter proximal region sequence-specific DNA binding transcription factor activity involved in negative regulation of transcription; RNA polymerase II core promoter proximal region sequence-specific DNA binding;
CDS_1867_transcript_1882	zinc ion binding;
CDS_1868_transcript_1883	zinc ion binding;
CDS_1869_transcript_1884	transporter activity;
CDS_1870_transcript_1885	DNA binding; protein dimerization activity; sequence-specific DNA binding transcription factor activity;
CDS_1871_transcript_1886	peptidyl-prolyl cis-trans isomerase activity;
CDS_1872_transcript_1887	peptidyl-prolyl cis-trans isomerase activity;
CDS_1876_transcript_1892	transferase activity, transferring hexosyl groups;
CDS_1877_transcript_1893	transferase activity, transferring hexosyl groups;
CDS_1878_transcript_1894	ubiquitin-protein ligase activity;
CDS_1879_transcript_1895	sequence-specific DNA binding transcription factor activity; DNA binding; chromatin binding;
CDS_1883_transcript_1899	nucleic acid binding; nucleotide binding;
CDS_1884_transcript_1900	zinc ion binding; nucleic acid binding; nucleotide binding;
CDS_1885_transcript_1901	zinc ion binding; nucleic acid binding; nucleotide binding;
CDS_1886_transcript_1902	homogentisate phytyltransferase activity;
CDS_1887_transcript_1903	prenyltransferase activity;
CDS_1888_transcript_1904	arsenate reductase (glutaredoxin) activity; electron carrier activity; protein disulfide oxidoreductase activity;
CDS_1889_transcript_1905	microtubule motor activity; microtubule binding; zinc ion binding; ATP binding;
CDS_1890_transcript_1906	microtubule motor activity; microtubule binding; zinc ion binding; ATP binding;
CDS_1894_transcript_1910	structural constituent of ribosome;
CDS_1895_transcript_1911	beta-amylase activity; protein self-association; protein serine/threonine kinase activity; receptor serine/threonine kinase binding; ATP binding;
CDS_1896_transcript_1912	beta-amylase activity;
CDS_1897_transcript_1913	beta-amylase activity;
CDS_1898_transcript_1914	beta-amylase activity;
CDS_1899_transcript_1915	fructose-bisphosphate aldolase activity;
CDS_1900_transcript_1916	oxidoreductase activity; 2 iron, 2 sulfur cluster binding;
CDS_1901_transcript_1917	oxidoreductase activity; 2 iron, 2 sulfur cluster binding;
CDS_1904_transcript_1920	cytochrome-c oxidase activity; heme binding; iron ion binding;
CDS_1909_transcript_1925	alanine-glyoxylate transaminase activity; serine-glyoxylate transaminase activity; serine-pyruvate transaminase activity; pyridoxal phosphate binding;
CDS_1913_transcript_1929	enzyme regulator activity; proton-transporting ATPase activity, rotational mechanism; proton-transporting ATP synthase activity, rotational mechanism;
CDS_1914_transcript_1930	enzyme regulator activity; proton-transporting ATPase activity, rotational mechanism; proton-transporting ATP synthase activity, rotational mechanism;
CDS_1915_transcript_1931	enzyme regulator activity; proton-transporting ATPase activity, rotational mechanism; proton-transporting ATP synthase activity, rotational mechanism;
CDS_1916_transcript_1932	ATP binding; unfolded protein binding;
CDS_1917_transcript_1933	sequence-specific DNA binding transcription factor activity; DNA binding; protein dimerization activity; amino acid binding;
CDS_1924_transcript_1940	threonine-tRNA ligase activity; ATP binding;
CDS_1925_transcript_1941	fructose 1,6-bisphosphate 1-phosphatase activity; sedoheptulose-bisphosphatase activity;
CDS_1926_transcript_1942	serine-type endopeptidase activity;
CDS_1927_transcript_1943	serine-type endopeptidase activity;
CDS_1930_transcript_1946	GTPase activator activity;
CDS_1937_transcript_1953	ATP-dependent peptidase activity; metallopeptidase activity;
CDS_1938_transcript_1954	ATP-dependent peptidase activity; metallopeptidase activity;
CDS_1939_transcript_1955	ATP-dependent peptidase activity; metalloendopeptidase activity; ATP binding;
CDS_1940_transcript_1956	transketolase activity;
CDS_1941_transcript_1957	adenosylmethionine decarboxylase activity;
CDS_1942_transcript_1958	adenosylmethionine decarboxylase activity;
CDS_1945_transcript_1961	metal ion binding;
CDS_1946_transcript_1962	translation initiation factor activity;
CDS_1947_transcript_1963	translation initiation factor activity;
CDS_1948_transcript_1964	translation initiation factor activity;
CDS_1949_transcript_1965	metal ion binding; superoxide dismutase activity;
CDS_1951_transcript_1967	ATP binding; unfolded protein binding;
CDS_1952_transcript_1968	ATP binding; unfolded protein binding;
CDS_1953_transcript_1969	ATP binding; unfolded protein binding;
[truncated: 27,509 more rows]

## Sheet: Cellular_Component
Supplementary file 1. GO classification of uninfested B. juncea leaf transcriptome
[truncated: 30,930 more rows]
