# Supplementary material for: Comparative transcriptomics revealed differential regulation of defense related genes in Brassica juncea leading to successful and unsuccessful infestation by aphid species
Source: Sci Rep. 2020 Jun 29;10:10583. doi: 10.1038/s41598-020-66217-0 (PMC7324606; doi:10.1038/s41598-020-66217-0)
Supplement: Supplementary file 4 — Supplementary Information 4. [file 41598_2020_66217_MOESM4_ESM.xls]

## Sheet: Biological Process
Supplementary file 2. GO classification of L. erysimi infested B. juncea leaf transcriptome
CDS_ID	GO biological process
CDS_1_transcript_1	dephosphorylation;
CDS_2_transcript_2	oxidation-reduction process; response to oxidative stress;
CDS_3_transcript_3	RNA phosphodiester bond hydrolysis, endonucleolytic;
CDS_4_transcript_4	response to auxin; response to salicylic acid; response to jasmonic acid; seed germination; response to gibberellin; response to salt stress; response to ethylene; regulation of flower development; regulation of transcription, DNA-templated; circadian rhythm; long-day photoperiodism, flowering; response to abscisic acid;
CDS_7_transcript_7	metabolic process; carbon utilization;
CDS_8_transcript_8	metabolic process; carbon utilization;
CDS_9_transcript_9	ATP transport; ADP transport;
CDS_11_transcript_11	fatty acid catabolic process;
CDS_15_transcript_15	7-methylguanosine RNA capping; RNA methylation;
CDS_18_transcript_18	pollen development; thylakoid membrane organization; metabolic process;
CDS_19_transcript_19	response to fructose; water transport; multidimensional cell growth; regulation of intracellular pH; regulation of meristem growth; response to salt stress; pattern specification process; anthocyanin accumulation in tissues in response to UV light; root hair elongation; lytic vacuole organization; secondary cell wall biogenesis; regulation of cell size; polysaccharide biosynthetic process; positi…
CDS_20_transcript_20	response to salt stress; UV protection; carotenoid biosynthetic process; response to fructose; cellular response to UV-B; galactolipid biosynthetic process; water transport; glucosinolate biosynthetic process; cysteine biosynthetic process; cellular response to phosphate starvation;
CDS_21_transcript_21	response to salt stress; UV protection; carotenoid biosynthetic process; response to fructose; cellular response to UV-B; galactolipid biosynthetic process; water transport; glucosinolate biosynthetic process; cysteine biosynthetic process; cellular response to phosphate starvation;
CDS_22_transcript_22	respiratory electron transport chain;
CDS_23_transcript_23	chlorophyll catabolic process;
CDS_24_transcript_24	chlorophyll catabolic process;
CDS_25_transcript_25	coenzyme biosynthetic process; jasmonic acid biosynthetic process; leaf morphogenesis; positive regulation of catalytic activity; cysteine biosynthetic process; aromatic amino acid family metabolic process; photosynthetic electron transport in photosystem II; rRNA processing; isopentenyl diphosphate biosynthetic process, methylerythritol 4-phosphate pathway; starch biosynthetic process; maltose m…
CDS_26_transcript_26	coenzyme biosynthetic process; jasmonic acid biosynthetic process; leaf morphogenesis; positive regulation of catalytic activity; cysteine biosynthetic process; aromatic amino acid family metabolic process; photosynthetic electron transport in photosystem II; rRNA processing; isopentenyl diphosphate biosynthetic process, methylerythritol 4-phosphate pathway; starch biosynthetic process; maltose m…
CDS_27_transcript_27	glycolytic process; gluconeogenesis;
CDS_28_transcript_28	regulation of proton transport; pentose-phosphate shunt; response to far red light; hydrogen peroxide catabolic process; response to glucose; unsaturated fatty acid biosynthetic process; response to red light; photosystem II assembly; chloroplast relocation; defense response to bacterium; chlorophyll biosynthetic process; response to sucrose; photosynthetic electron transport in photosystem I; is…
CDS_29_transcript_29	regulation of proton transport; pentose-phosphate shunt; response to far red light; hydrogen peroxide catabolic process; response to glucose; unsaturated fatty acid biosynthetic process; response to red light; photosystem II assembly; chloroplast relocation; defense response to bacterium; chlorophyll biosynthetic process; response to sucrose; photosynthetic electron transport in photosystem I; is…
CDS_32_transcript_32	response to other organism;
CDS_33_transcript_33	response to other organism;
CDS_34_transcript_34	protein transport;
CDS_36_transcript_36	photosynthesis;
CDS_37_transcript_37	histone deacetylation; response to cold;
CDS_38_transcript_38	histone deacetylation; response to cold;
CDS_39_transcript_39	histone deacetylation; response to cold;
CDS_40_transcript_40	response to other organism;
CDS_41_transcript_41	response to other organism;
CDS_42_transcript_42	red light signaling pathway; response to high light intensity; response to sucrose; response to blue light; regulation of proton transport; regulation of photomorphogenesis; regulation of protein localization; response to far red light;
CDS_45_transcript_45	glucose catabolic process; protein phosphorylation; response to jasmonic acid; response to wounding; response to hydrogen peroxide; MAPK cascade;
CDS_48_transcript_48	response to cadmium ion; protein processing; proteolysis;
CDS_49_transcript_49	hydrogen peroxide catabolic process; proteolysis; chloroplast organization; ovule development; protein processing; response to cadmium ion;
CDS_50_transcript_50	photosynthetic electron transport in photosystem II; ATP synthesis coupled proton transport;
CDS_51_transcript_51	coenzyme biosynthetic process; jasmonic acid biosynthetic process; leaf morphogenesis; positive regulation of catalytic activity; cysteine biosynthetic process; aromatic amino acid family metabolic process; photosynthetic electron transport in photosystem II; rRNA processing; isopentenyl diphosphate biosynthetic process, methylerythritol 4-phosphate pathway; starch biosynthetic process; maltose m…
CDS_52_transcript_52	coenzyme biosynthetic process; jasmonic acid biosynthetic process; leaf morphogenesis; positive regulation of catalytic activity; cysteine biosynthetic process; aromatic amino acid family metabolic process; photosynthetic electron transport in photosystem II; rRNA processing; isopentenyl diphosphate biosynthetic process, methylerythritol 4-phosphate pathway; starch biosynthetic process; maltose m…
CDS_53_transcript_53	sterol metabolic process; regulation of gene silencing by miRNA;
CDS_54_transcript_54	response to cadmium ion; protein processing; proteolysis;
CDS_55_transcript_55	response to water deprivation; response to chitin; response to salt stress; tryptophan catabolic process; indoleacetic acid biosynthetic process; transmembrane transport; regulation of defense response; response to abscisic acid; systemic acquired resistance;
CDS_56_transcript_56	cell redox homeostasis; response to arsenic-containing substance; oxidation-reduction process;
CDS_57_transcript_57	hydrogen peroxide catabolic process; oxidation-reduction process; cell redox homeostasis; acetyl-CoA biosynthetic process from pyruvate; response to arsenic-containing substance;
CDS_59_transcript_59	photosystem II oxygen evolving complex assembly;
CDS_60_transcript_60	nucleic acid phosphodiester bond hydrolysis; regulation of histone deacetylation; protein ubiquitination; defense response to fungus; negative regulation of transcription, DNA-templated;
CDS_61_transcript_61	nucleic acid phosphodiester bond hydrolysis; regulation of histone deacetylation; protein ubiquitination; defense response to fungus; negative regulation of transcription, DNA-templated;
CDS_62_transcript_62	regulation of secondary shoot formation; axillary shoot meristem initiation; auxin homeostasis;
CDS_63_transcript_63	translation; axillary shoot meristem initiation; auxin homeostasis; regulation of secondary shoot formation;
CDS_64_transcript_64	response to salt stress; response to fructose; water transport; cellular cation homeostasis; divalent metal ion transport; photorespiration;
CDS_66_transcript_66	reciprocal meiotic recombination; SOS response; cytokinin biosynthetic process; ATP catabolic process; DNA repair;
CDS_67_transcript_67	photosynthesis, light harvesting; nonphotochemical quenching;
CDS_68_transcript_68	photosynthesis, light harvesting; response to blue light; nonphotochemical quenching; response to far red light; response to red light;
CDS_69_transcript_69	photosynthesis, light harvesting;
CDS_70_transcript_70	actin filament depolymerization; root hair elongation; actin filament severing; actin crosslink formation; cytoplasmic transport; response to abscisic acid;
CDS_71_transcript_71	metabolic process;
CDS_72_transcript_72	response to salt stress; response to fructose; water transport; cellular cation homeostasis; divalent metal ion transport; photorespiration;
CDS_73_transcript_73	photosynthesis, light harvesting; nonphotochemical quenching;
CDS_75_transcript_75	photosynthesis;
CDS_78_transcript_78	negative regulation of defense response; response to wounding; regulation of stomatal movement; jasmonic acid mediated signaling pathway; systemic acquired resistance, salicylic acid mediated signaling pathway; response to water deprivation; regulation of plant-type hypersensitive response; protein targeting to membrane; defense response to fungus; negative regulation of programmed cell death; re…
CDS_79_transcript_79	negative regulation of defense response; response to wounding; regulation of stomatal movement; jasmonic acid mediated signaling pathway; systemic acquired resistance, salicylic acid mediated signaling pathway; response to water deprivation; regulation of plant-type hypersensitive response; protein targeting to membrane; defense response to fungus; negative regulation of programmed cell death; re…
CDS_80_transcript_80	negative regulation of defense response; response to wounding; regulation of stomatal movement; jasmonic acid mediated signaling pathway; systemic acquired resistance, salicylic acid mediated signaling pathway; response to water deprivation; regulation of plant-type hypersensitive response; protein targeting to membrane; defense response to fungus; negative regulation of programmed cell death; re…
CDS_81_transcript_81	negative regulation of defense response; response to wounding; regulation of stomatal movement; jasmonic acid mediated signaling pathway; systemic acquired resistance, salicylic acid mediated signaling pathway; response to water deprivation; regulation of plant-type hypersensitive response; protein targeting to membrane; defense response to fungus; negative regulation of programmed cell death; re…
CDS_83_transcript_83	vesicle-mediated transport; intracellular protein transport;
CDS_84_transcript_84	photosynthetic electron transport in photosystem I; rRNA processing; plastid organization; photosystem II assembly; cysteine biosynthetic process; regulation of protein dephosphorylation;
CDS_85_transcript_85	photosynthesis, light harvesting;
CDS_87_transcript_87	photosynthesis;
CDS_88_transcript_88	transmembrane transport; ATP catabolic process;
CDS_89_transcript_89	acropetal auxin transport; basipetal auxin transport; auxin efflux; transmembrane transport; ATP catabolic process;
CDS_90_transcript_90	RNA methylation; translation; response to cold;
CDS_91_transcript_91	RNA methylation; translation; response to cold;
CDS_92_transcript_92	RNA methylation; translation; response to cold;
CDS_93_transcript_93	RNA methylation; translation; response to cold;
CDS_94_transcript_94	RNA methylation; translation; response to cold;
CDS_96_transcript_96	DNA repair;
CDS_97_transcript_98	L-alpha-amino acid transmembrane transport; cell differentiation; nervous system development;
CDS_98_transcript_99	coenzyme biosynthetic process; response to sucrose; jasmonic acid biosynthetic process; salicylic acid biosynthetic process; leaf morphogenesis; response to red light; regulation of proton transport; cysteine biosynthetic process; defense response, incompatible interaction; protein peptidyl-prolyl isomerization; response to salt stress; photosynthesis, light reaction; isopentenyl diphosphate bios…
CDS_99_transcript_100	coenzyme biosynthetic process; response to sucrose; jasmonic acid biosynthetic process; salicylic acid biosynthetic process; leaf morphogenesis; response to red light; regulation of proton transport; cysteine biosynthetic process; defense response, incompatible interaction; protein peptidyl-prolyl isomerization; response to salt stress; photosynthesis, light reaction; isopentenyl diphosphate bios…
CDS_100_transcript_101	protein targeting to vacuole; protein folding; protein peptidyl-prolyl isomerization;
CDS_101_transcript_102	coenzyme biosynthetic process; response to sucrose; jasmonic acid biosynthetic process; salicylic acid biosynthetic process; leaf morphogenesis; response to red light; regulation of proton transport; cysteine biosynthetic process; defense response, incompatible interaction; protein peptidyl-prolyl isomerization; response to salt stress; photosynthesis, light reaction; isopentenyl diphosphate bios…
CDS_109_transcript_110	photosynthesis;
CDS_110_transcript_111	photosynthesis;
CDS_111_transcript_112	phosphatidylglycerol biosynthetic process; chloroplast relocation; isopentenyl diphosphate biosynthetic process, methylerythritol 4-phosphate pathway; carotenoid biosynthetic process; thylakoid membrane organization; ncRNA metabolic process; response to abscisic acid; embryo development ending in seed dormancy;
CDS_112_transcript_113	response to abscisic acid;
CDS_113_transcript_114	translation; rRNA export from nucleus;
CDS_114_transcript_115	translation;
CDS_115_transcript_116	response to oxidative stress; oxidation-reduction process; defense response to bacterium; response to light stimulus; reactive oxygen species metabolic process; unidimensional cell growth; defense response to fungus; pathogen-associated molecular pattern dependent induction by symbiont of host innate immune response;
CDS_116_transcript_117	RNA methylation; translation; response to cold;
CDS_117_transcript_118	response to salt stress; cell redox homeostasis; response to temperature stimulus; hyperosmotic response; water transport; Golgi organization; response to cadmium ion; glycolytic process;
CDS_118_transcript_119	response to salt stress; cell redox homeostasis; response to temperature stimulus; hyperosmotic response; water transport; Golgi organization; response to cadmium ion; glycolytic process;
CDS_119_transcript_120	response to salt stress; cell redox homeostasis; response to temperature stimulus; hyperosmotic response; water transport; Golgi organization; response to cadmium ion; glycolytic process;
CDS_120_transcript_121	negative regulation of flower development; response to light stimulus; negative regulation of seed germination; regulation of transcription, DNA-templated; circadian rhythm; regulation of chlorophyll biosynthetic process; gibberellic acid mediated signaling pathway; response to cytokinin;
CDS_121_transcript_122	pentose-phosphate shunt; glucosinolate metabolic process; carotenoid biosynthetic process; positive regulation of catalytic activity; starch biosynthetic process; mRNA processing; heme biosynthetic process; maltose metabolic process; positive regulation of translation; protein autophosphorylation; isopentenyl diphosphate biosynthetic process, methylerythritol 4-phosphate pathway; methylglyoxal ca…
CDS_122_transcript_123	pentose-phosphate shunt; glucosinolate metabolic process; carotenoid biosynthetic process; positive regulation of catalytic activity; starch biosynthetic process; mRNA processing; heme biosynthetic process; maltose metabolic process; positive regulation of translation; protein autophosphorylation; isopentenyl diphosphate biosynthetic process, methylerythritol 4-phosphate pathway; methylglyoxal ca…
CDS_123_transcript_124	protein phosphorylation; oligopeptide transport; systemic acquired resistance; regulation of defense response; cellular response to nitrogen starvation;
CDS_124_transcript_125	protein phosphorylation; oligopeptide transport; systemic acquired resistance; regulation of defense response; cellular response to nitrogen starvation;
CDS_125_transcript_126	hydrogen peroxide catabolic process; response to sucrose; response to glucose; salicylic acid biosynthetic process; ovule development; glucosinolate biosynthetic process; glycolytic process; cellular cation homeostasis; cysteine biosynthetic process; defense response, incompatible interaction; pentose-phosphate shunt; divalent metal ion transport; photosynthesis, light reaction; isopentenyl dipho…
CDS_126_transcript_127	proteolysis; maltose metabolic process; starch biosynthetic process;
CDS_127_transcript_128	translation;
CDS_128_transcript_129	DNA integration;
CDS_129_transcript_130	ATP catabolic process; response to nematode;
CDS_130_transcript_131	DNA repair;
CDS_131_transcript_132	regulation of plant-type hypersensitive response; response to salt stress; response to fructose; positive regulation of flavonoid biosynthetic process; protein targeting to membrane; glutamate metabolic process; water transport; cellular cation homeostasis; divalent metal ion transport; response to cadmium ion;
CDS_132_transcript_133	defense response to bacterium; response to light stimulus; reactive oxygen species metabolic process; unidimensional cell growth; defense response to fungus; pathogen-associated molecular pattern dependent induction by symbiont of host innate immune response;
CDS_133_transcript_134	hydrogen peroxide catabolic process; oxidation-reduction process; defense response to bacterium; response to light stimulus; unidimensional cell growth; defense response to fungus; pathogen-associated molecular pattern dependent induction by symbiont of host innate immune response;
CDS_134_transcript_135	galactose biosynthetic process; cellular metabolic process;
CDS_135_transcript_136	photosynthetic electron transport in photosystem I; response to abscisic acid;
CDS_137_transcript_138	ATP catabolic process; response to nematode;
CDS_138_transcript_139	positive regulation of transcription, DNA-templated; regulation of timing of transition from vegetative to reproductive phase; negative regulation of cell growth; photoperiodism, flowering; response to blue light; transcription, DNA-templated;
CDS_139_transcript_140	positive regulation of transcription, DNA-templated; regulation of timing of transition from vegetative to reproductive phase; negative regulation of cell growth; photoperiodism, flowering; response to blue light; transcription, DNA-templated;
CDS_140_transcript_141	galactose biosynthetic process; cellular metabolic process;
CDS_141_transcript_142	cellular metabolic process; galactose metabolic process;
CDS_142_transcript_143	myo-inositol hexakisphosphate biosynthetic process; photosystem II assembly;
CDS_143_transcript_144	myo-inositol hexakisphosphate biosynthetic process; photosystem II assembly;
CDS_144_transcript_145	photosynthetic electron transport in photosystem I; protein stabilization; photosystem I stabilization; cellular cation homeostasis; divalent metal ion transport; cysteine biosynthetic process; photosynthetic NADP+ reduction;
CDS_145_transcript_146	photosynthetic electron transport in photosystem I; protein stabilization; photosystem I stabilization; cellular cation homeostasis; divalent metal ion transport; cysteine biosynthetic process; photosynthetic NADP+ reduction;
CDS_146_transcript_147	pentose-phosphate shunt; embryo development ending in seed dormancy; translation; photosystem II assembly; isopentenyl diphosphate biosynthetic process, methylerythritol 4-phosphate pathway; DNA-templated transcription, elongation; plastid organization; rRNA processing;
CDS_147_transcript_148	response to stress; fatty acid metabolic process;
CDS_148_transcript_149	response to stress; fatty acid metabolic process;
CDS_150_transcript_151	response to chitin;
CDS_151_transcript_152	response to chitin;
CDS_152_transcript_153	translation;
CDS_153_transcript_154	hydrogen peroxide catabolic process; response to sucrose; response to glucose; salicylic acid biosynthetic process; ovule development; glucosinolate biosynthetic process; glycolytic process; cellular cation homeostasis; cysteine biosynthetic process; defense response, incompatible interaction; pentose-phosphate shunt; divalent metal ion transport; photosynthesis, light reaction; isopentenyl dipho…
CDS_154_transcript_155	hydrogen peroxide catabolic process; response to sucrose; response to glucose; salicylic acid biosynthetic process; ovule development; glucosinolate biosynthetic process; glycolytic process; cellular cation homeostasis; cysteine biosynthetic process; defense response, incompatible interaction; pentose-phosphate shunt; divalent metal ion transport; photosynthesis, light reaction; isopentenyl dipho…
CDS_155_transcript_156	hydrogen peroxide catabolic process; response to sucrose; response to glucose; salicylic acid biosynthetic process; ovule development; glucosinolate biosynthetic process; glycolytic process; cellular cation homeostasis; cysteine biosynthetic process; defense response, incompatible interaction; pentose-phosphate shunt; divalent metal ion transport; photosynthesis, light reaction; isopentenyl dipho…
CDS_158_transcript_159	thiazole biosynthetic process; response to cold; thiamine biosynthetic process; cellular response to DNA damage stimulus;
CDS_159_transcript_160	thiazole biosynthetic process; response to cold; thiamine biosynthetic process; cellular response to DNA damage stimulus;
CDS_160_transcript_161	defense response to bacterium; photosynthetic electron transport chain;
CDS_161_transcript_162	defense response to bacterium; photosynthetic electron transport chain;
CDS_162_transcript_163	regulation of transcription, DNA-templated; transcription, DNA-templated;
CDS_163_transcript_164	regulation of transcription, DNA-templated; transcription, DNA-templated;
CDS_164_transcript_165	regulation of transcription, DNA-templated; transcription, DNA-templated;
CDS_165_transcript_166	regulation of transcription, DNA-templated; transcription, DNA-templated;
CDS_166_transcript_167	phosphatidylglycerol biosynthetic process;
CDS_167_transcript_168	methionine biosynthetic process; oxidation-reduction process; RNA splicing, via endonucleolytic cleavage and ligation; GMP biosynthetic process;
CDS_168_transcript_169	methionine biosynthetic process; oxidation-reduction process; RNA splicing, via endonucleolytic cleavage and ligation; GMP biosynthetic process;
CDS_169_transcript_170	cytokinesis; microtubule cytoskeleton organization; tubulin complex assembly;
CDS_170_transcript_171	phosphatidylglycerol biosynthetic process;
CDS_171_transcript_172	photosynthesis, light harvesting;
CDS_173_transcript_174	response to red light;
CDS_174_transcript_175	proximal/distal pattern formation; flower morphogenesis; response to red light; floral organ abscission;
CDS_175_transcript_176	photoperiodism, flowering; nicotinamide nucleotide metabolic process;
CDS_176_transcript_177	photoperiodism, flowering; protein N-linked glycosylation;
CDS_177_transcript_178	photoperiodism, flowering; protein N-linked glycosylation;
CDS_178_transcript_179	thiazole biosynthetic process; response to cold; thiamine biosynthetic process; cellular response to DNA damage stimulus;
CDS_180_transcript_181	photosystem II repair; proteolysis;
CDS_181_transcript_182	photosystem II repair; proteolysis;
CDS_182_transcript_183	protein phosphorylation;
CDS_183_transcript_184	photosynthesis, light harvesting in photosystem II;
CDS_184_transcript_185	embryo development ending in seed dormancy; defense response to fungus;
CDS_185_transcript_186	embryo development ending in seed dormancy; defense response to fungus;
CDS_189_transcript_190	oxidation-reduction process; extracellular polysaccharide biosynthetic process; UDP-rhamnose biosynthetic process; flavonol biosynthetic process; auxin efflux;
CDS_190_transcript_191	oxidation-reduction process; extracellular polysaccharide biosynthetic process; UDP-rhamnose biosynthetic process; flavonol biosynthetic process; auxin efflux;
CDS_192_transcript_193	oxidation-reduction process; purine nucleotide biosynthetic process; response to salt stress; gluconeogenesis; branched-chain amino acid biosynthetic process; response to cadmium ion; glycolytic process;
CDS_193_transcript_194	oxidation-reduction process; purine nucleotide biosynthetic process; response to salt stress; gluconeogenesis; branched-chain amino acid biosynthetic process; response to cadmium ion; glycolytic process;
CDS_195_transcript_196	organ development; response to light stimulus;
CDS_196_transcript_197	oxidation-reduction process; response to oxidative stress;
CDS_197_transcript_198	oxidation-reduction process; response to oxidative stress;
CDS_198_transcript_199	translation;
CDS_199_transcript_200	translation;
CDS_200_transcript_201	translation;
CDS_201_transcript_202	translation;
CDS_202_transcript_203	phosphorelay signal transduction system; intracellular signal transduction;
CDS_203_transcript_204	phosphorelay signal transduction system; intracellular signal transduction;
CDS_204_transcript_205	chaperone-mediated protein folding;
CDS_205_transcript_206	chaperone-mediated protein folding;
CDS_206_transcript_207	chaperone-mediated protein folding;
CDS_207_transcript_208	chaperone-mediated protein folding;
CDS_208_transcript_209	response to stress; response to molecule of fungal origin;
CDS_209_transcript_210	protein folding; response to cold; protein targeting to chloroplast; response to cadmium ion;
CDS_210_transcript_211	carbohydrate metabolic process;
CDS_211_transcript_212	response to fructose; gluconeogenesis; hydrogen peroxide catabolic process; water transport; cellulose metabolic process; glucose catabolic process; calcium ion transport; regulation of meristem growth; response to salt stress; hyperosmotic response; isopentenyl diphosphate biosynthetic process, methylerythritol 4-phosphate pathway; Golgi organization; glycolytic process; regulation of protein lo…
CDS_212_transcript_213	response to fructose; gluconeogenesis; hydrogen peroxide catabolic process; water transport; cellulose metabolic process; glucose catabolic process; calcium ion transport; regulation of meristem growth; response to salt stress; hyperosmotic response; isopentenyl diphosphate biosynthetic process, methylerythritol 4-phosphate pathway; Golgi organization; glycolytic process; regulation of protein lo…
CDS_213_transcript_214	protein polymerization;
CDS_214_transcript_215	protein polymerization;
CDS_215_transcript_216	protein polymerization;
CDS_216_transcript_217	protein polymerization;
CDS_217_transcript_218	divalent metal ion transport; cellular cation homeostasis;
CDS_218_transcript_219	divalent metal ion transport; cellular cation homeostasis;
CDS_219_transcript_220	regulation of transcription, DNA-templated;
CDS_220_transcript_221	cellular response to cytokine stimulus; organ development; response to light stimulus; detection of cytokinin stimulus;
CDS_221_transcript_222	regulation of transcription, DNA-templated;
CDS_222_transcript_223	chaperone-mediated protein folding;
CDS_223_transcript_224	flower development; heat acclimation; protein folding; response to water deprivation; stomatal closure; defense response to bacterium, incompatible interaction; response to mechanical stimulus; response to salt stress; protein stabilization; calcium-mediated signaling; leaf development; negative regulation of seed germination;
CDS_224_transcript_225	protein folding; response to stress;
CDS_225_transcript_226	actin filament depolymerization; defense response to bacterium; defense response signaling pathway, resistance gene-dependent;
CDS_226_transcript_227	actin filament depolymerization; defense response to bacterium; defense response signaling pathway, resistance gene-dependent;
CDS_227_transcript_228	photosystem I stabilization; menaquinone biosynthetic process; cellular amino acid catabolic process; phylloquinone biosynthetic process;
CDS_228_transcript_229	photosystem I stabilization; menaquinone biosynthetic process; cellular amino acid catabolic process; phylloquinone biosynthetic process;
CDS_229_transcript_230	thiazole biosynthetic process; response to cold; thiamine biosynthetic process; cellular response to DNA damage stimulus;
CDS_230_transcript_231	response to fructose; gluconeogenesis; hydrogen peroxide catabolic process; water transport; cellulose metabolic process; glucose catabolic process; calcium ion transport; regulation of meristem growth; response to salt stress; hyperosmotic response; isopentenyl diphosphate biosynthetic process, methylerythritol 4-phosphate pathway; Golgi organization; glycolytic process; regulation of protein lo…
CDS_231_transcript_232	response to fructose; gluconeogenesis; hydrogen peroxide catabolic process; water transport; cellulose metabolic process; glucose catabolic process; calcium ion transport; regulation of meristem growth; response to salt stress; hyperosmotic response; isopentenyl diphosphate biosynthetic process, methylerythritol 4-phosphate pathway; Golgi organization; glycolytic process; regulation of protein lo…
CDS_232_transcript_233	positive regulation of transcription, DNA-templated; pentose-phosphate shunt; unsaturated fatty acid biosynthetic process; positive regulation of catalytic activity; starch biosynthetic process; vitamin metabolic process; maltose metabolic process; secondary metabolic process; lipoate metabolic process; chlorophyll biosynthetic process; coenzyme biosynthetic process; isopentenyl diphosphate biosy…
CDS_234_transcript_235	positive regulation of transcription, DNA-templated; leaf morphogenesis; cell differentiation; cellular cation homeostasis; divalent metal ion transport; positive regulation of catalytic activity;
CDS_235_transcript_236	actin filament depolymerization; defense response to bacterium; defense response signaling pathway, resistance gene-dependent;
CDS_236_transcript_237	stomatal complex morphogenesis; negative regulation of defense response; photorespiration; pentose-phosphate shunt; detection of biotic stimulus; jasmonic acid mediated signaling pathway; salicylic acid biosynthetic process; systemic acquired resistance, salicylic acid mediated signaling pathway; regulation of plant-type hypersensitive response; regulation of hydrogen peroxide metabolic process; …
CDS_237_transcript_238	stomatal complex morphogenesis; negative regulation of defense response; photorespiration; pentose-phosphate shunt; detection of biotic stimulus; jasmonic acid mediated signaling pathway; salicylic acid biosynthetic process; systemic acquired resistance, salicylic acid mediated signaling pathway; regulation of plant-type hypersensitive response; regulation of hydrogen peroxide metabolic process; …
CDS_238_transcript_239	cellular cation homeostasis; divalent metal ion transport; photosynthesis, light harvesting; cysteine biosynthetic process; response to karrikin;
CDS_239_transcript_240	protein folding; response to stress;
CDS_240_transcript_241	response to fructose; response to sucrose; response to glucose; seed dormancy process; gibberellic acid mediated signaling pathway; response to karrikin;
CDS_241_transcript_242	regulation of DNA replication; embryo development ending in seed dormancy; histone modification; trichome differentiation; regulation of G2/M transition of mitotic cell cycle; cell proliferation; seed coat development; floral organ formation; leaf morphogenesis; pollen development; regulation of flower development; regulation of gene expression by genetic imprinting; heterochromatin assembly; pos…
CDS_242_transcript_243	protein transport; regulation of catalytic activity;
CDS_243_transcript_244	positive regulation of transcription, DNA-templated; pentose-phosphate shunt; unsaturated fatty acid biosynthetic process; positive regulation of catalytic activity; starch biosynthetic process; vitamin metabolic process; maltose metabolic process; secondary metabolic process; lipoate metabolic process; chlorophyll biosynthetic process; coenzyme biosynthetic process; isopentenyl diphosphate biosy…
CDS_246_transcript_247	thiazole biosynthetic process; response to cold; thiamine biosynthetic process; cellular response to DNA damage stimulus;
CDS_248_transcript_249	defense response to bacterium; metabolic process;
CDS_252_transcript_253	shoot system development; root development; cellular response to abscisic acid stimulus; seed germination;
CDS_253_transcript_254	positive regulation of transcription, DNA-templated; response to red light; chloroplast organization; cellular response to blue light; photosystem II assembly; DNA-templated transcription, initiation; response to far red light;
CDS_254_transcript_256	proteolysis;
CDS_255_transcript_257	proteolysis;
CDS_257_transcript_259	shoot system development; root development; cellular response to abscisic acid stimulus; seed germination;
CDS_258_transcript_260	shoot system development; root development; cellular response to abscisic acid stimulus; seed germination;
CDS_259_transcript_261	gluconeogenesis; pyrimidine ribonucleotide biosynthetic process; response to salt stress; glycolytic process; seed germination; regulation of translation; response to cadmium ion; gibberellin mediated signaling pathway; cellular response to abscisic acid stimulus; ribosome biogenesis;
CDS_261_transcript_263	gluconeogenesis; pyrimidine ribonucleotide biosynthetic process; response to salt stress; glycolytic process; seed germination; regulation of translation; response to cadmium ion; gibberellin mediated signaling pathway; cellular response to abscisic acid stimulus; ribosome biogenesis;
CDS_263_transcript_266	pollen germination; Golgi localization; mitochondrion localization; pollen tube growth; peroxisome localization; actin cytoskeleton organization; actin filament-based movement;
CDS_264_transcript_267	pollen germination; Golgi localization; mitochondrion localization; pollen tube growth; peroxisome localization; actin cytoskeleton organization; actin filament-based movement;
CDS_266_transcript_269	regulation of T cell differentiation in thymus; seminiferous tubule development; spermatid development; thymus development; Sertoli cell development; follicle-stimulating hormone signaling pathway; adipose tissue development; positive regulation of endopeptidase activity; oogenesis; transcription elongation from RNA polymerase II promoter; proteasome assembly; positive regulation of growth hormon…
CDS_268_transcript_271	translation;
CDS_269_transcript_272	photosynthesis, light harvesting;
CDS_270_transcript_273	vesicle-mediated transport; intracellular protein transport;
CDS_271_transcript_274	vesicle-mediated transport; intracellular protein transport;
CDS_272_transcript_275	vesicle-mediated transport; intracellular protein transport;
CDS_273_transcript_276	photosynthesis, light reaction; response to salt stress; defense response to bacterium; response to light stimulus; response to cold; response to fructose; response to sucrose; water transport; cellular cation homeostasis; divalent metal ion transport;
CDS_274_transcript_277	photosynthesis, light reaction; response to salt stress; defense response to bacterium; response to light stimulus; response to cold; response to fructose; response to sucrose; water transport; cellular cation homeostasis; divalent metal ion transport;
CDS_275_transcript_278	response to sucrose; response to cold; metabolic process; response to light stimulus;
CDS_282_transcript_285	cellular carbohydrate metabolic process; malate metabolic process; tricarboxylic acid cycle;
CDS_283_transcript_286	cellular carbohydrate metabolic process; malate metabolic process; tricarboxylic acid cycle;
CDS_284_transcript_287	response to salt stress; response to temperature stimulus; malate metabolic process; tricarboxylic acid cycle; cellular carbohydrate metabolic process; hyperosmotic response; water transport; Golgi organization; gluconeogenesis; response to zinc ion; response to cadmium ion; glycolytic process;
CDS_285_transcript_288	cellular carbohydrate metabolic process; malate metabolic process; tricarboxylic acid cycle;
CDS_286_transcript_289	protein import into nucleus; toxin catabolic process;
CDS_287_transcript_290	protein import into nucleus; toxin catabolic process;
CDS_288_transcript_291	protein import into nucleus; toxin catabolic process;
CDS_289_transcript_292	metabolic process; response to oxidative stress;
CDS_290_transcript_293	response to symbiotic fungus; starch catabolic process; circadian rhythm; cold acclimation; starch biosynthetic process; phosphorylation;
CDS_291_transcript_294	response to symbiotic fungus; starch catabolic process; circadian rhythm; cold acclimation; starch biosynthetic process; phosphorylation;
CDS_292_transcript_295	photosynthesis;
CDS_293_transcript_296	photosynthesis;
CDS_294_transcript_297	phosphorylation;
CDS_295_transcript_298	response to symbiotic fungus; starch catabolic process; circadian rhythm; cold acclimation; starch biosynthetic process; phosphorylation;
CDS_297_transcript_300	protein desumoylation; hydrogen peroxide biosynthetic process; vegetative to reproductive phase transition of meristem;
CDS_298_transcript_301	response to wounding; response to salt stress; cutin transport; response to abscisic acid; ATP catabolic process; fatty acid transport;
CDS_299_transcript_302	response to wounding; response to salt stress; cutin transport; response to abscisic acid; ATP catabolic process; fatty acid transport;
CDS_300_transcript_303	response to salt stress; response to wounding; ATP catabolic process; cutin transport; response to abscisic acid;
CDS_301_transcript_304	translation;
CDS_302_transcript_305	response to misfolded protein; pentose-phosphate shunt; photorespiration; response to salt stress; proteasome core complex assembly; ubiquitin-dependent protein catabolic process; response to cadmium ion;
CDS_303_transcript_306	response to misfolded protein; pentose-phosphate shunt; photorespiration; response to salt stress; proteasome core complex assembly; ubiquitin-dependent protein catabolic process; response to cadmium ion;
CDS_304_transcript_307	response to misfolded protein; pentose-phosphate shunt; photorespiration; response to salt stress; proteasome core complex assembly; ubiquitin-dependent protein catabolic process; response to cadmium ion;
CDS_305_transcript_308	response to misfolded protein; pentose-phosphate shunt; photorespiration; response to salt stress; proteasome core complex assembly; ubiquitin-dependent protein catabolic process; response to cadmium ion;
CDS_306_transcript_309	phototropism; response to brassinosteroid; auxin-activated signaling pathway; stamen filament development; regulation of transcription, DNA-templated; lateral root development; gravitropism; transcription, DNA-templated;
CDS_307_transcript_310	metabolic process; response to oxidative stress;
CDS_310_transcript_313	proteolysis;
CDS_312_transcript_315	phototropism; response to brassinosteroid; auxin-activated signaling pathway; stamen filament development; regulation of transcription, DNA-templated; lateral root development; gravitropism; transcription, DNA-templated;
CDS_313_transcript_316	ubiquitin-dependent protein catabolic process; root development; fruit development; flower development; leaf development; protein deubiquitination; cell proliferation;
CDS_314_transcript_317	ubiquitin-dependent protein catabolic process; root development; fruit development; flower development; leaf development; protein deubiquitination; cell proliferation;
CDS_318_transcript_321	translation;
CDS_319_transcript_322	phosphorylation; glycolytic process;
CDS_320_transcript_323	phosphorylation; glycolytic process;
CDS_321_transcript_324	phosphorylation; glycolytic process;
CDS_322_transcript_325	phosphorylation; glycolytic process;
CDS_323_transcript_326	phosphorylation; glycolytic process;
CDS_324_transcript_327	positive regulation of transcription, DNA-templated; plastid translation; positive regulation of translation;
CDS_325_transcript_328	positive regulation of transcription, DNA-templated; plastid translation; positive regulation of translation;
CDS_326_transcript_330	positive regulation of abscisic acid-activated signaling pathway; response to misfolded protein; response to wounding; fatty acid beta-oxidation; toxin catabolic process; proteasome core complex assembly; proteasome-mediated ubiquitin-dependent protein catabolic process; jasmonic acid biosynthetic process; glyoxysome organization;
CDS_327_transcript_331	metabolic process;
CDS_328_transcript_332	glycolytic process; glucose metabolic process; oxidation-reduction process;
CDS_329_transcript_333	cytoskeleton organization; pentose-phosphate shunt; gluconeogenesis; water transport; regulation of transport; response to salt stress; proteasomal protein catabolic process; defense response to bacterium; hyperosmotic response; isopentenyl diphosphate biosynthetic process, methylerythritol 4-phosphate pathway; Golgi organization; glycolytic process; glucosinolate biosynthetic process; response t…
CDS_331_transcript_335	photosynthetic electron transport in photosystem I;
CDS_333_transcript_337	response to fructose; leucine catabolic process; response to sucrose;
CDS_334_transcript_338	response to fructose; leucine catabolic process; response to sucrose;
CDS_335_transcript_339	protein N-linked glycosylation;
CDS_336_transcript_340	stomatal complex morphogenesis; photosynthesis, light reaction; pentose-phosphate shunt; response to far red light; carotenoid biosynthetic process; response to red light; chloroplast relocation; chlorophyll biosynthetic process; response to blue light; glucosinolate biosynthetic process; rRNA processing; thylakoid membrane organization; circadian rhythm;
CDS_337_transcript_341	stomatal complex morphogenesis; photosynthesis, light reaction; pentose-phosphate shunt; response to far red light; carotenoid biosynthetic process; response to red light; chloroplast relocation; chlorophyll biosynthetic process; response to blue light; glucosinolate biosynthetic process; rRNA processing; thylakoid membrane organization; circadian rhythm;
CDS_338_transcript_342	protein phosphorylation;
CDS_339_transcript_343	protein phosphorylation;
CDS_341_transcript_345	organ senescence;
CDS_342_transcript_346	fruit ripening; drug transmembrane transport;
CDS_343_transcript_347	hydrogen ion transmembrane transport;
CDS_346_transcript_350	oxidation-reduction process;
CDS_348_transcript_352	protein phosphorylation;
CDS_350_transcript_354	photosynthesis, light harvesting;
CDS_351_transcript_355	microtubule-based movement; metabolic process;
CDS_352_transcript_356	cytokinesis by cell plate formation; microtubule cytoskeleton organization; microtubule-based movement; metabolic process;
CDS_353_transcript_357	microtubule-based movement; metabolic process;
CDS_354_transcript_358	microtubule-based movement; metabolic process;
CDS_355_transcript_359	photosynthesis;
CDS_356_transcript_360	lipid transport;
CDS_357_transcript_361	regulation of cell division; trichome morphogenesis; regulation of transcription, DNA-templated; G1/S transition of mitotic cell cycle; DNA endoreduplication;
CDS_358_transcript_362	Mo-molybdopterin cofactor biosynthetic process;
CDS_359_transcript_363	Mo-molybdopterin cofactor biosynthetic process;
CDS_360_transcript_364	single-organism metabolic process;
CDS_361_transcript_365	response to reactive oxygen species; regulation of gene expression; regulation of protein localization; isopentenyl diphosphate biosynthetic process, methylerythritol 4-phosphate pathway; systemic acquired resistance; proteolysis; regulation of defense response;
CDS_362_transcript_366	regulation of gene expression; proteolysis; response to reactive oxygen species;
CDS_363_transcript_367	regulation of gene expression; proteolysis; response to reactive oxygen species;
CDS_364_transcript_368	response to reactive oxygen species; regulation of gene expression; regulation of protein localization; isopentenyl diphosphate biosynthetic process, methylerythritol 4-phosphate pathway; systemic acquired resistance; proteolysis; regulation of defense response;
CDS_365_transcript_369	regulation of plant-type hypersensitive response; jasmonic acid mediated signaling pathway; protein targeting to membrane; endoplasmic reticulum unfolded protein response; salicylic acid mediated signaling pathway; metabolic process;
CDS_366_transcript_370	regulation of plant-type hypersensitive response; jasmonic acid mediated signaling pathway; protein targeting to membrane; endoplasmic reticulum unfolded protein response; salicylic acid mediated signaling pathway; metabolic process;
CDS_367_transcript_371	metabolic process;
CDS_368_transcript_372	cell redox homeostasis;
CDS_369_transcript_373	translation; defense response to bacterium; response to cold; protein targeting to chloroplast; response to cadmium ion;
CDS_370_transcript_374	translation; defense response to bacterium; response to cold; protein targeting to chloroplast; response to cadmium ion;
CDS_371_transcript_375	translation; defense response to bacterium; response to cold; protein targeting to chloroplast; response to cadmium ion;
CDS_372_transcript_376	rRNA processing; plastid organization; photosystem II assembly; photosystem II repair; regulation of protein dephosphorylation;
CDS_373_transcript_377	photosynthesis, light harvesting; nonphotochemical quenching;
CDS_374_transcript_378	vesicle-mediated transport; protein transport;
CDS_375_transcript_379	vesicle-mediated transport; protein transport;
CDS_376_transcript_380	regulation of flower development; floral organ formation; histone modification; tRNA methylation;
CDS_377_transcript_381	mRNA processing;
CDS_378_transcript_382	mRNA processing;
CDS_379_transcript_383	coenzyme biosynthetic process; jasmonic acid biosynthetic process; leaf morphogenesis; positive regulation of catalytic activity; cysteine biosynthetic process; aromatic amino acid family metabolic process; photosynthetic electron transport in photosystem II; rRNA processing; isopentenyl diphosphate biosynthetic process, methylerythritol 4-phosphate pathway; starch biosynthetic process; maltose m…
CDS_380_transcript_384	photosynthesis, light harvesting;
CDS_381_transcript_385	cell redox homeostasis;
CDS_382_transcript_386	mRNA processing;
CDS_383_transcript_387	response to cadmium ion; response to abscisic acid; response to salicylic acid; response to salt stress; response to ethylene; response to gibberellin; response to jasmonic acid;
CDS_384_transcript_388	cell cycle arrest; peptidyl-threonine dephosphorylation;
CDS_386_transcript_390	seed dormancy process; cell growth; cell morphogenesis; proteolysis; fatty acid beta-oxidation; Golgi vesicle transport; regulation of catalytic activity;
CDS_388_transcript_392	carbohydrate metabolic process;
CDS_389_transcript_393	RNA splicing; circadian rhythm; RNA stabilization; cold acclimation;
CDS_390_transcript_394	response to stress;
CDS_394_transcript_398	seed dormancy process; cell growth; cell morphogenesis; proteolysis; fatty acid beta-oxidation; Golgi vesicle transport; regulation of catalytic activity;
CDS_396_transcript_400	erythrocyte development; in utero embryonic development;
CDS_399_transcript_403	hydrogen peroxide catabolic process; response to sucrose; response to glucose; salicylic acid biosynthetic process; ovule development; glucosinolate biosynthetic process; glycolytic process; cellular cation homeostasis; cysteine biosynthetic process; defense response, incompatible interaction; pentose-phosphate shunt; divalent metal ion transport; photosynthesis, light reaction; isopentenyl dipho…
CDS_400_transcript_404	response to stress;
CDS_402_transcript_406	photosynthesis, light reaction; defense response to bacterium; response to cold; response to abscisic acid; defense response, incompatible interaction; salicylic acid biosynthetic process;
CDS_405_transcript_409	malate metabolic process; tricarboxylic acid cycle; glyoxylate cycle;
CDS_406_transcript_410	hydrogen peroxide catabolic process; response to sucrose; response to glucose; salicylic acid biosynthetic process; ovule development; glucosinolate biosynthetic process; glycolytic process; cellular cation homeostasis; cysteine biosynthetic process; defense response, incompatible interaction; pentose-phosphate shunt; divalent metal ion transport; photosynthesis, light reaction; isopentenyl dipho…
CDS_407_transcript_411	steroid metabolic process;
CDS_408_transcript_412	photosynthesis; lipoate biosynthetic process;
CDS_409_transcript_413	negative regulation of reductive pentose-phosphate cycle; response to sucrose; cellular response to heat; cellular response to anoxia; response to light stimulus; cellular response to cold;
CDS_410_transcript_414	cellular response to nitric oxide; cellular response to iron ion; cellular response to ethylene stimulus;
CDS_411_transcript_415	cellular response to nitric oxide; cellular response to iron ion; cellular response to ethylene stimulus;
CDS_412_transcript_416	endosome organization; vacuole organization; vesicle-mediated transport; ATP catabolic process; trichome branching;
CDS_413_transcript_417	fatty acid beta-oxidation; intra-Golgi vesicle-mediated transport; lipid transport; endosome organization; lithium ion transport; protein targeting to vacuole; protein import into peroxisome matrix; vacuole organization; endosomal transport; trichome branching;
CDS_414_transcript_418	regulation of short-day photoperiodism, flowering; cell adhesion; embryo development ending in seed dormancy; circadian regulation of gene expression; actin nucleation; protein desumoylation; trichome morphogenesis; hydrogen peroxide biosynthetic process; root hair cell differentiation; positive regulation of histone H3-K9 dimethylation; vegetative to reproductive phase transition of meristem; re…
CDS_415_transcript_419	regulation of short-day photoperiodism, flowering; cell adhesion; embryo development ending in seed dormancy; circadian regulation of gene expression; actin nucleation; protein desumoylation; trichome morphogenesis; hydrogen peroxide biosynthetic process; root hair cell differentiation; positive regulation of histone H3-K9 dimethylation; vegetative to reproductive phase transition of meristem; re…
CDS_416_transcript_420	regulation of short-day photoperiodism, flowering; cell adhesion; embryo development ending in seed dormancy; circadian regulation of gene expression; actin nucleation; protein desumoylation; trichome morphogenesis; hydrogen peroxide biosynthetic process; root hair cell differentiation; positive regulation of histone H3-K9 dimethylation; vegetative to reproductive phase transition of meristem; re…
CDS_417_transcript_421	regulation of short-day photoperiodism, flowering; cell adhesion; embryo development ending in seed dormancy; circadian regulation of gene expression; actin nucleation; protein desumoylation; trichome morphogenesis; hydrogen peroxide biosynthetic process; root hair cell differentiation; positive regulation of histone H3-K9 dimethylation; vegetative to reproductive phase transition of meristem; re…
CDS_418_transcript_422	reductive pentose-phosphate cycle; dephosphorylation; photosynthetic electron transport in photosystem I; response to cold; sucrose metabolic process; fructose 1,6-bisphosphate metabolic process;
CDS_419_transcript_423	pentose-phosphate shunt; response to far red light; carotenoid biosynthetic process; regulation of protein dephosphorylation; positive regulation of catalytic activity; starch biosynthetic process; response to red light; cellular cation homeostasis; photosystem II assembly; chloroplast relocation; maltose metabolic process; fructose metabolic process; defense response to bacterium; fructose 1,6-b…
CDS_420_transcript_424	fructose 1,6-bisphosphate metabolic process; response to cold; dephosphorylation; sucrose metabolic process; photosynthetic electron transport in photosystem I;
CDS_421_transcript_425	malate metabolic process; tricarboxylic acid cycle; glyoxylate cycle;
CDS_422_transcript_426	malate metabolic process; tricarboxylic acid cycle; glyoxylate cycle;
CDS_423_transcript_427	malate metabolic process; tricarboxylic acid cycle; glyoxylate cycle;
CDS_424_transcript_428	cellular response to light stimulus; leaf morphogenesis; carotenoid biosynthetic process; chloroplast organization; chloroplast mRNA processing;
CDS_425_transcript_429	cellular response to light stimulus; leaf morphogenesis; carotenoid biosynthetic process; chloroplast organization; chloroplast mRNA processing;
CDS_426_transcript_430	metabolic process;
CDS_429_transcript_433	translation;
CDS_430_transcript_434	translation;
CDS_431_transcript_435	translation;
CDS_432_transcript_436	translation;
CDS_433_transcript_437	translation;
CDS_434_transcript_438	negative regulation of reductive pentose-phosphate cycle; response to sucrose;
CDS_435_transcript_439	protein phosphorylation;
CDS_436_transcript_440	photosynthesis, light harvesting;
CDS_437_transcript_441	photoperiodism; embryo development ending in seed dormancy; leaf development; response to reactive oxygen species;
CDS_438_transcript_442	negative regulation of reductive pentose-phosphate cycle; response to sucrose; cellular response to heat; cellular response to anoxia; response to light stimulus; cellular response to cold;
CDS_440_transcript_444	photosynthesis, light harvesting;
CDS_441_transcript_445	photosynthesis, light harvesting; response to blue light; response to far red light; response to red light;
CDS_442_transcript_446	photoperiodism; embryo development ending in seed dormancy; leaf development; response to reactive oxygen species;
CDS_443_transcript_447	coenzyme A biosynthetic process; phosphorylation; protein N-linked glycosylation;
CDS_444_transcript_448	protein targeting to vacuole; response to salt stress; response to temperature stimulus; proteolysis; hyperosmotic response; water transport; Golgi organization; gluconeogenesis; response to cadmium ion; glycolytic process;
CDS_445_transcript_449	positive regulation of transcription, DNA-templated; photosynthetic electron transport in photosystem I; leaf morphogenesis; cell differentiation;
CDS_446_transcript_450	translation;
CDS_447_transcript_451	translation;
CDS_448_transcript_452	response to high light intensity; Golgi vesicle transport; response to chitin; response to hydrogen peroxide; protein transport;
CDS_449_transcript_453	response to high light intensity; Golgi vesicle transport; response to chitin; response to hydrogen peroxide; protein transport;
CDS_450_transcript_454	photosynthesis;
CDS_451_transcript_455	photosynthesis, light harvesting;
CDS_452_transcript_456	response to red light; rRNA processing; response to blue light; regulation of proton transport; cellular response to water deprivation; response to sucrose; response to far red light; photosynthesis, light harvesting; response to high light intensity;
CDS_453_transcript_457	response to chitin;
CDS_454_transcript_458	response to chitin;
CDS_455_transcript_459	one-carbon metabolic process; posttranscriptional gene silencing; methylation-dependent chromatin silencing; embryo development ending in seed dormancy;
CDS_456_transcript_460	one-carbon metabolic process; posttranscriptional gene silencing; methylation-dependent chromatin silencing; embryo development ending in seed dormancy;
CDS_457_transcript_461	one-carbon metabolic process; posttranscriptional gene silencing; methylation-dependent chromatin silencing; embryo development ending in seed dormancy;
CDS_458_transcript_462	one-carbon metabolic process;
CDS_459_transcript_463	RNA methylation; RNA processing;
CDS_460_transcript_464	photosynthesis, light harvesting;
CDS_461_transcript_465	photosynthesis, light harvesting;
CDS_462_transcript_466	cellular heat acclimation; seed development;
CDS_463_transcript_467	cellular heat acclimation; seed development;
CDS_464_transcript_468	cellular heat acclimation; seed development;
CDS_465_transcript_469	cellular heat acclimation; seed development;
CDS_466_transcript_470	cellular heat acclimation; seed development;
CDS_467_transcript_471	cellular glucan metabolic process; phloem or xylem histogenesis;
CDS_468_transcript_472	translational elongation;
CDS_469_transcript_473	translational elongation;
CDS_470_transcript_474	translational elongation;
CDS_471_transcript_475	response to red light; rRNA processing; response to blue light; response to far red light; photosynthesis, light harvesting;
CDS_472_transcript_476	response to red light; rRNA processing; response to blue light; response to far red light; photosynthesis, light harvesting;
CDS_473_transcript_477	response to wounding; nucleic acid phosphodiester bond hydrolysis; protein ubiquitination;
CDS_474_transcript_478	metabolic process; proton transport; transmembrane transport;
CDS_475_transcript_479	metabolic process; proton transport; transmembrane transport;
CDS_476_transcript_480	metabolic process; proton transport; transmembrane transport;
CDS_477_transcript_481	establishment or maintenance of transmembrane electrochemical gradient; response to water deprivation; response to salt stress; auxin polar transport; leaf development; metabolic process; proton transport;
CDS_478_transcript_482	RNA methylation; RNA processing;
CDS_479_transcript_483	pentose-phosphate shunt; maltose metabolic process; starch biosynthetic process; aging; positive regulation of catalytic activity;
CDS_480_transcript_484	pentose-phosphate shunt; maltose metabolic process; starch biosynthetic process; aging; positive regulation of catalytic activity;
CDS_481_transcript_485	photosynthesis, light harvesting;
CDS_482_transcript_486	nucleic acid phosphodiester bond hydrolysis;
CDS_483_transcript_487	protein phosphorylation; positive regulation of translation;
CDS_484_transcript_488	protein phosphorylation; positive regulation of translation;
CDS_485_transcript_489	translational elongation;
CDS_486_transcript_490	unsaturated fatty acid biosynthetic process; oxidation-reduction process;
CDS_487_transcript_491	unsaturated fatty acid biosynthetic process; oxidation-reduction process;
CDS_488_transcript_492	proteolysis;
CDS_489_transcript_493	protein targeting to chloroplast;
CDS_490_transcript_494	phosphatidylinositol phosphorylation; sulfur compound metabolic process;
CDS_491_transcript_495	phosphatidylinositol phosphorylation; sulfur compound metabolic process;
CDS_492_transcript_496	protein phosphorylation; DNA repair; negative regulation of photomorphogenesis; reproductive structure development;
CDS_493_transcript_497	protein phosphorylation; DNA repair; negative regulation of photomorphogenesis; reproductive structure development;
CDS_494_transcript_498	galactolipid biosynthetic process; cellular response to phosphate starvation;
CDS_495_transcript_499	protein phosphorylation; positive regulation of translation;
CDS_496_transcript_500	protein folding; response to heat;
CDS_497_transcript_501	protein folding; response to heat;
CDS_498_transcript_502	protein folding; response to heat;
CDS_499_transcript_503	protein folding; response to heat;
CDS_502_transcript_506	regulation of actin filament polymerization; actin filament organization;
CDS_503_transcript_507	regulation of actin filament polymerization;
CDS_504_transcript_508	photosynthesis, light harvesting in photosystem II;
CDS_505_transcript_509	photosynthesis, light harvesting;
CDS_506_transcript_510	photosynthesis, light harvesting;
CDS_507_transcript_511	positive regulation of transcription, DNA-templated; carotenoid biosynthetic process; phosphatidylglycerol biosynthetic process; unsaturated fatty acid biosynthetic process; vitamin metabolic process; glycine catabolic process; secondary metabolic process; lipoate metabolic process; coenzyme biosynthetic process; chlorophyll biosynthetic process; isopentenyl diphosphate biosynthetic process, meth…
CDS_508_transcript_512	positive regulation of transcription, DNA-templated; carotenoid biosynthetic process; phosphatidylglycerol biosynthetic process; unsaturated fatty acid biosynthetic process; vitamin metabolic process; glycine catabolic process; secondary metabolic process; lipoate metabolic process; coenzyme biosynthetic process; chlorophyll biosynthetic process; isopentenyl diphosphate biosynthetic process, meth…
CDS_509_transcript_513	L-serine metabolic process; photosynthesis, light reaction; photorespiration; salicylic acid biosynthetic process; defense response to bacterium; tetrahydrofolate interconversion; defense response, incompatible interaction; response to light stimulus; response to cadmium ion; response to cold; plant-type hypersensitive response; glycine decarboxylation via glycine cleavage system; circadian rhyth…
CDS_510_transcript_514	L-serine metabolic process; photosynthesis, light reaction; photorespiration; salicylic acid biosynthetic process; defense response to bacterium; tetrahydrofolate interconversion; defense response, incompatible interaction; response to light stimulus; response to cadmium ion; response to cold; plant-type hypersensitive response; glycine decarboxylation via glycine cleavage system; circadian rhyth…
CDS_511_transcript_515	protein secretion;
CDS_512_transcript_516	protein secretion;
CDS_515_transcript_519	response to oxidative stress;
CDS_516_transcript_520	response to oxidative stress;
CDS_517_transcript_521	indole glucosinolate biosynthetic process; sulfur amino acid metabolic process; tryptophan biosynthetic process; unsaturated fatty acid biosynthetic process; response to red light; vitamin metabolic process; defense response by callose deposition in cell wall; glycine catabolic process; lipoate metabolic process; adventitious root development; coenzyme biosynthetic process; isopentenyl diphosphat…
CDS_518_transcript_522	proteolysis;
CDS_519_transcript_523	translational elongation;
CDS_520_transcript_524	translational elongation;
CDS_521_transcript_525	hydrogen peroxide catabolic process; carotenoid biosynthetic process; embryo development ending in seed dormancy; chloroplast relocation; translational elongation; isopentenyl diphosphate biosynthetic process, methylerythritol 4-phosphate pathway; ncRNA metabolic process; response to cadmium ion; thylakoid membrane organization;
CDS_524_transcript_528	protein folding; protein peptidyl-prolyl isomerization;
CDS_525_transcript_529	protein folding; protein peptidyl-prolyl isomerization;
CDS_526_transcript_530	glycine metabolic process; response to light stimulus; response to cold; circadian rhythm; tetrahydrofolate interconversion; L-serine metabolic process; photorespiration; response to cadmium ion;
CDS_527_transcript_531	single-organism metabolic process; response to light stimulus; cellular metabolic process;
CDS_528_transcript_532	metabolic process;
CDS_529_transcript_533	translation;
CDS_530_transcript_534	mRNA modification; phosphatidylglycerol biosynthetic process; stomatal complex morphogenesis; isopentenyl diphosphate biosynthetic process, methylerythritol 4-phosphate pathway; response to abscisic acid;
CDS_531_transcript_535	photosynthesis, light harvesting;
CDS_532_transcript_536	photosynthesis, light harvesting;
CDS_533_transcript_537	photosynthesis, light harvesting;
CDS_534_transcript_538	cellular iron ion homeostasis; actin filament-based movement; response to cadmium ion; transmembrane transport; ATP catabolic process;
CDS_535_transcript_539	cell redox homeostasis; cysteine biosynthetic process; gibberellic acid mediated signaling pathway;
CDS_536_transcript_540	metabolic process;
CDS_537_transcript_541	metabolic process;
CDS_538_transcript_542	defense response;
CDS_539_transcript_543	ubiquitin-dependent protein catabolic process;
CDS_540_transcript_544	reciprocal meiotic recombination; SOS response; cytokinin biosynthetic process; ATP catabolic process; DNA repair;
CDS_541_transcript_545	glutamine biosynthetic process;
CDS_542_transcript_546	glutamine biosynthetic process;
CDS_543_transcript_547	glutamine biosynthetic process;
CDS_544_transcript_548	glutamine biosynthetic process;
CDS_545_transcript_549	L-serine metabolic process; photosynthesis, light reaction; photorespiration; salicylic acid biosynthetic process; defense response to bacterium; tetrahydrofolate interconversion; defense response, incompatible interaction; response to light stimulus; response to cadmium ion; response to cold; plant-type hypersensitive response; glycine decarboxylation via glycine cleavage system; circadian rhyth…
CDS_546_transcript_550	translation;
CDS_547_transcript_551	translation;
CDS_549_transcript_553	response to oxidative stress; oxidation-reduction process; root development; response to desiccation; hyperosmotic salinity response; pollen development; phosphorylation; proline biosynthetic process; response to abscisic acid;
CDS_550_transcript_554	response to oxidative stress; oxidation-reduction process; root development; response to desiccation; hyperosmotic salinity response; pollen development; phosphorylation; proline biosynthetic process; response to abscisic acid;
CDS_551_transcript_555	response to sucrose; response to cold; metabolic process; response to light stimulus;
CDS_552_transcript_556	translation;
CDS_553_transcript_557	translation;
CDS_554_transcript_558	positive regulation of translation; protein N-linked glycosylation;
CDS_555_transcript_559	protein phosphorylation; positive regulation of translation; protein N-linked glycosylation;
CDS_556_transcript_560	mitochondrial fission;
CDS_557_transcript_561	rRNA methylation; methylglyoxal catabolic process to D-lactate;
CDS_558_transcript_562	ATP hydrolysis coupled proton transport; ATP synthesis coupled proton transport;
CDS_559_transcript_563	ATP hydrolysis coupled proton transport; ATP synthesis coupled proton transport; ATP catabolic process;
CDS_560_transcript_564	ATP hydrolysis coupled proton transport; ATP synthesis coupled proton transport;
CDS_562_transcript_566	extrinsic apoptotic signaling pathway in absence of ligand; response to cytokine; negative regulation of extrinsic apoptotic signaling pathway in absence of ligand; apoptotic mitochondrial changes; negative regulation of anoikis; cell differentiation; negative regulation of intrinsic apoptotic signaling pathway; intrinsic apoptotic signaling pathway in response to DNA damage; multicellular organi…
CDS_563_transcript_567	translation;
CDS_564_transcript_568	oxidation-reduction process;
CDS_566_transcript_570	photosynthesis;
CDS_569_transcript_573	formation of translation preinitiation complex; photomorphogenesis; cullin deneddylation; regulation of translational initiation;
CDS_570_transcript_574	formation of translation preinitiation complex; photomorphogenesis; cullin deneddylation; regulation of translational initiation;
CDS_571_transcript_575	formation of translation preinitiation complex; photomorphogenesis; cullin deneddylation; regulation of translational initiation;
CDS_572_transcript_576	formation of translation preinitiation complex; photomorphogenesis; cullin deneddylation; regulation of translational initiation;
CDS_573_transcript_577	protein complex assembly;
CDS_574_transcript_578	cytochrome complex assembly; oxidation-reduction process;
CDS_575_transcript_579	regulation of stomatal closure; auxin homeostasis; drought recovery; regulation of cell growth; cell proliferation; defense response to bacterium; positive regulation of microtubule depolymerization; lateral root development; embryo development; response to cadmium ion; root hair cell tip growth; regulation of mitotic cell cycle; regulation of multicellular organism growth; pollen tube growth;
CDS_576_transcript_580	methylation;
CDS_577_transcript_581	transport;
CDS_578_transcript_582	response to water deprivation; response to salt stress; response to fructose; response to temperature stimulus; hyperosmotic response; calcium ion transport; water transport; Golgi organization; response to cadmium ion; glycolytic process;
CDS_579_transcript_583	primary root development; regulation of gene expression; maintenance of shoot apical meristem identity; regulation of defense response; root meristem specification; maintenance of root meristem identity; transport of virus in host, cell to cell;
CDS_580_transcript_584	primary root development; regulation of gene expression; maintenance of shoot apical meristem identity; regulation of defense response; root meristem specification; maintenance of root meristem identity; transport of virus in host, cell to cell;
CDS_581_transcript_585	ATP hydrolysis coupled proton transport; ATP synthesis coupled proton transport; ATP catabolic process;
CDS_582_transcript_586	oxidation-reduction process;
CDS_583_transcript_587	RNA methylation; response to cold; translational elongation;
CDS_584_transcript_588	regulation of stomatal closure; auxin homeostasis; drought recovery; regulation of cell growth; cell proliferation; defense response to bacterium; positive regulation of microtubule depolymerization; mitosis; lateral root development; auxin-activated signaling pathway; embryo development; response to cadmium ion; root hair cell tip growth; regulation of mitotic cell cycle; regulation of multicell…
CDS_585_transcript_589	Golgi vesicle transport; cellulose biosynthetic process;
CDS_586_transcript_590	Golgi vesicle transport; cellulose biosynthetic process;
CDS_587_transcript_591	Golgi vesicle transport; cellulose biosynthetic process;
CDS_588_transcript_592	Golgi vesicle transport; cellulose biosynthetic process;
CDS_589_transcript_593	translational initiation; Golgi vesicle transport;
CDS_590_transcript_594	intracellular protein transport;
CDS_591_transcript_595	protein processing; chloroplast organization; response to heat;
CDS_592_transcript_596	protein processing; chloroplast organization; response to heat;
CDS_593_transcript_597	protein processing; chloroplast organization; response to heat;
CDS_594_transcript_598	protein processing; chloroplast organization; response to heat;
CDS_597_transcript_601	regulation of translational initiation; formation of translation preinitiation complex;
CDS_598_transcript_602	formation of translation preinitiation complex; response to salt stress; regulation of translational initiation; response to cadmium ion;
CDS_599_transcript_603	formation of translation preinitiation complex; response to salt stress; regulation of translational initiation; response to cadmium ion;
CDS_600_transcript_604	regulation of translational initiation; formation of translation preinitiation complex;
CDS_601_transcript_605	methylation;
CDS_602_transcript_606	methylation;
CDS_603_transcript_607	methylation;
CDS_604_transcript_608	oxidation-reduction process; defense response to bacterium; hydrogen peroxide biosynthetic process;
CDS_605_transcript_609	oxidation-reduction process; defense response to bacterium; hydrogen peroxide biosynthetic process;
CDS_606_transcript_610	oxidation-reduction process;
CDS_607_transcript_611	oxidation-reduction process; defense response to bacterium; hydrogen peroxide biosynthetic process;
CDS_608_transcript_612	oxidation-reduction process;
CDS_609_transcript_613	oxidation-reduction process;
CDS_610_transcript_614	oxidation-reduction process;
CDS_611_transcript_615	oxidation-reduction process; defense response to bacterium; hydrogen peroxide biosynthetic process;
CDS_612_transcript_616	translational elongation;
CDS_613_transcript_617	photosynthesis, light harvesting in photosystem I; response to blue light; response to far red light; response to red light;
CDS_614_transcript_618	oxidation-reduction process;
CDS_616_transcript_620	cytoskeleton organization; gluconeogenesis; karyogamy; protein import into nucleus, docking; cytokinesis by cell plate formation; proteasomal protein catabolic process; protein export from nucleus; embryo sac egg cell differentiation; pollen germination; pollen development; nucleotide biosynthetic process; pollen tube growth;
CDS_617_transcript_621	negative regulation of catalytic activity; proteolysis;
CDS_618_transcript_622	reductive pentose-phosphate cycle; peptide cross-linking via L-cystine; response to red light; negative regulation of reductive pentose-phosphate cycle; response to blue light; regulation of proton transport; response to sucrose; cellular response to cold; cellular response to anoxia; cellular response to heat; response to far red light; response to high light intensity;
CDS_619_transcript_623	hydrogen peroxide catabolic process; chloroplast relocation; PSII associated light-harvesting complex II catabolic process; ncRNA metabolic process; proteolysis; transcription from plastid promoter; ATP catabolic process; protein import into chloroplast stroma; regulation of chlorophyll biosynthetic process; thylakoid membrane organization;
CDS_620_transcript_624	chloroplast organization; response to stress; proteolysis; ATP catabolic process; protein import into chloroplast stroma; regulation of chlorophyll biosynthetic process;
CDS_623_transcript_627	defense response to bacterium; hydrogen peroxide biosynthetic process; oxidation-reduction process;
CDS_624_transcript_628	protein import into nucleus; response to salt stress;
CDS_625_transcript_629	chlorophyll biosynthetic process;
CDS_627_transcript_631	photosynthesis, light harvesting in photosystem I; response to blue light; response to far red light; response to red light;
CDS_628_transcript_632	photosynthesis, light harvesting in photosystem I; response to blue light; response to far red light; response to red light;
CDS_629_transcript_633	response to UV; negative regulation of translation; response to copper ion; copper ion homeostasis;
CDS_630_transcript_634	asparagine catabolic process via L-aspartate; glycoprotein catabolic process; protein maturation;
CDS_631_transcript_635	asparagine catabolic process via L-aspartate; glycoprotein catabolic process; protein maturation;
CDS_632_transcript_636	xylem development; cell wall macromolecule metabolic process;
CDS_634_transcript_638	single-organism process;
CDS_636_transcript_640	singlet oxygen-mediated programmed cell death;
CDS_637_transcript_641	singlet oxygen-mediated programmed cell death;
CDS_638_transcript_642	protein import into nucleus; response to salt stress;
CDS_639_transcript_643	regulation of transcription, DNA-templated;
CDS_641_transcript_645	intracellular signal transduction;
CDS_642_transcript_646	intracellular signal transduction;
CDS_643_transcript_647	intracellular signal transduction;
CDS_645_transcript_649	response to UV; negative regulation of translation; response to copper ion; copper ion homeostasis;
CDS_646_transcript_650	pentose-phosphate shunt; anthocyanin-containing compound biosynthetic process; maltose metabolic process; starch biosynthetic process; glycolytic process;
CDS_647_transcript_651	glycolytic process;
CDS_648_transcript_652	tricarboxylic acid cycle; isocitrate metabolic process;
CDS_649_transcript_653	DNA replication initiation;
CDS_650_transcript_654	DNA replication initiation;
CDS_653_transcript_657	toxin catabolic process; response to cyclopentenone; response to oxidative stress; response to cadmium ion; proline transport; oxidation-reduction process;
CDS_654_transcript_658	toxin catabolic process; response to cyclopentenone; response to oxidative stress; response to cadmium ion; proline transport; oxidation-reduction process;
CDS_655_transcript_659	oxidation-reduction process;
CDS_656_transcript_660	GTP catabolic process; translational termination;
CDS_657_transcript_661	GTP catabolic process; translational termination;
CDS_658_transcript_662	translational elongation; GTP catabolic process;
CDS_660_transcript_664	isopentenyl diphosphate biosynthetic process, methylerythritol 4-phosphate pathway;
CDS_661_transcript_665	positive regulation of transcription, DNA-templated; transcription from plastid promoter;
CDS_662_transcript_666	cysteine biosynthetic process from serine;
CDS_663_transcript_667	response to UV; negative regulation of translation; response to copper ion; copper ion homeostasis;
CDS_665_transcript_669	response to UV; negative regulation of translation; response to copper ion; copper ion homeostasis;
CDS_666_transcript_670	lipid transport;
CDS_667_transcript_671	lipid transport;
CDS_671_transcript_675	salicylic acid biosynthetic process; reductive pentose-phosphate cycle; regulation of plant-type hypersensitive response; glucosinolate biosynthetic process; response to chitin; positive regulation of catalytic activity; cysteine biosynthetic process; negative regulation of defense response; defense response to fungus; pentose-phosphate shunt; jasmonic acid mediated signaling pathway; rRNA proces…
CDS_672_transcript_676	cellular glucan metabolic process; plant-type cell wall loosening; response to brassinosteroid; aging; gibberellic acid mediated signaling pathway;
CDS_673_transcript_677	cellular glucan metabolic process;
CDS_674_transcript_678	methylation; glycine catabolic process; response to cadmium ion;
CDS_675_transcript_679	methylation; glycine catabolic process; response to cadmium ion;
CDS_676_transcript_680	methylation; glycine catabolic process; response to cadmium ion;
CDS_677_transcript_681	citrate metabolic process; cellular response to nitric oxide; water transport; cell wall macromolecule metabolic process; ethylene biosynthetic process; glucose catabolic process; isocitrate metabolic process; response to salt stress; photosynthesis; vacuole organization; hyperosmotic response; Golgi organization; glycolytic process; iron ion homeostasis; cellular response to fatty acid; response…
CDS_678_transcript_682	citrate metabolic process; cellular response to nitric oxide; water transport; cell wall macromolecule metabolic process; ethylene biosynthetic process; glucose catabolic process; isocitrate metabolic process; response to salt stress; photosynthesis; vacuole organization; hyperosmotic response; Golgi organization; glycolytic process; iron ion homeostasis; cellular response to fatty acid; response…
CDS_679_transcript_683	GTP catabolic process; translational termination;
CDS_680_transcript_684	anaerobic respiration; response to oxidative stress;
CDS_681_transcript_685	anaerobic respiration; response to oxidative stress;
CDS_682_transcript_686	translational elongation; GTP catabolic process;
CDS_683_transcript_687	positive regulation of transcription, DNA-templated; pentose-phosphate shunt; unsaturated fatty acid biosynthetic process; positive regulation of catalytic activity; starch biosynthetic process; vitamin metabolic process; maltose metabolic process; secondary metabolic process; lipoate metabolic process; chlorophyll biosynthetic process; coenzyme biosynthetic process; isopentenyl diphosphate biosy…
CDS_684_transcript_688	positive regulation of transcription, DNA-templated; pentose-phosphate shunt; unsaturated fatty acid biosynthetic process; positive regulation of catalytic activity; starch biosynthetic process; vitamin metabolic process; maltose metabolic process; secondary metabolic process; lipoate metabolic process; chlorophyll biosynthetic process; coenzyme biosynthetic process; isopentenyl diphosphate biosy…
CDS_685_transcript_689	citrate metabolic process; cellular response to nitric oxide; water transport; cell wall macromolecule metabolic process; ethylene biosynthetic process; glucose catabolic process; isocitrate metabolic process; response to salt stress; photosynthesis; vacuole organization; hyperosmotic response; Golgi organization; glycolytic process; iron ion homeostasis; cellular response to fatty acid; response…
CDS_686_transcript_690	citrate metabolic process; cellular response to nitric oxide; water transport; cell wall macromolecule metabolic process; ethylene biosynthetic process; glucose catabolic process; isocitrate metabolic process; response to salt stress; photosynthesis; vacuole organization; hyperosmotic response; Golgi organization; glycolytic process; iron ion homeostasis; cellular response to fatty acid; response…
CDS_687_transcript_691	translation;
CDS_688_transcript_692	RNA methylation; translation;
CDS_689_transcript_693	cellular response to indolebutyric acid stimulus; negative regulation of defense response; cadmium ion transmembrane transport; indole glucosinolate catabolic process; defense response by callose deposition in cell wall; defense response to bacterium; defense response to fungus, incompatible interaction; response to abscisic acid; ATP catabolic process; systemic acquired resistance;
CDS_690_transcript_694	ATP catabolic process;
CDS_692_transcript_696	translational elongation; GTP catabolic process;
CDS_696_transcript_700	pentose-phosphate shunt; photosynthetic electron transport in photosystem I; cysteine biosynthetic process; regulation of protein dephosphorylation;
CDS_697_transcript_701	salicylic acid biosynthetic process; reductive pentose-phosphate cycle; regulation of plant-type hypersensitive response; glucosinolate biosynthetic process; response to chitin; positive regulation of catalytic activity; cysteine biosynthetic process; negative regulation of defense response; defense response to fungus; pentose-phosphate shunt; jasmonic acid mediated signaling pathway; rRNA proces…
CDS_698_transcript_702	salicylic acid biosynthetic process; reductive pentose-phosphate cycle; regulation of plant-type hypersensitive response; glucosinolate biosynthetic process; response to chitin; positive regulation of catalytic activity; cysteine biosynthetic process; negative regulation of defense response; defense response to fungus; pentose-phosphate shunt; jasmonic acid mediated signaling pathway; rRNA proces…
CDS_699_transcript_703	salicylic acid biosynthetic process; reductive pentose-phosphate cycle; regulation of plant-type hypersensitive response; glucosinolate biosynthetic process; response to chitin; positive regulation of catalytic activity; cysteine biosynthetic process; negative regulation of defense response; defense response to fungus; pentose-phosphate shunt; jasmonic acid mediated signaling pathway; rRNA proces…
CDS_704_transcript_708	response to heat; response to high light intensity; response to hydrogen peroxide;
CDS_705_transcript_709	response to heat; response to high light intensity; response to hydrogen peroxide;
CDS_706_transcript_710	response to heat; response to high light intensity; response to hydrogen peroxide;
CDS_707_transcript_711	RNA methylation; translation;
CDS_708_transcript_712	RNA methylation; translation;
CDS_709_transcript_713	RNA methylation; translation;
CDS_710_transcript_714	mRNA splicing, via spliceosome;
CDS_711_transcript_715	chloroplast relocation; thylakoid membrane organization; ncRNA metabolic process; signal transduction; protein insertion into membrane;
CDS_712_transcript_716	protein insertion into membrane;
CDS_713_transcript_717	chloroplast relocation; thylakoid membrane organization; ncRNA metabolic process; signal transduction; protein insertion into membrane;
CDS_714_transcript_718	chloroplast relocation; thylakoid membrane organization; ncRNA metabolic process; signal transduction; protein insertion into membrane;
CDS_715_transcript_719	positive regulation of transcription, DNA-templated; pentose-phosphate shunt; glucosinolate metabolic process; unsaturated fatty acid biosynthetic process; starch biosynthetic process; photosystem II assembly; vitamin metabolic process; glycine catabolic process; lipoate metabolic process; chlorophyll biosynthetic process; coenzyme biosynthetic process; isopentenyl diphosphate biosynthetic proces…
CDS_716_transcript_720	vesicle-mediated transport; intracellular protein transport;
CDS_717_transcript_721	vesicle-mediated transport; intracellular protein transport;
CDS_722_transcript_727	positive regulation of transcription, DNA-templated; negative regulation of flower development; histone methylation;
CDS_726_transcript_731	pentose-phosphate shunt; glucosinolate metabolic process; negative regulation of catalytic activity; positive regulation of catalytic activity; starch biosynthetic process; maltose metabolic process; isopentenyl diphosphate biosynthetic process, methylerythritol 4-phosphate pathway; cell redox homeostasis; glycerol ether metabolic process; regulation of carbohydrate metabolic process;
CDS_727_transcript_732	pentose-phosphate shunt; glucosinolate metabolic process; negative regulation of catalytic activity; positive regulation of catalytic activity; starch biosynthetic process; maltose metabolic process; isopentenyl diphosphate biosynthetic process, methylerythritol 4-phosphate pathway; cell redox homeostasis; glycerol ether metabolic process; regulation of carbohydrate metabolic process;
CDS_728_transcript_733	pentose-phosphate shunt; glucosinolate metabolic process; negative regulation of catalytic activity; positive regulation of catalytic activity; starch biosynthetic process; maltose metabolic process; isopentenyl diphosphate biosynthetic process, methylerythritol 4-phosphate pathway; cell redox homeostasis; glycerol ether metabolic process; regulation of carbohydrate metabolic process;
CDS_729_transcript_734	pentose-phosphate shunt; glucosinolate metabolic process; negative regulation of catalytic activity; positive regulation of catalytic activity; starch biosynthetic process; maltose metabolic process; isopentenyl diphosphate biosynthetic process, methylerythritol 4-phosphate pathway; cell redox homeostasis; glycerol ether metabolic process; regulation of carbohydrate metabolic process;
CDS_730_transcript_735	peptide biosynthetic process; translational elongation;
CDS_732_transcript_737	photosystem II stabilization; photosynthesis;
CDS_733_transcript_738	photosystem II stabilization; photosynthesis;
CDS_734_transcript_739	photosystem II stabilization; photosynthesis;
CDS_735_transcript_740	positive regulation of transcription, DNA-templated; pentose-phosphate shunt; glucosinolate metabolic process; unsaturated fatty acid biosynthetic process; starch biosynthetic process; photosystem II assembly; vitamin metabolic process; glycine catabolic process; lipoate metabolic process; chlorophyll biosynthetic process; coenzyme biosynthetic process; isopentenyl diphosphate biosynthetic proces…
CDS_736_transcript_741	positive regulation of transcription, DNA-templated; pentose-phosphate shunt; glucosinolate metabolic process; unsaturated fatty acid biosynthetic process; starch biosynthetic process; photosystem II assembly; vitamin metabolic process; glycine catabolic process; lipoate metabolic process; chlorophyll biosynthetic process; coenzyme biosynthetic process; isopentenyl diphosphate biosynthetic proces…
CDS_737_transcript_742	positive regulation of transcription, DNA-templated; pentose-phosphate shunt; glucosinolate metabolic process; unsaturated fatty acid biosynthetic process; starch biosynthetic process; photosystem II assembly; vitamin metabolic process; glycine catabolic process; lipoate metabolic process; chlorophyll biosynthetic process; coenzyme biosynthetic process; isopentenyl diphosphate biosynthetic proces…
CDS_738_transcript_743	sulfate assimilation;
CDS_741_transcript_746	regulation of transcription, DNA-templated;
CDS_742_transcript_747	regulation of transcription, DNA-templated; chloroplast organization;
CDS_743_transcript_748	response to cadmium ion; protein prenylation;
CDS_745_transcript_750	embryo sac egg cell differentiation; ubiquitin-dependent protein catabolic process; response to misfolded protein; karyogamy; nucleotide biosynthetic process; proteasome core complex assembly; photorespiration;
CDS_747_transcript_752	embryo sac egg cell differentiation; ubiquitin-dependent protein catabolic process; response to misfolded protein; karyogamy; nucleotide biosynthetic process; proteasome core complex assembly; photorespiration;
CDS_748_transcript_753	cellular response to iron ion starvation;
CDS_749_transcript_754	cellular response to iron ion starvation; embryo development ending in seed dormancy;
CDS_750_transcript_755	cellular response to iron ion starvation; embryo development ending in seed dormancy;
CDS_751_transcript_756	response to red light; rRNA processing; response to blue light; regulation of proton transport; response to sucrose; response to far red light; photosynthesis, light harvesting; response to high light intensity; cysteine biosynthetic process; regulation of protein dephosphorylation;
CDS_752_transcript_757	response to stress;
CDS_753_transcript_758	ribosome biogenesis; RNA methylation; translation;
CDS_754_transcript_759	translation;
CDS_755_transcript_760	translation;
CDS_756_transcript_761	translation;
CDS_757_transcript_762	response to cold; translation;
CDS_758_transcript_763	translation;
CDS_759_transcript_764	negative regulation of defense response; Mo-molybdopterin cofactor biosynthetic process; protein folding; jasmonic acid mediated signaling pathway; response to hydrogen peroxide; systemic acquired resistance, salicylic acid mediated signaling pathway; regulation of plant-type hypersensitive response; protein targeting to membrane; defense response to fungus; negative regulation of programmed cell…
CDS_760_transcript_765	negative regulation of defense response; Mo-molybdopterin cofactor biosynthetic process; protein folding; jasmonic acid mediated signaling pathway; response to hydrogen peroxide; systemic acquired resistance, salicylic acid mediated signaling pathway; regulation of plant-type hypersensitive response; protein targeting to membrane; defense response to fungus; negative regulation of programmed cell…
CDS_761_transcript_766	negative regulation of defense response; Mo-molybdopterin cofactor biosynthetic process; protein folding; jasmonic acid mediated signaling pathway; response to hydrogen peroxide; systemic acquired resistance, salicylic acid mediated signaling pathway; regulation of plant-type hypersensitive response; protein targeting to membrane; defense response to fungus; negative regulation of programmed cell…
CDS_762_transcript_767	negative regulation of defense response; Mo-molybdopterin cofactor biosynthetic process; protein folding; jasmonic acid mediated signaling pathway; response to hydrogen peroxide; systemic acquired resistance, salicylic acid mediated signaling pathway; regulation of plant-type hypersensitive response; protein targeting to membrane; defense response to fungus; negative regulation of programmed cell…
CDS_766_transcript_771	embryo sac egg cell differentiation; ubiquitin-dependent protein catabolic process; response to misfolded protein; karyogamy; nucleotide biosynthetic process; proteasome core complex assembly; photorespiration;
CDS_767_transcript_772	protein phosphorylation;
CDS_769_transcript_774	mRNA modification; phosphatidylglycerol biosynthetic process; stomatal complex morphogenesis; isopentenyl diphosphate biosynthetic process, methylerythritol 4-phosphate pathway; response to abscisic acid;
CDS_770_transcript_775	mRNA modification; phosphatidylglycerol biosynthetic process; stomatal complex morphogenesis; isopentenyl diphosphate biosynthetic process, methylerythritol 4-phosphate pathway; response to abscisic acid;
CDS_773_transcript_778	oxidation-reduction process; defense response to bacterium; photoinhibition; photosystem II assembly; regulation of protein dephosphorylation; photosystem II stabilization;
CDS_774_transcript_779	response to virus; gluconeogenesis; protein folding; stomatal closure; response to salt stress; defense response to fungus; defense response to bacterium; glycolytic process; response to cadmium ion; response to cold; response to heat; negative regulation of seed germination;
CDS_775_transcript_780	response to cadmium ion; response to heat;
CDS_777_transcript_782	cysteine biosynthetic process from serine; response to cadmium ion;
CDS_778_transcript_783	positive regulation of transcription, DNA-templated; unsaturated fatty acid biosynthetic process; vitamin metabolic process; glycine catabolic process; lipoate metabolic process; coenzyme biosynthetic process; chlorophyll biosynthetic process; isopentenyl diphosphate biosynthetic process, methylerythritol 4-phosphate pathway; cysteine biosynthetic process from serine; leaf morphogenesis; glucosin…
CDS_782_transcript_787	photosynthesis, light harvesting;
CDS_783_transcript_788	response to cytokinin;
CDS_784_transcript_789	response to cytokinin;
CDS_787_transcript_792	photosystem stoichiometry adjustment; protein dephosphorylation; photosynthetic electron transport chain;
CDS_788_transcript_793	photosystem stoichiometry adjustment; protein dephosphorylation; photosynthetic electron transport chain;
CDS_791_transcript_796	response to oxidative stress; oxidation-reduction process; defense response to bacterium; response to light stimulus; reactive oxygen species metabolic process; unidimensional cell growth; defense response to fungus; pathogen-associated molecular pattern dependent induction by symbiont of host innate immune response;
CDS_794_transcript_799	endoplasmic reticulum tubular network organization; heat acclimation;
CDS_795_transcript_800	endoplasmic reticulum tubular network organization;
CDS_796_transcript_801	endoplasmic reticulum tubular network organization;
CDS_797_transcript_802	endoplasmic reticulum tubular network organization;
CDS_798_transcript_803	endoplasmic reticulum tubular network organization; heat acclimation;
CDS_799_transcript_804	translation;
CDS_800_transcript_805	translation;
CDS_802_transcript_807	ubiquitin-dependent protein catabolic process;
CDS_803_transcript_808	ubiquitin-dependent protein catabolic process;
CDS_804_transcript_809	ubiquitin-dependent protein catabolic process;
CDS_805_transcript_810	ubiquitin-dependent protein catabolic process;
CDS_806_transcript_811	nuclear-transcribed mRNA catabolic process;
CDS_807_transcript_812	glycerol ether metabolic process; oxidation-reduction process; response to salt stress; cell redox homeostasis; response to fructose; water transport; positive regulation of catalytic activity;
CDS_808_transcript_813	glycerol ether metabolic process; oxidation-reduction process; response to salt stress; cell redox homeostasis; response to fructose; water transport; positive regulation of catalytic activity;
CDS_809_transcript_814	rRNA processing; plastid organization; photosystem II assembly;
CDS_810_transcript_815	response to oxidative stress; oxidation-reduction process;
CDS_811_transcript_816	glucose catabolic process; pollen sperm cell differentiation; protein targeting; nucleosome assembly; double fertilization forming a zygote and endosperm;
CDS_812_transcript_817	photosynthesis, light harvesting;
CDS_813_transcript_818	regulation of transcription, DNA-templated; transcription, DNA-templated;
CDS_816_transcript_821	mitotic cell cycle; positive regulation of transcription, DNA-templated; vernalization response; RNA processing; negative regulation of defense response; post-translational protein modification; methylation-dependent chromatin silencing; defense response to bacterium, incompatible interaction; RNA interference;
CDS_817_transcript_822	mitotic cell cycle; positive regulation of transcription, DNA-templated; vernalization response; RNA processing; negative regulation of defense response; post-translational protein modification; methylation-dependent chromatin silencing; defense response to bacterium, incompatible interaction; RNA interference;
CDS_818_transcript_823	male meiosis I; chiasma assembly; DNA replication; male gamete generation; pollen development; reciprocal meiotic recombination;
CDS_819_transcript_824	ubiquitin-dependent protein catabolic process;
CDS_820_transcript_825	photosynthesis;
CDS_821_transcript_826	photosynthesis;
CDS_822_transcript_827	photosynthesis; cysteine biosynthetic process;
CDS_824_transcript_829	pentose-phosphate shunt; photosynthetic electron transport in photosystem I; rRNA processing; isopentenyl diphosphate biosynthetic process, methylerythritol 4-phosphate pathway; plastid organization; photosystem II assembly;
CDS_825_transcript_830	pentose-phosphate shunt; photosynthetic electron transport in photosystem I; rRNA processing; isopentenyl diphosphate biosynthetic process, methylerythritol 4-phosphate pathway; plastid organization; photosystem II assembly;
CDS_826_transcript_831	trehalose biosynthetic process;
CDS_827_transcript_832	rRNA processing; plastid organization; photosystem II assembly;
CDS_828_transcript_833	protein polymerization; GTP catabolic process; microtubule-based process;
CDS_829_transcript_834	microtubule-based process; response to salt stress; GTP catabolic process; protein polymerization; response to cadmium ion;
CDS_830_transcript_835	cytoskeleton organization; gluconeogenesis; microtubule-based process; proteasomal protein catabolic process; GTP catabolic process; protein polymerization; response to cadmium ion;
CDS_831_transcript_836	hydrogen peroxide catabolic process; chloroplast relocation; PSII associated light-harvesting complex II catabolic process; ncRNA metabolic process; proteolysis; transcription from plastid promoter; ATP catabolic process; protein import into chloroplast stroma; regulation of chlorophyll biosynthetic process; thylakoid membrane organization;
CDS_832_transcript_837	trehalose biosynthetic process;
CDS_833_transcript_838	protein phosphorylation; circadian rhythm; response to hydrogen peroxide; MAPK cascade;
CDS_834_transcript_839	protein phosphorylation; circadian rhythm; response to hydrogen peroxide; MAPK cascade;
CDS_835_transcript_840	microtubule-based process; response to salt stress; GTP catabolic process; protein polymerization; response to cadmium ion;
CDS_838_transcript_843	glycolipid transport;
CDS_839_transcript_844	photosynthesis; cysteine biosynthetic process;
CDS_840_transcript_845	defense response to fungus; protein phosphorylation; signal transduction;
CDS_841_transcript_846	RNA methylation; translation;
CDS_842_transcript_847	RNA methylation; translation;
CDS_847_transcript_852	protein phosphorylation; response to hydrogen peroxide; MAPK cascade;
CDS_848_transcript_853	lipid metabolic process; response to insect; defense response to bacterium; response to cold; glucosinolate catabolic process;
CDS_849_transcript_854	root hair elongation;
CDS_850_transcript_855	regulation of plant-type hypersensitive response; response to salt stress; response to fructose; positive regulation of flavonoid biosynthetic process; protein targeting to membrane; calcium ion transport; water transport; Golgi organization;
CDS_851_transcript_856	regulation of plant-type hypersensitive response; response to salt stress; response to fructose; positive regulation of flavonoid biosynthetic process; protein targeting to membrane; calcium ion transport; water transport; Golgi organization;
CDS_852_transcript_857	purine nucleotide biosynthetic process; response to cold; pyrimidine ribonucleotide biosynthetic process;
CDS_853_transcript_858	purine nucleotide biosynthetic process; response to cold;
CDS_854_transcript_859	purine nucleotide biosynthetic process; response to cold; pyrimidine ribonucleotide biosynthetic process;
CDS_855_transcript_860	hydrogen peroxide catabolic process; chloroplast relocation; PSII associated light-harvesting complex II catabolic process; ncRNA metabolic process; proteolysis; transcription from plastid promoter; ATP catabolic process; protein import into chloroplast stroma; regulation of chlorophyll biosynthetic process; thylakoid membrane organization;
CDS_856_transcript_861	response to red light; rRNA processing; response to blue light; regulation of proton transport; cellular response to water deprivation; response to sucrose; response to far red light; photosynthesis, light harvesting; response to high light intensity;
CDS_860_transcript_865	response to molecule of bacterial origin; root morphogenesis;
CDS_861_transcript_866	response to oxidative stress; actin filament depolymerization; defense response to bacterium; defense response signaling pathway, resistance gene-dependent; response to cadmium ion;
CDS_862_transcript_867	response to oxidative stress; actin filament depolymerization; defense response to bacterium; defense response signaling pathway, resistance gene-dependent; response to cadmium ion;
CDS_863_transcript_868	response to oxidative stress; actin filament depolymerization; defense response to bacterium; defense response signaling pathway, resistance gene-dependent; response to cadmium ion;
CDS_864_transcript_869	photosynthetic electron transport in photosystem I; protein stabilization; photosystem I stabilization; cellular cation homeostasis; divalent metal ion transport; cysteine biosynthetic process; photosynthetic NADP+ reduction;
CDS_865_transcript_870	photosynthetic electron transport in photosystem I; protein stabilization; photosystem I stabilization; cellular cation homeostasis; divalent metal ion transport; cysteine biosynthetic process; photosynthetic NADP+ reduction;
CDS_866_transcript_871	photosynthetic electron transport in photosystem I; protein stabilization; photosystem I stabilization; cellular cation homeostasis; divalent metal ion transport; cysteine biosynthetic process; photosynthetic NADP+ reduction;
CDS_867_transcript_872	phosphorelay signal transduction system; intracellular signal transduction;
CDS_871_transcript_876	response to oxidative stress; actin filament depolymerization; defense response to bacterium; defense response signaling pathway, resistance gene-dependent; response to cadmium ion;
CDS_872_transcript_877	response to oxidative stress; actin filament depolymerization; defense response to bacterium; defense response signaling pathway, resistance gene-dependent; response to cadmium ion;
CDS_873_transcript_878	actin filament depolymerization; defense response to bacterium; defense response signaling pathway, resistance gene-dependent;
CDS_878_transcript_883	response to jasmonic acid; protein ubiquitination involved in ubiquitin-dependent protein catabolic process; hormone-mediated signaling pathway; leaf senescence; response to hydrogen peroxide;
CDS_879_transcript_884	response to jasmonic acid; protein ubiquitination involved in ubiquitin-dependent protein catabolic process; hormone-mediated signaling pathway; leaf senescence; response to hydrogen peroxide;
CDS_880_transcript_885	response to jasmonic acid; protein ubiquitination involved in ubiquitin-dependent protein catabolic process; hormone-mediated signaling pathway; leaf senescence; response to hydrogen peroxide;
CDS_881_transcript_886	dephosphorylation;
CDS_882_transcript_887	dephosphorylation;
CDS_883_transcript_888	seed dormancy process; regulation of transcription, DNA-templated; gibberellic acid mediated signaling pathway;
CDS_887_transcript_892	trehalose biosynthetic process;
CDS_888_transcript_893	trehalose biosynthetic process;
CDS_889_transcript_894	response to fructose; response to sucrose; trehalose biosynthetic process;
CDS_890_transcript_895	pentose-phosphate shunt; response to far red light; response to red light; translation; chloroplast relocation; photosynthesis; GTP catabolic process; positive regulation of translation; chlorophyll biosynthetic process; isopentenyl diphosphate biosynthetic process, methylerythritol 4-phosphate pathway; response to blue light; rRNA processing; thylakoid membrane organization;
CDS_891_transcript_896	translation; GTP catabolic process; positive regulation of translation;
CDS_892_transcript_897	pentose-phosphate shunt; response to far red light; response to red light; translation; chloroplast relocation; photosynthesis; GTP catabolic process; positive regulation of translation; chlorophyll biosynthetic process; isopentenyl diphosphate biosynthetic process, methylerythritol 4-phosphate pathway; response to blue light; rRNA processing; thylakoid membrane organization;
CDS_895_transcript_900	response to cadmium ion; response to salt stress; proteolysis involved in cellular protein catabolic process;
CDS_896_transcript_901	proteolysis involved in cellular protein catabolic process;
CDS_897_transcript_902	mitotic cell cycle; positive regulation of transcription, DNA-templated; telomere maintenance in response to DNA damage; chromatin silencing by small RNA; response to gamma radiation; reciprocal meiotic recombination; xylan biosynthetic process; multicellular organism reproduction; meiotic chromosome segregation; meiotic DNA double-strand break formation; positive regulation of cell proliferation…
CDS_898_transcript_903	mitotic cell cycle; positive regulation of transcription, DNA-templated; telomere maintenance in response to DNA damage; chromatin silencing by small RNA; response to gamma radiation; reciprocal meiotic recombination; xylan biosynthetic process; multicellular organism reproduction; meiotic chromosome segregation; meiotic DNA double-strand break formation; positive regulation of cell proliferation…
CDS_899_transcript_904	phosphorelay signal transduction system; intracellular signal transduction;
CDS_900_transcript_905	phosphorelay signal transduction system; intracellular signal transduction;
CDS_901_transcript_906	protein glycosylation;
CDS_902_transcript_907	glycolytic process; response to cadmium ion;
CDS_904_transcript_909	allantoin catabolic process; ureide catabolic process; cellular response to nitrogen starvation;
CDS_905_transcript_910	COPII vesicle coating;
CDS_906_transcript_911	COPII vesicle coating;
CDS_909_transcript_914	oxidation-reduction process; chlorophyll biosynthetic process; chloroplast organization; regulation of tetrapyrrole metabolic process; photosynthesis;
CDS_910_transcript_915	pentacyclic triterpenoid biosynthetic process; sterol biosynthetic process; oxidation-reduction process;
CDS_911_transcript_916	cellular response to phosphate starvation; response to misfolded protein; gluconeogenesis; fatty acid beta-oxidation; galactolipid biosynthetic process; cellular response to water deprivation; response to salt stress; toxin catabolic process; proteasome core complex assembly; proteasome-mediated ubiquitin-dependent protein catabolic process; glycolytic process; response to cyclopentenone; respons…
CDS_912_transcript_918	Group II intron splicing;
CDS_913_transcript_919	Group II intron splicing;
CDS_914_transcript_920	Group II intron splicing;
CDS_915_transcript_921	L-serine metabolic process; photosynthesis, light reaction; photorespiration; salicylic acid biosynthetic process; defense response to bacterium; tetrahydrofolate interconversion; defense response, incompatible interaction; response to light stimulus; response to cadmium ion; response to cold; plant-type hypersensitive response; glycine decarboxylation via glycine cleavage system; circadian rhyth…
CDS_916_transcript_922	negative regulation of defense response; jasmonic acid mediated signaling pathway; regulation of protein dephosphorylation; systemic acquired resistance, salicylic acid mediated signaling pathway; regulation of plant-type hypersensitive response; regulation of hydrogen peroxide metabolic process; response to bacterium; protein targeting to membrane; regulation of transcription, DNA-templated; MAP…
CDS_917_transcript_923	negative regulation of defense response; jasmonic acid mediated signaling pathway; regulation of protein dephosphorylation; systemic acquired resistance, salicylic acid mediated signaling pathway; regulation of plant-type hypersensitive response; regulation of hydrogen peroxide metabolic process; response to bacterium; protein targeting to membrane; regulation of transcription, DNA-templated; MAP…
CDS_918_transcript_924	chlorophyll biosynthetic process; photosynthesis; oxidation-reduction process;
CDS_919_transcript_925	oxidation-reduction process; response to red light; chloroplast ribulose bisphosphate carboxylase complex biogenesis; carbon fixation; response to blue light; photosynthesis; photorespiration; response to far red light;
CDS_920_transcript_926	mRNA modification;
CDS_921_transcript_927	cell redox homeostasis; glycerol ether metabolic process; oxidation-reduction process;
CDS_922_transcript_928	cell redox homeostasis; glycerol ether metabolic process; oxidation-reduction process;
CDS_923_transcript_929	cell redox homeostasis; glycerol ether metabolic process; oxidation-reduction process;
CDS_924_transcript_930	positive regulation of transcription, DNA-templated; regulation of protein dephosphorylation; embryo development ending in seed dormancy; photosystem II assembly; chloroplast relocation; actin cytoskeleton organization; carbohydrate metabolic process; response to zinc ion; response to light stimulus; response to cadmium ion; response to L-ascorbic acid; transcription from plastid promoter; rRNA p…
CDS_925_transcript_931	positive regulation of transcription, DNA-templated; regulation of protein dephosphorylation; embryo development ending in seed dormancy; photosystem II assembly; chloroplast relocation; actin cytoskeleton organization; carbohydrate metabolic process; response to zinc ion; response to light stimulus; response to cadmium ion; response to L-ascorbic acid; transcription from plastid promoter; rRNA p…
CDS_926_transcript_932	ribosome biogenesis;
CDS_928_transcript_934	mRNA modification;
CDS_929_transcript_935	fatty acid metabolic process; oxidation-reduction process; flower development; jasmonic acid biosynthetic process;
CDS_930_transcript_936	fatty acid metabolic process; oxidation-reduction process; flower development; jasmonic acid biosynthetic process;
CDS_931_transcript_937	fatty acid metabolic process; oxidation-reduction process; flower development; jasmonic acid biosynthetic process;
CDS_932_transcript_938	seed germination; jasmonic acid biosynthetic process; flower development; fatty acid beta-oxidation;
CDS_933_transcript_939	ribosome biogenesis;
CDS_934_transcript_940	photosynthesis; cysteine biosynthetic process;
CDS_939_transcript_946	oxidation-reduction process;
CDS_940_transcript_947	oxidation-reduction process;
CDS_941_transcript_948	biosynthetic process; carbon fixation; photosynthesis;
CDS_942_transcript_949	positive regulation of transcription, DNA-templated; chlorophyll biosynthetic process; leaf morphogenesis; cell differentiation; cysteine biosynthetic process; oxidation-reduction process; aromatic amino acid family biosynthetic process;
CDS_943_transcript_950	positive regulation of transcription, DNA-templated; chlorophyll biosynthetic process; leaf morphogenesis; cell differentiation; cysteine biosynthetic process; oxidation-reduction process; aromatic amino acid family biosynthetic process;
CDS_944_transcript_951	positive regulation of transcription, DNA-templated; chlorophyll biosynthetic process; leaf morphogenesis; cell differentiation; cysteine biosynthetic process; oxidation-reduction process; aromatic amino acid family biosynthetic process;
CDS_947_transcript_954	oxidation-reduction process;
CDS_948_transcript_955	toxin catabolic process; circadian rhythm; response to oxidative stress; chromatin assembly or disassembly; response to cadmium ion; response to salt stress; oxidation-reduction process;
CDS_949_transcript_956	response to symbiotic fungus; protein glycosylation; autophagy;
CDS_950_transcript_957	embryo development ending in seed dormancy;
CDS_951_transcript_958	embryo development ending in seed dormancy;
CDS_952_transcript_959	spleen trabecula formation; regulation of transcription from RNA polymerase II promoter in response to iron; lymphocyte homeostasis; iron ion transmembrane transport; endothelium development; cellular iron ion homeostasis; multicellular organismal iron ion homeostasis; negative regulation of apoptotic process;
CDS_953_transcript_960	response to endoplasmic reticulum stress; spermidine biosynthetic process; protein folding; response to heat; ER-associated ubiquitin-dependent protein catabolic process; response to high light intensity; response to hydrogen peroxide;
CDS_954_transcript_961	cellular response to phosphate starvation; hydrogen peroxide catabolic process; cellular response to nitrogen starvation; nucleotide transport; regulation of plant-type hypersensitive response; toxin catabolic process; protein targeting to membrane; negative regulation of programmed cell death; proline transport; ammonium transport; response to cyclopentenone; ER to Golgi vesicle-mediated transpo…
CDS_955_transcript_962	oxidation-reduction process; response to endoplasmic reticulum stress; systemic acquired resistance; root hair cell development; peptidyl-proline hydroxylation to 4-hydroxy-L-proline;
CDS_956_transcript_963	oxidation-reduction process; response to endoplasmic reticulum stress; systemic acquired resistance; root hair cell development; peptidyl-proline hydroxylation to 4-hydroxy-L-proline;
CDS_957_transcript_964	superoxide metabolic process; oxidation-reduction process;
CDS_958_transcript_965	cellular response to salt stress; cellular response to light intensity; cellular response to ozone; oxidation-reduction process; defense response to bacterium; superoxide metabolic process; response to iron ion; cellular response to UV-B; cellular response to sucrose stimulus; cellular response to copper ion; gene silencing by miRNA;
CDS_959_transcript_966	removal of superoxide radicals; cell redox homeostasis; oxidation-reduction process;
CDS_961_transcript_968	regulation of starch biosynthetic process; hydrogen peroxide catabolic process; carotenoid biosynthetic process; positive regulation of catalytic activity; removal of superoxide radicals; isopentenyl diphosphate biosynthetic process, methylerythritol 4-phosphate pathway; cell redox homeostasis; response to cadmium ion; oxidation-reduction process; regulation of chlorophyll biosynthetic process; t…
CDS_962_transcript_969	regulation of starch biosynthetic process; hydrogen peroxide catabolic process; carotenoid biosynthetic process; positive regulation of catalytic activity; removal of superoxide radicals; isopentenyl diphosphate biosynthetic process, methylerythritol 4-phosphate pathway; cell redox homeostasis; response to cadmium ion; oxidation-reduction process; regulation of chlorophyll biosynthetic process; t…
CDS_963_transcript_970	toxin catabolic process; circadian rhythm; response to oxidative stress; chromatin assembly or disassembly; response to cadmium ion; response to salt stress; oxidation-reduction process;
CDS_964_transcript_971	toxin catabolic process; circadian rhythm; response to oxidative stress; chromatin assembly or disassembly; response to cadmium ion; response to salt stress; oxidation-reduction process;
CDS_965_transcript_972	UDP-N-acetylglucosamine biosynthetic process; cellular response to water deprivation; maltose metabolic process; starch biosynthetic process;
CDS_966_transcript_973	photosynthesis;
CDS_967_transcript_974	L-methionine salvage from methylthioadenosine; oxidation-reduction process;
CDS_968_transcript_975	mRNA modification; oxidation-reduction process; methylglyoxal catabolic process to D-lactate; tRNA dihydrouridine synthesis; regulation of nitrogen utilization;
CDS_969_transcript_976	tRNA dihydrouridine synthesis; oxidation-reduction process;
CDS_970_transcript_977	cytoskeleton organization; gluconeogenesis; microtubule-based process; proteasomal protein catabolic process; GTP catabolic process; protein polymerization;
CDS_971_transcript_978	cytoskeleton organization; gluconeogenesis; microtubule-based process; proteasomal protein catabolic process; GTP catabolic process; protein polymerization;
CDS_974_transcript_981	chlorophyll catabolic process; proteolysis; negative regulation of catalytic activity;
CDS_975_transcript_982	chlorophyll catabolic process; proteolysis; negative regulation of catalytic activity;
CDS_976_transcript_983	cell differentiation; regulation of osteoblast differentiation; multicellular organismal development;
CDS_978_transcript_985	cytoskeleton organization; gluconeogenesis; microtubule-based process; proteasomal protein catabolic process; GTP catabolic process; protein polymerization;
CDS_979_transcript_986	cytoskeleton organization; gluconeogenesis; microtubule-based process; proteasomal protein catabolic process; GTP catabolic process; protein polymerization;
CDS_980_transcript_987	cytoskeleton organization; gluconeogenesis; microtubule-based process; proteasomal protein catabolic process; GTP catabolic process; protein polymerization;
CDS_981_transcript_988	ATP catabolic process; pyrimidine ribonucleotide biosynthetic process;
CDS_982_transcript_989	ATP catabolic process;
CDS_983_transcript_990	translational initiation; viral transcription; translational elongation; translational termination; SRP-dependent cotranslational protein targeting to membrane; nuclear-transcribed mRNA catabolic process, nonsense-mediated decay;
CDS_984_transcript_991	translation;
CDS_985_transcript_992	riboflavin biosynthetic process; oxidation-reduction process;
CDS_986_transcript_993	riboflavin biosynthetic process; oxidation-reduction process;
CDS_987_transcript_994	UDP-N-acetylglucosamine biosynthetic process; cellular response to water deprivation; maltose metabolic process; starch biosynthetic process;
CDS_988_transcript_995	proteolysis;
CDS_989_transcript_996	proteolysis;
CDS_990_transcript_997	flavonoid biosynthetic process; response to sucrose; defense response; response to UV-B; oxidation-reduction process; response to karrikin;
CDS_991_transcript_998	ubiquitin-dependent protein catabolic process; response to arsenic-containing substance;
CDS_992_transcript_999	glutathione biosynthetic process;
CDS_993_transcript_1000	glutathione biosynthetic process;
CDS_994_transcript_1001	glutathione biosynthetic process;
CDS_995_transcript_1002	oxidation-reduction process; protein peptidyl-prolyl isomerization; protein folding;
CDS_996_transcript_1003	ubiquitin-dependent protein catabolic process; response to arsenic-containing substance;
CDS_997_transcript_1004	ubiquitin-dependent protein catabolic process;
CDS_998_transcript_1005	positive regulation of transcription, DNA-templated; plastid translation; heme biosynthetic process; chloroplast relocation; carotenoid biosynthetic process; thylakoid membrane organization; ncRNA metabolic process; transcription from plastid promoter; translational termination;
CDS_999_transcript_1006	translational termination; thylakoid membrane organization; chloroplast organization; plastid translation;
CDS_1000_transcript_1007	positive regulation of transcription, DNA-templated; plastid translation; heme biosynthetic process; chloroplast relocation; carotenoid biosynthetic process; thylakoid membrane organization; ncRNA metabolic process; transcription from plastid promoter; translational termination;
CDS_1001_transcript_1008	salicylic acid biosynthetic process; photorespiration; regulation of plant-type hypersensitive response; glucosinolate biosynthetic process; response to chitin; positive regulation of catalytic activity; negative regulation of defense response; defense response to fungus; pentose-phosphate shunt; jasmonic acid mediated signaling pathway; rRNA processing; detection of biotic stimulus; defense resp…
CDS_1002_transcript_1009	oxidation-reduction process; defense response to bacterium; photoinhibition; photosystem II assembly; regulation of protein dephosphorylation; photosystem II stabilization;
CDS_1003_transcript_1010	photosynthesis;
CDS_1005_transcript_1012	chlororespiration;
CDS_1007_transcript_1014	photosynthesis;
CDS_1008_transcript_1015	photosynthesis;
CDS_1009_transcript_1016	positive regulation of transcription, DNA-templated; protein deubiquitination; pyrimidine ribonucleotide biosynthetic process; RNA methylation; histone methylation; cullin deneddylation; photomorphogenesis; protein ubiquitination; tRNA processing; endonucleolytic cleavage involved in rRNA processing; purine nucleotide biosynthetic process;
CDS_1010_transcript_1017	positive regulation of transcription, DNA-templated; protein deubiquitination; pyrimidine ribonucleotide biosynthetic process; RNA methylation; histone methylation; cullin deneddylation; photomorphogenesis; protein ubiquitination; tRNA processing; endonucleolytic cleavage involved in rRNA processing; purine nucleotide biosynthetic process;
CDS_1011_transcript_1018	post-embryonic root development;
CDS_1012_transcript_1019	retrograde vesicle-mediated transport, Golgi to ER;
CDS_1013_transcript_1020	photosynthesis;
CDS_1014_transcript_1021	singlet oxygen-mediated programmed cell death;
CDS_1015_transcript_1022	singlet oxygen-mediated programmed cell death;
CDS_1020_transcript_1027	hydrogen ion transmembrane transport; aerobic respiration; oxidative phosphorylation;
CDS_1021_transcript_1028	translation;
CDS_1022_transcript_1029	Golgi localization; mitochondrion localization; peroxisome localization; actin filament-based movement;
CDS_1023_transcript_1030	multidimensional cell growth; regulation of meristem growth; pattern specification process; anthocyanin accumulation in tissues in response to UV light; root hair elongation; asymmetric cell division; regulation of cell size; polysaccharide biosynthetic process; regulation of pollen tube growth; auxin polar transport; pollen tube growth; regulation of Rho GTPase activity; cell wall organization;
CDS_1024_transcript_1031	cellular glucan metabolic process; phloem or xylem histogenesis;
CDS_1026_transcript_1033	positive regulation of transcription, DNA-templated; protein deubiquitination; pyrimidine ribonucleotide biosynthetic process; RNA methylation; histone methylation; cullin deneddylation; photomorphogenesis; protein ubiquitination; tRNA processing; endonucleolytic cleavage involved in rRNA processing; purine nucleotide biosynthetic process;
CDS_1027_transcript_1034	polyamine catabolic process; response to salt stress; phenylpropanoid metabolic process; S-adenosylmethionine biosynthetic process; one-carbon metabolic process; calcium ion transport; Golgi organization; response to cadmium ion;
CDS_1028_transcript_1035	polyamine catabolic process; response to salt stress; phenylpropanoid metabolic process; S-adenosylmethionine biosynthetic process; one-carbon metabolic process; calcium ion transport; Golgi organization; response to cadmium ion;
CDS_1029_transcript_1036	polyamine catabolic process; response to salt stress; phenylpropanoid metabolic process; S-adenosylmethionine biosynthetic process; one-carbon metabolic process; calcium ion transport; Golgi organization; response to cadmium ion;
CDS_1030_transcript_1037	auxin-activated signaling pathway; regulation of transcription, DNA-templated; cell division; root cap development; pattern specification process; transcription, DNA-templated;
CDS_1031_transcript_1038	auxin-activated signaling pathway; regulation of transcription, DNA-templated; cell division; root cap development; pattern specification process; transcription, DNA-templated;
CDS_1032_transcript_1039	glycolytic process; oxidation-reduction process;
CDS_1035_transcript_1042	photosynthesis;
CDS_1036_transcript_1043	photosynthesis;
CDS_1037_transcript_1044	positive regulation of transcription, DNA-templated; post-translational protein modification; protein N-linked glycosylation;
CDS_1038_transcript_1045	lipid transport;
CDS_1043_transcript_1051	regulation of proton transport; pentose-phosphate shunt; response to far red light; response to wounding; vernalization response; plant-type cell wall modification; response to red light; photosystem II assembly; specification of floral organ identity; anthocyanin accumulation in tissues in response to UV light; response to sucrose; chlorophyll biosynthetic process; photosynthetic electron transp…
CDS_1052_transcript_1060	chlororespiration;
CDS_1053_transcript_1061	chlororespiration;
CDS_1054_transcript_1062	chlorophyll catabolic process; ureide catabolic process; proteolysis;
CDS_1055_transcript_1063	chlorophyll catabolic process; ureide catabolic process; proteolysis;
CDS_1056_transcript_1064	protein autophosphorylation; cellular response to light stimulus; rRNA processing; peptidyl-threonine dephosphorylation; thylakoid membrane organization; regulation of proton transport; photosystem II assembly;
CDS_1058_transcript_1066	negative regulation of defense response; Mo-molybdopterin cofactor biosynthetic process; protein folding; jasmonic acid mediated signaling pathway; response to hydrogen peroxide; systemic acquired resistance, salicylic acid mediated signaling pathway; regulation of plant-type hypersensitive response; protein targeting to membrane; defense response to fungus; negative regulation of programmed cell…
CDS_1059_transcript_1067	protein ubiquitination;
CDS_1060_transcript_1068	regulation of proton transport; pentose-phosphate shunt; response to far red light; response to wounding; vernalization response; plant-type cell wall modification; response to red light; photosystem II assembly; specification of floral organ identity; anthocyanin accumulation in tissues in response to UV light; response to sucrose; chlorophyll biosynthetic process; photosynthetic electron transp…
CDS_1063_transcript_1071	translational initiation; gluconeogenesis; response to salt stress; glycolytic process; response to cadmium ion; ATP catabolic process;
CDS_1064_transcript_1072	translational initiation; gluconeogenesis; response to salt stress; glycolytic process; response to cadmium ion; ATP catabolic process;
CDS_1065_transcript_1073	response to cadmium ion; ATP catabolic process;
CDS_1066_transcript_1074	translational initiation; gluconeogenesis; response to salt stress; glycolytic process; response to cadmium ion; ATP catabolic process;
CDS_1070_transcript_1078	autophagy;
CDS_1072_transcript_1080	photosynthesis, light harvesting; nonphotochemical quenching;
CDS_1075_transcript_1083	translational elongation;
CDS_1076_transcript_1084	translational initiation; gluconeogenesis; response to salt stress; glycolytic process; response to cadmium ion; ATP catabolic process;
CDS_1077_transcript_1085	ATP catabolic process;
CDS_1078_transcript_1086	mRNA transcription; regulation of transcription, DNA-templated; unidimensional cell growth; response to cytokinin;
CDS_1082_transcript_1090	protein refolding;
CDS_1083_transcript_1091	protein refolding;
CDS_1084_transcript_1092	ribosome biogenesis;
CDS_1085_transcript_1093	ribosome biogenesis;
CDS_1086_transcript_1094	arsenate ion transmembrane transport; phosphate ion transmembrane transport;
CDS_1088_transcript_1096	cell redox homeostasis; response to salt stress;
CDS_1093_transcript_1101	triose phosphate transmembrane transport;
CDS_1094_transcript_1102	photosynthesis, light reaction; phosphoglycerate transport; triose phosphate transmembrane transport; photosynthetic acclimation; cysteine biosynthetic process; regulation of protein dephosphorylation;
CDS_1095_transcript_1103	triose phosphate transmembrane transport;
CDS_1096_transcript_1104	anthocyanin-containing compound biosynthetic process; oxidation-reduction process;
CDS_1097_transcript_1105	positive regulation of transcription, DNA-templated; pentose-phosphate shunt; glucosinolate metabolic process; unsaturated fatty acid biosynthetic process; starch biosynthetic process; photosystem II assembly; vitamin metabolic process; glycine catabolic process; lipoate metabolic process; chlorophyll biosynthetic process; coenzyme biosynthetic process; isopentenyl diphosphate biosynthetic proces…
CDS_1098_transcript_1106	positive regulation of transcription, DNA-templated; pentose-phosphate shunt; glucosinolate metabolic process; unsaturated fatty acid biosynthetic process; starch biosynthetic process; photosystem II assembly; vitamin metabolic process; glycine catabolic process; lipoate metabolic process; chlorophyll biosynthetic process; coenzyme biosynthetic process; isopentenyl diphosphate biosynthetic proces…
CDS_1100_transcript_1108	carotenoid biosynthetic process; oxidation-reduction process;
CDS_1101_transcript_1109	carotenoid biosynthetic process; oxidation-reduction process;
CDS_1102_transcript_1110	transmembrane transport; sucrose transport;
CDS_1103_transcript_1111	transmembrane transport; sucrose transport;
CDS_1104_transcript_1112	intracellular protein transport; retrograde transport, endosome to Golgi;
CDS_1105_transcript_1113	tRNA methylation;
CDS_1106_transcript_1114	GPI anchor metabolic process; intracellular protein transport;
CDS_1107_transcript_1115	translation;
CDS_1108_transcript_1116	translation;
CDS_1109_transcript_1117	ribosome biogenesis; translation;
CDS_1111_transcript_1119	translation;
CDS_1112_transcript_1120	ribosome biogenesis; translation;
CDS_1113_transcript_1121	ribosome biogenesis; translation;
CDS_1114_transcript_1122	gene silencing; histone H3-K9 methylation; DNA methylation; defense response to fungus;
CDS_1115_transcript_1123	metabolic process;
CDS_1116_transcript_1124	metabolic process;
CDS_1117_transcript_1125	RNA splicing;
CDS_1119_transcript_1127	positive regulation of transcription, DNA-templated; pentose-phosphate shunt; glucosinolate metabolic process; unsaturated fatty acid biosynthetic process; starch biosynthetic process; photosystem II assembly; vitamin metabolic process; glycine catabolic process; lipoate metabolic process; chlorophyll biosynthetic process; coenzyme biosynthetic process; isopentenyl diphosphate biosynthetic proces…
CDS_1122_transcript_1130	metabolic process;
CDS_1123_transcript_1131	metabolic process;
CDS_1124_transcript_1132	salicylic acid biosynthetic process; reductive pentose-phosphate cycle; regulation of plant-type hypersensitive response; glucosinolate biosynthetic process; response to chitin; positive regulation of catalytic activity; cysteine biosynthetic process; negative regulation of defense response; defense response to fungus; pentose-phosphate shunt; jasmonic acid mediated signaling pathway; rRNA proces…
CDS_1125_transcript_1133	photosynthesis;
CDS_1126_transcript_1134	production of siRNA involved in chromatin silencing by small RNA; production of miRNAs involved in gene silencing by miRNA;
CDS_1127_transcript_1135	production of siRNA involved in chromatin silencing by small RNA; production of miRNAs involved in gene silencing by miRNA;
CDS_1131_transcript_1139	methylation;
CDS_1132_transcript_1140	methylation;
CDS_1133_transcript_1141	protein ubiquitination; ubiquitin-dependent protein catabolic process;
CDS_1134_transcript_1142	protein ubiquitination; ubiquitin-dependent protein catabolic process;
CDS_1135_transcript_1143	RNA methylation; pyrimidine ribonucleotide biosynthetic process;
CDS_1136_transcript_1144	protein ubiquitination; ubiquitin-dependent protein catabolic process;
CDS_1137_transcript_1145	transmembrane transport;
CDS_1138_transcript_1146	chloroplast RNA processing; regulation of gene expression; translational elongation; GTP catabolic process; response to reactive oxygen species;
CDS_1139_transcript_1147	chloroplast RNA processing; regulation of gene expression; translational elongation; GTP catabolic process; response to reactive oxygen species;
CDS_1141_transcript_1149	sulfate assimilation;
CDS_1142_transcript_1150	sulfate assimilation;
CDS_1144_transcript_1152	RNA methylation; maturation of SSU-rRNA from tricistronic rRNA transcript (SSU-rRNA, 5.8S rRNA, LSU-rRNA); translational elongation;
CDS_1145_transcript_1153	RNA methylation; maturation of SSU-rRNA from tricistronic rRNA transcript (SSU-rRNA, 5.8S rRNA, LSU-rRNA); translational elongation;
CDS_1147_transcript_1155	transmembrane transport;
CDS_1148_transcript_1156	hyperosmotic salinity response; ER-associated ubiquitin-dependent protein catabolic process; ER to Golgi vesicle-mediated transport;
CDS_1149_transcript_1157	defense response to bacterium; autophagy;
CDS_1150_transcript_1158	positive regulation of transcription, DNA-templated;
CDS_1151_transcript_1159	thiazole biosynthetic process; response to cold; thiamine biosynthetic process; cellular response to DNA damage stimulus;
CDS_1154_transcript_1162	plant-type cell wall organization; starch biosynthetic process; plant-type cell wall biogenesis; positive regulation of catalytic activity; maltose metabolic process;
CDS_1156_transcript_1164	methylation; glycine catabolic process; response to cadmium ion;
CDS_1157_transcript_1165	translation; isopentenyl diphosphate biosynthetic process, methylerythritol 4-phosphate pathway; cysteine biosynthetic process;
CDS_1158_transcript_1166	translation;
CDS_1159_transcript_1167	regulation of transcription, DNA-templated;
CDS_1161_transcript_1169	starch biosynthetic process; maltose metabolic process;
CDS_1163_transcript_1171	starch biosynthetic process; maltose metabolic process;
CDS_1164_transcript_1172	response to hypoxia; regulation of meristem growth; sucrose metabolic process; galactolipid biosynthetic process;
CDS_1165_transcript_1173	response to hypoxia; regulation of meristem growth; sucrose metabolic process; galactolipid biosynthetic process;
CDS_1166_transcript_1174	galactolipid biosynthetic process; cellular response to phosphate starvation; cellular response to water deprivation;
CDS_1168_transcript_1176	galactolipid biosynthetic process; cellular response to phosphate starvation; cellular response to water deprivation;
CDS_1169_transcript_1177	photosynthesis, light reaction; chlorophyll biosynthetic process;
CDS_1175_transcript_1183	protein folding; response to salt stress; cell wall modification; gluconeogenesis; plant-type cell wall organization; response to cadmium ion; glycolytic process;
CDS_1176_transcript_1184	protein folding; response to salt stress; cell wall modification; gluconeogenesis; plant-type cell wall organization; response to cadmium ion; glycolytic process;
CDS_1177_transcript_1185	protein folding; response to salt stress; cell wall modification; gluconeogenesis; plant-type cell wall organization; response to cadmium ion; glycolytic process;
CDS_1178_transcript_1186	protein folding; response to salt stress; cell wall modification; gluconeogenesis; plant-type cell wall organization; response to cadmium ion; glycolytic process;
CDS_1179_transcript_1187	protein folding; response to salt stress; cell wall modification; gluconeogenesis; plant-type cell wall organization; response to cadmium ion; glycolytic process;
CDS_1180_transcript_1188	response to fructose; regulation of root morphogenesis; GTP catabolic process; response to glucose; response to sucrose; response to mannitol; G-protein coupled receptor signaling pathway; response to abscisic acid;
CDS_1181_transcript_1189	hydrogen peroxide catabolic process; oxidation-reduction process;
CDS_1182_transcript_1190	hydrogen peroxide catabolic process; oxidation-reduction process;
CDS_1183_transcript_1191	protein import into nucleus, docking;
CDS_1184_transcript_1192	protein import into nucleus, docking;
CDS_1185_transcript_1193	phytol metabolic process; triglyceride biosynthetic process;
CDS_1186_transcript_1194	oxylipin biosynthetic process; oxidation-reduction process;
CDS_1187_transcript_1195	triose phosphate transmembrane transport;
CDS_1188_transcript_1196	regulation of meristem growth; root development; sucrose catabolic process;
CDS_1189_transcript_1197	proteolysis;
CDS_1190_transcript_1198	proteolysis;
CDS_1191_transcript_1199	negative regulation of cytokinin-activated signaling pathway;
CDS_1192_transcript_1200	protein import into nucleus, docking;
CDS_1193_transcript_1201	protein import into nucleus, docking;
CDS_1194_transcript_1202	regulation of transcription, DNA-templated;
CDS_1195_transcript_1203	regulation of transcription, DNA-templated;
CDS_1196_transcript_1204	hydrogen peroxide catabolic process; oxidation-reduction process;
CDS_1199_transcript_1207	nucleotide phosphorylation; DNA-templated transcription, elongation; photosynthesis;
CDS_1200_transcript_1208	nucleotide phosphorylation; DNA-templated transcription, elongation; photosynthesis;
CDS_1201_transcript_1209	phosphatidylglycerol biosynthetic process; chloroplast relocation; isopentenyl diphosphate biosynthetic process, methylerythritol 4-phosphate pathway; thylakoid membrane organization; maltose metabolic process; starch biosynthetic process; ncRNA metabolic process;
CDS_1202_transcript_1210	quinolinate biosynthetic process; positive regulation of sulfur metabolic process; NAD biosynthetic process; iron-sulfur cluster assembly; positive regulation of transferase activity; aerobic respiration;
CDS_1205_transcript_1213	production of ta-siRNAs involved in RNA interference; protein import into chloroplast thylakoid membrane; photosynthetic electron transport in photosystem II; rRNA processing; isopentenyl diphosphate biosynthetic process, methylerythritol 4-phosphate pathway; defense response to virus; thylakoid membrane organization; production of miRNAs involved in gene silencing by miRNA; SRP-dependent cotrans…
CDS_1206_transcript_1214	production of ta-siRNAs involved in RNA interference; protein import into chloroplast thylakoid membrane; photosynthetic electron transport in photosystem II; rRNA processing; isopentenyl diphosphate biosynthetic process, methylerythritol 4-phosphate pathway; defense response to virus; thylakoid membrane organization; production of miRNAs involved in gene silencing by miRNA; SRP-dependent cotrans…
CDS_1207_transcript_1215	GTP catabolic process; SRP-dependent cotranslational protein targeting to membrane;
CDS_1208_transcript_1216	cell wall modification; plant-type cell wall organization; ribosome biogenesis; translation;
CDS_1209_transcript_1217	regulation of transcription, DNA-templated; double fertilization forming a zygote and endosperm;
CDS_1211_transcript_1219	cellular response to salt stress; cellular response to water deprivation;
CDS_1212_transcript_1220	cellular response to salt stress; cellular response to water deprivation;
CDS_1213_transcript_1221	methylation;
CDS_1214_transcript_1222	methylation;
CDS_1215_transcript_1223	response to water deprivation; vacuolar transport; positive gravitropism; response to chitin; toxin catabolic process; protein transport; response to auxin; hyperosmotic salinity response; small GTPase mediated signal transduction; response to jasmonic acid; Golgi vesicle transport; lateral root development; response to heat; abscisic acid-activated signaling pathway; response to ethylene; fruit …
CDS_1219_transcript_1227	stomatal complex morphogenesis; photosynthetic electron transport in photosystem I; rRNA processing; plastid organization; photosystem II assembly; glucose metabolic process; glycolytic process; regulation of protein dephosphorylation;
CDS_1220_transcript_1228	cell wall modification; plant-type cell wall organization; ribosome biogenesis; translation;
CDS_1221_transcript_1229	telomere maintenance in response to DNA damage; glucuronoxylan metabolic process; response to gamma radiation; multicellular organism reproduction; tissue development; protein desumoylation; meiotic chromosome segregation; organ morphogenesis; meiotic DNA double-strand break formation; sister chromatid cohesion; synapsis; protein glycosylation; xylan biosynthetic process; reciprocal meiotic recom…
CDS_1222_transcript_1230	telomere maintenance in response to DNA damage; glucuronoxylan metabolic process; response to gamma radiation; multicellular organism reproduction; tissue development; protein desumoylation; meiotic chromosome segregation; organ morphogenesis; meiotic DNA double-strand break formation; sister chromatid cohesion; synapsis; protein glycosylation; xylan biosynthetic process; reciprocal meiotic recom…
CDS_1223_transcript_1231	defense response to bacterium; response to cold; carbohydrate metabolic process; phosphorylation;
CDS_1224_transcript_1232	salicylic acid biosynthetic process; response to red light; regulation of plant-type hypersensitive response; response to chitin; cysteine biosynthetic process; negative regulation of defense response; defense response to fungus; pentose-phosphate shunt; jasmonic acid mediated signaling pathway; rRNA processing; detection of biotic stimulus; defense response to bacterium; protein targeting to mem…
CDS_1225_transcript_1233	defense response to bacterium; response to cold; carbohydrate metabolic process; phosphorylation;
CDS_1226_transcript_1234	protein folding; response to stress;
CDS_1227_transcript_1235	protein folding;
CDS_1230_transcript_1238	transmembrane transport;
CDS_1231_transcript_1239	CAAX-box protein maturation; postreplication repair; response to auxin; proteolysis; cellular protein localization; protein processing; embryo development;
CDS_1232_transcript_1240	metabolic process;
CDS_1233_transcript_1241	nitrate transport; transmembrane transport;
CDS_1234_transcript_1242	response to salicylic acid;
CDS_1237_transcript_1245	root development; trichome morphogenesis;
CDS_1238_transcript_1246	salicylic acid biosynthetic process; response to red light; regulation of plant-type hypersensitive response; response to chitin; cysteine biosynthetic process; negative regulation of defense response; defense response to fungus; pentose-phosphate shunt; jasmonic acid mediated signaling pathway; rRNA processing; detection of biotic stimulus; defense response to bacterium; protein targeting to mem…
CDS_1239_transcript_1247	defense response to bacterium; response to cold; carbohydrate metabolic process; phosphorylation;
CDS_1240_transcript_1248	stomatal complex morphogenesis; photosynthetic electron transport in photosystem I; rRNA processing; plastid organization; photosystem II assembly; glucose metabolic process; glycolytic process; regulation of protein dephosphorylation;
CDS_1241_transcript_1249	hydrogen peroxide catabolic process; oxidation-reduction process;
CDS_1242_transcript_1250	metal ion transport;
CDS_1243_transcript_1251	negative regulation of microtubule depolymerization; cell growth; protein stabilization; cortical microtubule organization;
CDS_1248_transcript_1256	metabolic process;
CDS_1249_transcript_1257	carbohydrate metabolic process; malate metabolic process; oxidation-reduction process;
CDS_1252_transcript_1260	hydrogen peroxide catabolic process; root hair elongation; regulation of protein localization; carbohydrate metabolic process;
CDS_1253_transcript_1261	hydrogen peroxide catabolic process; root hair elongation; regulation of protein localization; carbohydrate metabolic process;
CDS_1254_transcript_1262	iron-sulfur cluster assembly;
CDS_1255_transcript_1263	iron-sulfur cluster assembly;
CDS_1256_transcript_1264	pentose-phosphate shunt; regulation of protein dephosphorylation; cellular cation homeostasis; photosystem II assembly; divalent metal ion transport; cysteine biosynthetic process; plastid organization; photosynthesis, light harvesting in photosystem I; rRNA processing;
CDS_1257_transcript_1265	methionine biosynthetic process; oxidation-reduction process; RNA splicing, via endonucleolytic cleavage and ligation; pentacyclic triterpenoid biosynthetic process; embryo development ending in seed dormancy; sterol biosynthetic process;
CDS_1258_transcript_1266	methionine biosynthetic process; oxidation-reduction process; RNA splicing, via endonucleolytic cleavage and ligation; pentacyclic triterpenoid biosynthetic process; embryo development ending in seed dormancy; sterol biosynthetic process;
CDS_1259_transcript_1267	hydrogen peroxide catabolic process; root hair elongation; regulation of protein localization; carbohydrate metabolic process;
CDS_1261_transcript_1269	cellular cation homeostasis; methionine biosynthetic process; RNA splicing, via endonucleolytic cleavage and ligation;
CDS_1262_transcript_1270	cellular cation homeostasis; methionine biosynthetic process; RNA splicing, via endonucleolytic cleavage and ligation;
CDS_1263_transcript_1271	cell adhesion;
CDS_1264_transcript_1272	cell adhesion;
CDS_1265_transcript_1273	cell adhesion;
CDS_1266_transcript_1274	carbohydrate metabolic process; malate metabolic process; tricarboxylic acid cycle;
CDS_1267_transcript_1275	Golgi organization; calcium ion transport; cellular cation homeostasis; sucrose transport; response to salt stress;
CDS_1268_transcript_1276	Golgi organization; calcium ion transport; cellular cation homeostasis; sucrose transport; response to salt stress;
CDS_1269_transcript_1277	pollen germination; pollen tube growth;
CDS_1270_transcript_1278	pollen germination; pollen tube growth;
CDS_1272_transcript_1280	heme biosynthetic process; translation;
CDS_1273_transcript_1281	response to light intensity; red, far-red light phototransduction; blue light signaling pathway; circadian rhythm; abscisic acid-activated signaling pathway; gravitropism;
CDS_1274_transcript_1282	response to light intensity; red, far-red light phototransduction; blue light signaling pathway; circadian rhythm; abscisic acid-activated signaling pathway; gravitropism;
CDS_1276_transcript_1284	photosynthesis;
CDS_1277_transcript_1285	gravitropism; methylation-dependent chromatin silencing; RNA interference; chromatin silencing by small RNA; xylan biosynthetic process; meiotic chromosome segregation; nuclear-transcribed mRNA catabolic process; glucuronoxylan metabolic process; sister chromatid cohesion;
CDS_1278_transcript_1286	translation;
CDS_1279_transcript_1287	translation;
CDS_1280_transcript_1288	RNA methylation; translation;
CDS_1281_transcript_1289	translation;
CDS_1282_transcript_1290	translation;
CDS_1283_transcript_1291	RNA methylation; translation;
CDS_1284_transcript_1292	RNA methylation; translation;
CDS_1285_transcript_1293	translation;
CDS_1287_transcript_1295	protein phosphorylation;
CDS_1288_transcript_1296	protein phosphorylation;
CDS_1289_transcript_1297	protein phosphorylation;
CDS_1290_transcript_1298	positive regulation of transcription, DNA-templated; pentose-phosphate shunt; regulation of protein dephosphorylation; positive regulation of catalytic activity; embryo development ending in seed dormancy; starch biosynthetic process; photosystem II assembly; chloroplast relocation; maltose metabolic process; iron-sulfur cluster assembly; DNA-templated transcription, elongation; seed germination;…
CDS_1293_transcript_1301	L-fucose biosynthetic process; stomatal complex morphogenesis; cellular cation homeostasis; L-ascorbic acid biosynthetic process; divalent metal ion transport;
CDS_1294_transcript_1302	signal transduction;
CDS_1295_transcript_1303	signal transduction;
CDS_1296_transcript_1304	salicylic acid biosynthetic process; photorespiration; regulation of plant-type hypersensitive response; glucosinolate biosynthetic process; response to chitin; positive regulation of catalytic activity; negative regulation of defense response; defense response to fungus; pentose-phosphate shunt; jasmonic acid mediated signaling pathway; rRNA processing; detection of biotic stimulus; defense resp…
CDS_1299_transcript_1307	DNA replication; DNA duplex unwinding;
CDS_1301_transcript_1309	stomatal complex morphogenesis; pentose-phosphate shunt; photosystem II assembly; cysteine biosynthetic process; plastid organization; rRNA processing; glycine decarboxylation via glycine cleavage system;
CDS_1302_transcript_1310	stomatal complex morphogenesis; pentose-phosphate shunt; photosystem II assembly; cysteine biosynthetic process; plastid organization; rRNA processing; glycine decarboxylation via glycine cleavage system;
CDS_1303_transcript_1311	response to endoplasmic reticulum stress; protein folding; response to heat; systemic acquired resistance; response to high light intensity; pathogen-associated molecular pattern dependent induction by symbiont of host innate immune response; response to hydrogen peroxide; ER-nucleus signaling pathway;
CDS_1304_transcript_1312	response to endoplasmic reticulum stress; protein folding; response to heat; systemic acquired resistance; response to high light intensity; pathogen-associated molecular pattern dependent induction by symbiont of host innate immune response; response to hydrogen peroxide; ER-nucleus signaling pathway;
CDS_1305_transcript_1313	response to endoplasmic reticulum stress; protein folding; response to heat; systemic acquired resistance; response to high light intensity; pathogen-associated molecular pattern dependent induction by symbiont of host innate immune response; response to hydrogen peroxide; ER-nucleus signaling pathway;
CDS_1306_transcript_1314	response to endoplasmic reticulum stress; protein folding; response to heat; systemic acquired resistance; response to high light intensity; pathogen-associated molecular pattern dependent induction by symbiont of host innate immune response; response to hydrogen peroxide; ER-nucleus signaling pathway;
CDS_1307_transcript_1315	glucose metabolic process; oxidation-reduction process;
CDS_1308_transcript_1316	indole glucosinolate biosynthetic process; positive regulation of transcription, DNA-templated; tryptophan biosynthetic process; cellular response to sulfur starvation; phenylpropanoid metabolic process; response to reactive oxygen species; response to jasmonic acid; ER to Golgi vesicle-mediated transport; defense response to insect; oxidation-reduction process; response to molecule of fungal ori…
CDS_1309_transcript_1317	indole glucosinolate biosynthetic process; positive regulation of transcription, DNA-templated; tryptophan biosynthetic process; cellular response to sulfur starvation; phenylpropanoid metabolic process; response to reactive oxygen species; response to jasmonic acid; ER to Golgi vesicle-mediated transport; defense response to insect; oxidation-reduction process; response to molecule of fungal ori…
CDS_1310_transcript_1318	indole glucosinolate biosynthetic process; positive regulation of transcription, DNA-templated; tryptophan biosynthetic process; cellular response to sulfur starvation; phenylpropanoid metabolic process; response to reactive oxygen species; response to jasmonic acid; ER to Golgi vesicle-mediated transport; defense response to insect; oxidation-reduction process; response to molecule of fungal ori…
CDS_1311_transcript_1319	protein desumoylation; hydrogen peroxide biosynthetic process; vegetative to reproductive phase transition of meristem; oxidation-reduction process;
CDS_1312_transcript_1320	protein desumoylation; hydrogen peroxide biosynthetic process; vegetative to reproductive phase transition of meristem; oxidation-reduction process;
CDS_1313_transcript_1321	regulation of transcription, DNA-templated;
CDS_1314_transcript_1322	positive regulation of transcription, DNA-templated; lipoate biosynthetic process; protein lipoylation; unsaturated fatty acid biosynthetic process; plant-type cell wall modification; circadian regulation of gene expression; vitamin metabolic process; glycine catabolic process; secondary metabolic process; photomorphogenesis; chlorophyll biosynthetic process; pollen tube guidance; isopentenyl dip…
CDS_1315_transcript_1323	cellular response to light intensity; response to red light; response to water deprivation; photoprotection; photosynthetic electron transport in photosystem I; response to blue light; regulation of proton transport; response to sucrose; response to far red light; response to high light intensity;
CDS_1316_transcript_1324	leaf senescence; cellular response to oxidative stress; reactive oxygen species metabolic process; vegetative to reproductive phase transition of meristem;
CDS_1317_transcript_1325	leaf senescence; cellular response to oxidative stress; reactive oxygen species metabolic process; vegetative to reproductive phase transition of meristem;
CDS_1318_transcript_1326	leaf senescence; myo-inositol hexakisphosphate biosynthetic process; cellular response to oxidative stress; reactive oxygen species metabolic process; vegetative to reproductive phase transition of meristem;
CDS_1319_transcript_1327	defense response to fungus, incompatible interaction; NADH dehydrogenase complex (plastoquinone) assembly; oxidation-reduction process;
CDS_1320_transcript_1328	defense response to fungus, incompatible interaction; NADH dehydrogenase complex (plastoquinone) assembly; oxidation-reduction process;
CDS_1321_transcript_1329	defense response to fungus, incompatible interaction; NADH dehydrogenase complex (plastoquinone) assembly; oxidation-reduction process;
CDS_1322_transcript_1330	protein targeting to vacuole; Golgi vesicle transport;
CDS_1323_transcript_1331	protein targeting to vacuole; Golgi vesicle transport;
CDS_1325_transcript_1333	response to oxidative stress;
CDS_1326_transcript_1334	response to oxidative stress;
CDS_1327_transcript_1335	response to red light; defense response to bacterium; photosynthetic electron transport in photosystem I; response to blue light; regulation of proton transport; response to sucrose; photosystem II assembly; response to far red light; response to high light intensity;
CDS_1328_transcript_1336	photosynthetic electron transport chain;
CDS_1329_transcript_1337	circadian rhythm; protein phosphorylation;
CDS_1330_transcript_1338	circadian rhythm; protein phosphorylation;
CDS_1331_transcript_1339	circadian rhythm; protein phosphorylation;
CDS_1332_transcript_1340	glucose metabolic process; oxidation-reduction process;
CDS_1333_transcript_1341	stomatal complex morphogenesis; photosynthetic electron transport in photosystem I; rRNA processing; plastid organization; photosystem II assembly; glucose metabolic process; glycolytic process; regulation of protein dephosphorylation;
CDS_1335_transcript_1343	protein phosphorylation;
CDS_1336_transcript_1344	pyruvate metabolic process; phosphorylation;
CDS_1337_transcript_1345	phosphorylation;
CDS_1338_transcript_1346	pyruvate metabolic process; phosphorylation;
CDS_1339_transcript_1347	pyruvate metabolic process; phosphorylation;
CDS_1340_transcript_1348	ubiquitin-dependent protein catabolic process; regulation of circadian rhythm; circadian rhythm; lipid transport; long-day photoperiodism, flowering; signal transduction; response to red or far red light;
CDS_1341_transcript_1349	ubiquitin-dependent protein catabolic process; regulation of circadian rhythm; circadian rhythm; lipid transport; long-day photoperiodism, flowering; response to red or far red light;
CDS_1342_transcript_1350	regulation of circadian rhythm; signal transduction;
CDS_1343_transcript_1351	translation;
CDS_1344_transcript_1352	translation;
CDS_1345_transcript_1353	metabolic process;
CDS_1346_transcript_1354	RNA splicing, via endonucleolytic cleavage and ligation; DNA-templated transcription, initiation; transcription from RNA polymerase II promoter;
CDS_1348_transcript_1356	translation;
CDS_1349_transcript_1357	translation;
CDS_1350_transcript_1358	translation;
CDS_1351_transcript_1359	translation;
CDS_1352_transcript_1360	photosynthetic electron transport chain;
CDS_1353_transcript_1361	photosynthetic electron transport chain;
CDS_1354_transcript_1362	photosynthetic electron transport chain;
CDS_1355_transcript_1363	response to red light; defense response to bacterium; photosynthetic electron transport in photosystem I; response to blue light; regulation of proton transport; response to sucrose; photosystem II assembly; response to far red light; response to high light intensity;
CDS_1356_transcript_1364	unsaturated fatty acid biosynthetic process; oxidation-reduction process;
CDS_1358_transcript_1366	oxidation-reduction process; response to oxidative stress;
CDS_1359_transcript_1367	small GTPase mediated signal transduction; protein transport;
CDS_1361_transcript_1369	RNA methylation; RNA processing;
CDS_1362_transcript_1370	photosynthesis, light harvesting;
CDS_1363_transcript_1371	photosynthetic electron transport in photosystem I; isopentenyl diphosphate biosynthetic process, methylerythritol 4-phosphate pathway; protein targeting to chloroplast;
CDS_1364_transcript_1372	carbohydrate metabolic process;
CDS_1365_transcript_1373	myo-inositol hexakisphosphate biosynthetic process; rRNA processing; plastid organization; photosystem II assembly; glucosinolate biosynthetic process; positive regulation of catalytic activity;
CDS_1366_transcript_1374	myo-inositol hexakisphosphate biosynthetic process; rRNA processing; plastid organization; photosystem II assembly; glucosinolate biosynthetic process; positive regulation of catalytic activity;
CDS_1367_transcript_1375	translation;
CDS_1368_transcript_1376	RNA methylation; translation; ribosome biogenesis;
CDS_1370_transcript_1378	glucose metabolic process; oxidation-reduction process;
CDS_1374_transcript_1382	RNA transport; mRNA splicing, via spliceosome; negative regulation of transcription from RNA polymerase II promoter; negative regulation of mRNA splicing, via spliceosome;
CDS_1375_transcript_1383	vesicle-mediated transport; intracellular protein transport;
CDS_1376_transcript_1384	proteolysis;
CDS_1377_transcript_1385	translation;
CDS_1378_transcript_1386	translation;
CDS_1379_transcript_1387	chlorophyll biosynthetic process;
CDS_1383_transcript_1391	phloem or xylem histogenesis; regulation of DNA endoreduplication; cell division;
CDS_1385_transcript_1393	translation; protein phosphorylation; response to fungus; regulation of meristem growth; transmembrane receptor protein tyrosine kinase signaling pathway; cell wall modification; plant-type cell wall organization;
CDS_1386_transcript_1394	RNA phosphodiester bond hydrolysis, endonucleolytic; protein import into nucleus; embryo sac development; cleavage involved in rRNA processing; pollen development;
CDS_1387_transcript_1395	embryo sac development; pollen development; cleavage involved in rRNA processing; RNA phosphodiester bond hydrolysis, endonucleolytic;
CDS_1388_transcript_1396	RNA phosphodiester bond hydrolysis, endonucleolytic; protein import into nucleus; embryo sac development; cleavage involved in rRNA processing; pollen development;
CDS_1389_transcript_1397	phosphatidylinositol biosynthetic process;
CDS_1391_transcript_1399	proteolysis;
CDS_1392_transcript_1400	response to molecule of bacterial origin; protein phosphorylation;
CDS_1393_transcript_1401	response to molecule of bacterial origin; protein phosphorylation;
CDS_1394_transcript_1402	protein autophosphorylation; thiazole biosynthetic process; defense response to bacterium; response to cold; response to blue light; regulation of proton transport; maltose metabolic process; starch biosynthetic process; thiamine biosynthetic process; cellular response to DNA damage stimulus; positive regulation of catalytic activity;
CDS_1395_transcript_1403	glutathione catabolic process;
CDS_1396_transcript_1404	leaf morphogenesis; regulation of plant-type hypersensitive response; glucosinolate biosynthetic process; cellular cation homeostasis; negative regulation of defense response; pentose-phosphate shunt; divalent metal ion transport; jasmonic acid mediated signaling pathway; photosystem II stabilization; rRNA processing; defense response to bacterium; protein targeting to membrane; thylakoid membran…
CDS_1397_transcript_1405	leaf morphogenesis; regulation of plant-type hypersensitive response; glucosinolate biosynthetic process; cellular cation homeostasis; negative regulation of defense response; pentose-phosphate shunt; divalent metal ion transport; jasmonic acid mediated signaling pathway; photosystem II stabilization; rRNA processing; defense response to bacterium; protein targeting to membrane; thylakoid membran…
CDS_1398_transcript_1406	malate metabolic process; oxidation-reduction process;
CDS_1399_transcript_1407	oxidation-reduction process; malate metabolic process;
CDS_1400_transcript_1408	metabolic process;
CDS_1401_transcript_1409	metabolic process;
CDS_1402_transcript_1410	metabolic process;
CDS_1404_transcript_1412	calcium ion transmembrane transport;
CDS_1405_transcript_1413	calcium ion transmembrane transport;
CDS_1406_transcript_1414	chlorophyll biosynthetic process; photosynthesis; oxidation-reduction process;
CDS_1407_transcript_1415	chlorophyll biosynthetic process; photosynthesis; oxidation-reduction process;
CDS_1408_transcript_1416	transmembrane transport;
CDS_1409_transcript_1417	nucleosome assembly;
CDS_1410_transcript_1418	nucleosome assembly;
CDS_1411_transcript_1419	regulation of transcription, DNA-templated;
CDS_1415_transcript_1423	transcription, DNA-templated;
CDS_1416_transcript_1424	RNA methylation; purine nucleotide biosynthetic process; rRNA processing; tRNA processing; pyrimidine ribonucleotide biosynthetic process;
CDS_1419_transcript_1427	systemic acquired resistance; response to endoplasmic reticulum stress; signal transduction;
CDS_1421_transcript_1429	photosynthesis, light reaction; positive regulation of transcription, DNA-templated; starch biosynthetic process; chlorophyll biosynthetic process; leaf morphogenesis; cell differentiation; cysteine biosynthetic process; oxidation-reduction process; aromatic amino acid family biosynthetic process; response to ethylene;
CDS_1422_transcript_1430	developmental growth; generative cell mitosis; pollen germination; microsporogenesis; (1->3)-beta-D-glucan biosynthetic process; regulation of pollen tube growth; protein import into nucleus; callose deposition in cell wall;
CDS_1424_transcript_1432	chlorophyll biosynthetic process; photosynthesis; oxidation-reduction process;
CDS_1425_transcript_1433	cytokinesis by cell plate formation; microtubule cytoskeleton organization; gravitropism;
CDS_1426_transcript_1434	cytokinesis by cell plate formation; microtubule cytoskeleton organization; gravitropism;
CDS_1427_transcript_1435	regulation of transcription, DNA-templated; response to salicylic acid; response to cadmium ion; response to gibberellin; response to ethylene; response to salt stress; response to abscisic acid; response to jasmonic acid;
CDS_1428_transcript_1436	signal transduction;
CDS_1430_transcript_1438	Golgi vesicle transport; response to chitin;
CDS_1431_transcript_1439	positive regulation of transcription, DNA-templated; transcription from plastid promoter; cell proliferation;
CDS_1432_transcript_1440	positive regulation of transcription, DNA-templated; transcription from plastid promoter; cell proliferation;
CDS_1433_transcript_1441	transmembrane transport;
CDS_1434_transcript_1442	translation;
CDS_1435_transcript_1443	translation;
CDS_1436_transcript_1444	translation;
CDS_1437_transcript_1445	translation;
CDS_1438_transcript_1446	transmembrane transport;
CDS_1439_transcript_1447	transmembrane transport;
CDS_1440_transcript_1448	transmembrane transport;
CDS_1442_transcript_1450	response to red light; amino acid import; protein glycosylation; ER to Golgi vesicle-mediated transport; leaf development; response to far red light; toxin catabolic process; response to karrikin;
CDS_1443_transcript_1451	response to cytokinin; regulation of defense response; cell proliferation; response to gibberellin; inflorescence development; regulation of seed germination; response to abscisic acid;
CDS_1444_transcript_1452	response to cytokinin; regulation of defense response; cell proliferation; response to gibberellin; inflorescence development; regulation of seed germination; response to abscisic acid;
CDS_1445_transcript_1453	mitotic cell cycle; developmental growth; reciprocal meiotic recombination; positive regulation of actin nucleation; actin nucleation; regulation of chromosome organization; floral organ formation; regionalization; leaf morphogenesis; root hair cell differentiation; regulation of cell differentiation; single organismal cell-cell adhesion; meristem initiation; cell growth; chromatin organization; …
CDS_1446_transcript_1454	mitotic cell cycle; developmental growth; reciprocal meiotic recombination; positive regulation of actin nucleation; actin nucleation; regulation of chromosome organization; floral organ formation; regionalization; leaf morphogenesis; root hair cell differentiation; regulation of cell differentiation; single organismal cell-cell adhesion; meristem initiation; cell growth; chromatin organization; …
CDS_1447_transcript_1455	response to ethylene; oxidation-reduction process;
CDS_1448_transcript_1456	response to ethylene; oxidation-reduction process;
CDS_1449_transcript_1457	metabolic process;
CDS_1451_transcript_1459	mRNA splicing, via spliceosome;
CDS_1455_transcript_1463	circadian rhythm; starch catabolic process;
CDS_1456_transcript_1464	circadian rhythm; starch catabolic process;
CDS_1457_transcript_1465	positive regulation of circadian rhythm;
CDS_1458_transcript_1466	pyruvate metabolic process; response to cadmium ion;
CDS_1459_transcript_1467	pyruvate metabolic process; response to cadmium ion;
CDS_1461_transcript_1469	translational initiation; GTP catabolic process;
CDS_1462_transcript_1470	regulation of proton transport; translational initiation; chloroplast relocation; GTP catabolic process; protein autophosphorylation; isopentenyl diphosphate biosynthetic process, methylerythritol 4-phosphate pathway; ncRNA metabolic process; transcription from plastid promoter; thylakoid membrane organization;
CDS_1463_transcript_1472	regulation of osteoclast development; intracellular signal transduction; integrin-mediated signaling pathway; phosphorylation; neutrophil activation involved in immune response; macrophage activation involved in immune response;
CDS_1464_transcript_1473	glucose metabolic process; oxidation-reduction process;
CDS_1465_transcript_1474	translational initiation; protein autophosphorylation; chloroplast relocation; isopentenyl diphosphate biosynthetic process, methylerythritol 4-phosphate pathway; thylakoid membrane organization; regulation of proton transport; ncRNA metabolic process; transcription from plastid promoter;
CDS_1468_transcript_1477	callose deposition in cell wall; seed germination; regulation of jasmonic acid biosynthetic process; response to salt stress; microsporogenesis; regulation of stomatal movement; calcium ion transport; Golgi organization; vacuole organization; ion transmembrane transport; calcium-mediated signaling;
CDS_1469_transcript_1478	callose deposition in cell wall; seed germination; regulation of jasmonic acid biosynthetic process; response to salt stress; microsporogenesis; regulation of stomatal movement; calcium ion transport; Golgi organization; vacuole organization; ion transmembrane transport; calcium-mediated signaling;
CDS_1470_transcript_1479	photosynthesis, light harvesting in photosystem I; response to blue light; response to far red light; response to red light;
CDS_1471_transcript_1481	small GTPase mediated signal transduction; nucleocytoplasmic transport; GTP catabolic process; intracellular protein transport;
CDS_1472_transcript_1482	response to salt stress; GTP catabolic process; small GTPase mediated signal transduction; response to cadmium ion; protein import into nucleus;
CDS_1474_transcript_1484	hydrogen peroxide catabolic process; root hair elongation; regulation of protein localization; carbohydrate metabolic process;
CDS_1478_transcript_1488	glycolytic process; glucose metabolic process; oxidation-reduction process;
CDS_1479_transcript_1489	cytoskeleton organization; pentose-phosphate shunt; gluconeogenesis; water transport; regulation of transport; response to salt stress; proteasomal protein catabolic process; defense response to bacterium; hyperosmotic response; isopentenyl diphosphate biosynthetic process, methylerythritol 4-phosphate pathway; Golgi organization; glycolytic process; glucosinolate biosynthetic process; response t…
CDS_1480_transcript_1490	negative regulation of defense response; positive regulation of transcription, DNA-templated; jasmonic acid mediated signaling pathway; regulation of protein dephosphorylation; systemic acquired resistance, salicylic acid mediated signaling pathway; regulation of plant-type hypersensitive response; regulation of hydrogen peroxide metabolic process; response to bacterium; protein targeting to memb…
CDS_1481_transcript_1491	anthocyanin-containing compound biosynthetic process; oxidation-reduction process;
CDS_1482_transcript_1492	protein phosphorylation;
CDS_1483_transcript_1493	nucleoside diphosphate phosphorylation; UTP biosynthetic process; GTP biosynthetic process; CTP biosynthetic process;
CDS_1484_transcript_1494	nucleoside diphosphate phosphorylation; UTP biosynthetic process; GTP biosynthetic process; CTP biosynthetic process;
CDS_1485_transcript_1495	response to brassinosteroid; protein phosphorylation;
CDS_1488_transcript_1498	response to UV-B; entrainment of circadian clock;
CDS_1489_transcript_1499	regulation of transcription, DNA-templated;
CDS_1492_transcript_1502	biosynthetic process;
CDS_1493_transcript_1503	biosynthetic process;
CDS_1494_transcript_1504	biosynthetic process;
CDS_1495_transcript_1505	negative regulation of defense response; positive regulation of transcription, DNA-templated; jasmonic acid mediated signaling pathway; regulation of protein dephosphorylation; systemic acquired resistance, salicylic acid mediated signaling pathway; regulation of plant-type hypersensitive response; regulation of hydrogen peroxide metabolic process; response to bacterium; protein targeting to memb…
CDS_1498_transcript_1508	attachment of spindle microtubules to kinetochore involved in homologous chromosome segregation; meiotic sister chromatid cohesion, centromeric;
CDS_1499_transcript_1509	calcium ion transmembrane transport; metabolic process;
CDS_1500_transcript_1510	calcium ion transmembrane transport; anion homeostasis; defense response to bacterium; negative regulation of programmed cell death; metabolic process;
CDS_1501_transcript_1511	ATP catabolic process;
CDS_1502_transcript_1512	oxidation-reduction process;
CDS_1503_transcript_1513	protein phosphorylation; stomatal complex morphogenesis; transmembrane receptor protein tyrosine kinase signaling pathway; stamen development; response to molecule of bacterial origin;
CDS_1504_transcript_1514	GDP-mannose transport;
CDS_1505_transcript_1515	DNA mediated transformation;
CDS_1508_transcript_1518	protein phosphorylation;
CDS_1509_transcript_1519	methylation;
CDS_1510_transcript_1520	methylation;
CDS_1511_transcript_1521	GTP catabolic process; response to cold;
CDS_1512_transcript_1522	response to UV-B; entrainment of circadian clock;
CDS_1513_transcript_1523	response to UV-B; entrainment of circadian clock;
CDS_1514_transcript_1524	response to UV-B; entrainment of circadian clock;
CDS_1515_transcript_1525	oxidation-reduction process;
CDS_1516_transcript_1526	oxidation-reduction process;
CDS_1517_transcript_1527	oxidation-reduction process;
CDS_1519_transcript_1529	cellulose biosynthetic process; response to cold; rRNA processing; protein N-linked glycosylation;
CDS_1520_transcript_1530	cellulose biosynthetic process; response to cold; rRNA processing; protein N-linked glycosylation;
CDS_1521_transcript_1531	actin filament depolymerization; root hair elongation; actin filament severing; actin crosslink formation; cytoplasmic transport; response to abscisic acid;
CDS_1522_transcript_1532	cytoskeleton organization;
CDS_1523_transcript_1533	regulation of seed germination;
CDS_1528_transcript_1538	nucleic acid phosphodiester bond hydrolysis;
CDS_1532_transcript_1542	pollen development; response to cadmium ion; stomatal movement; glucose catabolic process;
CDS_1533_transcript_1543	pollen development; response to cadmium ion; stomatal movement; glucose catabolic process;
CDS_1535_transcript_1545	protein autophosphorylation; positive regulation of transcription from RNA polymerase II promoter; cellular response to transforming growth factor beta stimulus; transcription from RNA polymerase II promoter;
CDS_1536_transcript_1546	cellulose biosynthetic process; response to cold; rRNA processing; protein N-linked glycosylation;
CDS_1537_transcript_1547	cellulose biosynthetic process; response to cold; rRNA processing; protein N-linked glycosylation;
CDS_1538_transcript_1548	cellulose biosynthetic process; response to cold; rRNA processing; protein N-linked glycosylation;
CDS_1539_transcript_1549	cellulose biosynthetic process; response to cold; rRNA processing; protein N-linked glycosylation;
CDS_1541_transcript_1551	response to arsenic-containing substance;
CDS_1542_transcript_1552	pollen exine formation; defense response to fungus; sexual reproduction;
CDS_1543_transcript_1553	defense response to fungus; response to arsenic-containing substance;
CDS_1544_transcript_1554	cysteine biosynthetic process;
CDS_1545_transcript_1555	cysteine biosynthetic process;
CDS_1546_transcript_1556	dicarboxylic acid transport; tricarboxylic acid transmembrane transport;
CDS_1547_transcript_1557	dicarboxylic acid transport; tricarboxylic acid transmembrane transport;
CDS_1548_transcript_1558	dicarboxylic acid transport; tricarboxylic acid transmembrane transport;
CDS_1549_transcript_1559	dicarboxylic acid transport; tricarboxylic acid transmembrane transport;
CDS_1550_transcript_1560	dicarboxylic acid transport; tricarboxylic acid transmembrane transport;
CDS_1552_transcript_1562	glycerol metabolic process; lipid metabolic process;
CDS_1553_transcript_1563	protein phosphorylation;
CDS_1554_transcript_1564	glycerol metabolic process; lipid metabolic process;
CDS_1555_transcript_1565	glycerol metabolic process; cellular phosphate ion homeostasis;
CDS_1556_transcript_1566	trichome differentiation; lipid metabolic process; glycerol metabolic process; cell tip growth; guard cell morphogenesis; root hair cell differentiation; plant-type cell wall cellulose metabolic process;
CDS_1557_transcript_1567	glycerol metabolic process; lipid metabolic process;
CDS_1558_transcript_1568	protein glycosylation;
CDS_1559_transcript_1569	defense response; response to biotic stimulus;
CDS_1560_transcript_1570	defense response; response to biotic stimulus;
CDS_1562_transcript_1572	photosynthesis, light reaction; positive regulation of transcription, DNA-templated; starch biosynthetic process; chlorophyll biosynthetic process; leaf morphogenesis; cell differentiation; cysteine biosynthetic process; oxidation-reduction process; aromatic amino acid family biosynthetic process; response to ethylene;
CDS_1563_transcript_1573	protein glycosylation;
CDS_1567_transcript_1577	ovule development; regulation of plant-type hypersensitive response; anther development; response to salt stress; alternative mRNA splicing, via spliceosome; fatty acid catabolic process; pollen development; response to zinc ion; protein targeting to vacuole; innate immune response; positive regulation of histone methylation; embryo sac development; circadian rhythm; histone H3-K36 methylation; c…
CDS_1568_transcript_1578	cellular metabolic process; circadian rhythm; response to cold;
CDS_1569_transcript_1579	ovule development; regulation of plant-type hypersensitive response; anther development; response to salt stress; alternative mRNA splicing, via spliceosome; fatty acid catabolic process; pollen development; response to zinc ion; protein targeting to vacuole; innate immune response; positive regulation of histone methylation; embryo sac development; circadian rhythm; histone H3-K36 methylation; c…
CDS_1570_transcript_1580	nucleoside diphosphate phosphorylation; UTP biosynthetic process; GTP biosynthetic process; CTP biosynthetic process;
CDS_1571_transcript_1581	nucleoside diphosphate phosphorylation; UTP biosynthetic process; GTP biosynthetic process; CTP biosynthetic process;
CDS_1573_transcript_1583	response to water deprivation; response to salt stress; response to cold; ATP catabolic process; transcription factor import into nucleus;
CDS_1575_transcript_1585	negative regulation of defense response; regulation of plant-type hypersensitive response; response to chitin; regulation of seedling development; protein targeting to membrane; negative regulation of programmed cell death; protein phosphorylation; MAPK cascade; brassinosteroid mediated signaling pathway; defense response, incompatible interaction; leaf senescence; cell death; response to molecul…
CDS_1576_transcript_1586	protein phosphorylation;
CDS_1577_transcript_1587	protein phosphorylation;
CDS_1578_transcript_1588	protein phosphorylation;
CDS_1582_transcript_1592	histone lysine methylation;
CDS_1584_transcript_1594	response to water deprivation; response to cadmium ion; starch biosynthetic process;
CDS_1585_transcript_1595	metabolic process;
CDS_1586_transcript_1596	pollen tube development; cysteine biosynthetic process from serine; response to endoplasmic reticulum stress; tryptophan catabolic process; indoleacetic acid biosynthetic process; systemic acquired resistance;
CDS_1588_transcript_1598	potassium ion transport;
CDS_1589_transcript_1599	signal transduction; regulation of catalytic activity;
CDS_1591_transcript_1601	response to salt stress; seryl-tRNA aminoacylation; nucleotide biosynthetic process; N-terminal protein myristoylation; gluconeogenesis; response to cadmium ion; glycolytic process;
CDS_1592_transcript_1602	cellular response to calcium ion; de-etiolation; regulation of stomatal closure;
CDS_1593_transcript_1603	Golgi localization; mitochondrion localization; positive regulation of Rab GTPase activity; peroxisome localization; actin filament-based movement;
CDS_1594_transcript_1604	Golgi localization; mitochondrion localization; positive regulation of Rab GTPase activity; peroxisome localization; actin filament-based movement;
CDS_1598_transcript_1608	N-terminal protein myristoylation; response to misfolded protein; photorespiration; fatty acid beta-oxidation; water transport; protein targeting to vacuole; response to salt stress; toxin catabolic process; proteasome core complex assembly; cullin deneddylation; photomorphogenesis; hyperosmotic response; Golgi organization; proteasome-mediated ubiquitin-dependent protein catabolic process; glyco…
CDS_1599_transcript_1609	N-terminal protein myristoylation; response to misfolded protein; photorespiration; fatty acid beta-oxidation; water transport; protein targeting to vacuole; response to salt stress; toxin catabolic process; proteasome core complex assembly; cullin deneddylation; photomorphogenesis; hyperosmotic response; Golgi organization; proteasome-mediated ubiquitin-dependent protein catabolic process; glyco…
CDS_1600_transcript_1610	N-terminal protein myristoylation; response to misfolded protein; photorespiration; fatty acid beta-oxidation; water transport; protein targeting to vacuole; response to salt stress; toxin catabolic process; proteasome core complex assembly; cullin deneddylation; photomorphogenesis; hyperosmotic response; Golgi organization; proteasome-mediated ubiquitin-dependent protein catabolic process; glyco…
CDS_1601_transcript_1611	RNA methylation; translation;
CDS_1602_transcript_1612	glutamine biosynthetic process;
CDS_1603_transcript_1613	response to fructose; glutamine biosynthetic process; response to glucose; nitrate assimilation; response to sucrose;
CDS_1604_transcript_1614	photosystem II repair; proteolysis; mRNA modification;
CDS_1605_transcript_1615	photosystem II repair; proteolysis; mRNA modification;
CDS_1609_transcript_1619	translation;
CDS_1610_transcript_1620	translation;
CDS_1611_transcript_1621	translation;
CDS_1612_transcript_1622	translation;
CDS_1613_transcript_1623	regulation of transcription, DNA-templated;
CDS_1614_transcript_1624	lipid metabolic process;
CDS_1615_transcript_1625	lipid metabolic process; oxidation-reduction process;
CDS_1616_transcript_1626	unsaturated fatty acid biosynthetic process; oxidation-reduction process;
CDS_1621_transcript_1631	histone lysine methylation; regulation of flower development; floral organ formation;
CDS_1622_transcript_1632	histone lysine methylation; regulation of flower development; floral organ formation;
CDS_1623_transcript_1633	regulation of chromatin silencing by small RNA; histone modification; DNA-templated transcription, initiation; DNA methylation on cytosine; chromatin silencing by small RNA;
CDS_1624_transcript_1634	ubiquitin-dependent protein catabolic process; response to misfolded protein; proteasome core complex assembly; mitochondrial electron transport, NADH to ubiquinone; protein glycosylation; photorespiration;
CDS_1625_transcript_1635	rRNA processing;
CDS_1627_transcript_1637	cell wall pectin metabolic process; ATP hydrolysis coupled proton transport; nitrate transport; amino acid import; ATP biosynthetic process; ER to Golgi vesicle-mediated transport; response to nitrate; oligopeptide transport; plant-type cell wall cellulose metabolic process; ATP catabolic process;
CDS_1628_transcript_1638	transmembrane transport;
CDS_1629_transcript_1639	transmembrane transport;
CDS_1632_transcript_1642	RNA phosphodiester bond hydrolysis, endonucleolytic; rRNA catabolic process; negative regulation of autophagy; aging;
CDS_1635_transcript_1645	ATP hydrolysis coupled proton transport; ATP biosynthetic process; glucosinolate biosynthetic process; ATP catabolic process;
CDS_1637_transcript_1647	ATP metabolic process; actin filament bundle assembly; ATP hydrolysis coupled proton transport; actin filament capping;
CDS_1639_transcript_1650	regulation of stomatal movement; response to water deprivation; ATP hydrolysis coupled proton transport; ATP biosynthetic process; protein glycosylation; response to abscisic acid; ATP catabolic process;
CDS_1640_transcript_1651	cell wall pectin metabolic process; ATP hydrolysis coupled proton transport; nitrate transport; amino acid import; ATP biosynthetic process; ER to Golgi vesicle-mediated transport; response to nitrate; oligopeptide transport; plant-type cell wall cellulose metabolic process; ATP catabolic process;
CDS_1641_transcript_1652	regulation of stomatal movement; response to water deprivation; ATP hydrolysis coupled proton transport; ATP biosynthetic process; protein glycosylation; response to abscisic acid; ATP catabolic process;
CDS_1642_transcript_1653	methylglyoxal catabolic process to D-lactate; galactolipid biosynthetic process; cellular response to water deprivation; cellular response to phosphate starvation;
CDS_1643_transcript_1654	phosphate ion homeostasis; dephosphorylation; response to cadmium ion; response to osmotic stress;
CDS_1644_transcript_1655	phosphate ion homeostasis; dephosphorylation; response to cadmium ion; response to osmotic stress;
CDS_1648_transcript_1659	ATP hydrolysis coupled proton transport; ATP biosynthetic process; glucosinolate biosynthetic process; ATP catabolic process;
CDS_1649_transcript_1660	ATP hydrolysis coupled proton transport; ATP biosynthetic process; glucosinolate biosynthetic process; ATP catabolic process;
CDS_1650_transcript_1661	regulation of stomatal movement; response to water deprivation; ATP hydrolysis coupled proton transport; ATP biosynthetic process; protein glycosylation; response to abscisic acid; ATP catabolic process;
CDS_1651_transcript_1662	magnesium ion transport;
CDS_1652_transcript_1663	magnesium ion transport;
CDS_1653_transcript_1664	magnesium ion transport;
CDS_1656_transcript_1667	stomatal complex morphogenesis; positive regulation of catalytic activity; starch biosynthetic process; photosystem II assembly; maltose metabolic process; response to karrikin; nonphotochemical quenching; cysteine biosynthetic process; rRNA processing; thylakoid membrane organization;
CDS_1657_transcript_1668	ribosome biogenesis;
CDS_1658_transcript_1669	ribosome biogenesis;
CDS_1659_transcript_1670	oxidation-reduction process; carotenoid biosynthetic process;
CDS_1660_transcript_1671	oxidation-reduction process; carotenoid biosynthetic process;
CDS_1661_transcript_1672	cellular response to light stimulus; hydrogen peroxide catabolic process; oxidation-reduction process;
CDS_1662_transcript_1673	oxidation-reduction process;
CDS_1664_transcript_1675	gluconeogenesis; pyrimidine ribonucleotide biosynthetic process; translation; RNA methylation; response to salt stress; cell proliferation; glycolytic process; leaf morphogenesis; response to cadmium ion; ribosome biogenesis;
CDS_1665_transcript_1676	translation; isopentenyl diphosphate biosynthetic process, methylerythritol 4-phosphate pathway;
CDS_1666_transcript_1677	translation; isopentenyl diphosphate biosynthetic process, methylerythritol 4-phosphate pathway;
CDS_1667_transcript_1678	translation; isopentenyl diphosphate biosynthetic process, methylerythritol 4-phosphate pathway;
CDS_1668_transcript_1679	translation; isopentenyl diphosphate biosynthetic process, methylerythritol 4-phosphate pathway;
CDS_1669_transcript_1680	regulation of plant-type hypersensitive response; response to salt stress; response to fructose; positive regulation of flavonoid biosynthetic process; protein targeting to membrane; calcium ion transport; water transport; Golgi organization;
CDS_1670_transcript_1681	regulation of plant-type hypersensitive response; response to salt stress; response to fructose; positive regulation of flavonoid biosynthetic process; protein targeting to membrane; calcium ion transport; water transport; Golgi organization;
CDS_1671_transcript_1682	RNA methylation; translation;
CDS_1672_transcript_1683	RNA methylation; translation; cell wall modification; plant-type cell wall organization;
CDS_1673_transcript_1684	RNA methylation; translation;
CDS_1674_transcript_1685	RNA methylation; translation;
CDS_1675_transcript_1686	RNA methylation; translation; cell wall modification; plant-type cell wall organization;
CDS_1678_transcript_1689	protein folding; response to stress;
CDS_1679_transcript_1690	protein folding; response to stress;
CDS_1680_transcript_1691	carbohydrate metabolic process; seed coat development;
CDS_1681_transcript_1692	carbohydrate metabolic process; seed coat development;
CDS_1684_transcript_1695	adaxial/abaxial pattern specification; pyrimidine ribonucleotide biosynthetic process; nucleocytoplasmic transport; protein complex assembly; translation; RNA methylation; cell proliferation; root morphogenesis; leaf morphogenesis; ribosome biogenesis;
CDS_1685_transcript_1696	adaxial/abaxial pattern specification; pyrimidine ribonucleotide biosynthetic process; nucleocytoplasmic transport; protein complex assembly; translation; RNA methylation; cell proliferation; root morphogenesis; leaf morphogenesis; ribosome biogenesis;
CDS_1686_transcript_1697	adaxial/abaxial pattern specification; pyrimidine ribonucleotide biosynthetic process; nucleocytoplasmic transport; protein complex assembly; translation; RNA methylation; cell proliferation; root morphogenesis; leaf morphogenesis; ribosome biogenesis;
CDS_1687_transcript_1698	adaxial/abaxial pattern specification; pyrimidine ribonucleotide biosynthetic process; nucleocytoplasmic transport; protein complex assembly; translation; RNA methylation; cell proliferation; root morphogenesis; leaf morphogenesis; ribosome biogenesis;
CDS_1688_transcript_1699	regulation of developmental growth; root development; regulation of multicellular organismal development; regulation of metabolic process; signal transduction; response to cytokinin;
CDS_1689_transcript_1700	starch catabolic process; maltose transport; response to nematode;
CDS_1690_transcript_1701	starch catabolic process; maltose transport; response to nematode;
CDS_1691_transcript_1702	response to hypoxia; myo-inositol hexakisphosphate biosynthetic process; glucan biosynthetic process; galactolipid biosynthetic process;
CDS_1692_transcript_1703	response to hypoxia; myo-inositol hexakisphosphate biosynthetic process; glucan biosynthetic process; galactolipid biosynthetic process;
CDS_1693_transcript_1704	ATP catabolic process;
CDS_1694_transcript_1705	ATP catabolic process;
CDS_1695_transcript_1706	ATP catabolic process;
CDS_1696_transcript_1707	ATP catabolic process;
CDS_1698_transcript_1709	valyl-tRNA aminoacylation; regulation of translational fidelity; embryo development ending in seed dormancy;
CDS_1699_transcript_1710	valyl-tRNA aminoacylation; regulation of translational fidelity; embryo development ending in seed dormancy;
CDS_1703_transcript_1714	transmembrane transport; proton transport; metabolic process;
CDS_1704_transcript_1715	transmembrane transport; proton transport; metabolic process;
CDS_1705_transcript_1716	transmembrane transport; proton transport; metabolic process;
CDS_1708_transcript_1719	stomatal complex morphogenesis; carotenoid biosynthetic process; unsaturated fatty acid biosynthetic process; mRNA modification; chlorophyll biosynthetic process; isopentenyl diphosphate biosynthetic process, methylerythritol 4-phosphate pathway; leaf morphogenesis; cell differentiation; oxidation-reduction process;
CDS_1709_transcript_1720	oxidation-reduction process;
CDS_1710_transcript_1721	cortical microtubule organization; signal transduction;
CDS_1711_transcript_1722	protein phosphorylation; cortical microtubule organization; MAPK cascade;
CDS_1713_transcript_1724	chloroplast organization; protein import into chloroplast stroma;
CDS_1714_transcript_1725	chloroplast organization; protein import into chloroplast stroma;
CDS_1715_transcript_1726	chloroplast organization; protein import into chloroplast stroma;
CDS_1716_transcript_1727	lipid catabolic process; phosphatidylcholine metabolic process;
CDS_1717_transcript_1728	lipid catabolic process; phosphatidylcholine metabolic process;
CDS_1718_transcript_1729	lipid catabolic process; phosphatidylcholine metabolic process;
CDS_1719_transcript_1730	response to mechanical stimulus; auxin polar transport; response to auxin;
CDS_1720_transcript_1731	response to mechanical stimulus; auxin polar transport; response to auxin;
CDS_1722_transcript_1734	protein ubiquitination; regulation of seed germination;
CDS_1723_transcript_1735	protein ubiquitination; regulation of seed germination;
CDS_1724_transcript_1736	lipid metabolic process; protein targeting to vacuole; response to salt stress; response to temperature stimulus; proteolysis; hyperosmotic response; water transport; organ development; Golgi organization; response to cadmium ion; glycolytic process;
CDS_1725_transcript_1737	lipid metabolic process; protein targeting to vacuole; response to salt stress; response to temperature stimulus; proteolysis; hyperosmotic response; water transport; organ development; Golgi organization; response to cadmium ion; glycolytic process;
CDS_1726_transcript_1738	proteolysis; lipid metabolic process;
CDS_1727_transcript_1739	protein folding; response to stress;
CDS_1730_transcript_1742	translation;
CDS_1731_transcript_1743	translation;
CDS_1732_transcript_1744	proteasomal protein catabolic process; cytoskeleton organization; gluconeogenesis; branched-chain amino acid biosynthetic process;
CDS_1733_transcript_1745	lipid metabolic process;
CDS_1734_transcript_1746	lipid metabolic process;
CDS_1735_transcript_1747	photosynthesis;
CDS_1736_transcript_1748	gibberellic acid mediated signaling pathway; heme biosynthetic process; chlorophyll biosynthetic process; reproductive structure development; negative gravitropism; regulation of transcription, DNA-templated; red light signaling pathway; seed germination; negative regulation of photomorphogenesis; negative regulation of seed germination; gibberellin biosynthetic process;
CDS_1737_transcript_1749	translation;
CDS_1738_transcript_1750	proteasomal protein catabolic process; cytoskeleton organization; gluconeogenesis; branched-chain amino acid biosynthetic process;
CDS_1739_transcript_1751	proteasomal protein catabolic process; cytoskeleton organization; gluconeogenesis; branched-chain amino acid biosynthetic process;
CDS_1740_transcript_1752	S-adenosylmethionine biosynthetic process; one-carbon metabolic process;
CDS_1741_transcript_1753	S-adenosylmethionine biosynthetic process; one-carbon metabolic process;
CDS_1742_transcript_1754	S-adenosylmethionine biosynthetic process; one-carbon metabolic process;
CDS_1743_transcript_1755	homogalacturonan biosynthetic process;
CDS_1744_transcript_1756	homogalacturonan biosynthetic process;
CDS_1745_transcript_1757	intracellular protein transport;
CDS_1746_transcript_1758	response to cadmium ion; biosynthetic process;
CDS_1747_transcript_1759	response to cadmium ion; biosynthetic process;
CDS_1748_transcript_1760	negative regulation of protein catabolic process; negative regulation of defense response;
CDS_1749_transcript_1761	negative regulation of protein catabolic process; negative regulation of defense response;
CDS_1750_transcript_1762	response to cadmium ion; biosynthetic process;
CDS_1751_transcript_1763	transport;
CDS_1752_transcript_1764	transport;
CDS_1754_transcript_1766	lateral root development;
CDS_1755_transcript_1767	response to stress;
CDS_1756_transcript_1768	protein folding; response to stress;
CDS_1760_transcript_1772	response to stimulus; phosphorylation;
CDS_1761_transcript_1773	protein autophosphorylation; response to salt stress; response to wounding; root meristem growth; response to L-glutamate;
CDS_1762_transcript_1774	dephosphorylation; trehalose biosynthetic process;
CDS_1763_transcript_1775	trehalose biosynthetic process;
CDS_1765_transcript_1777	de-etiolation; chloroplast organization; translation;
CDS_1766_transcript_1778	regulation of proton transport; positive regulation of transcription, DNA-templated; regulation of protein dephosphorylation; translation; photosystem II assembly; chloroplast relocation; mRNA modification; iron-sulfur cluster assembly; protein autophosphorylation; glucosinolate biosynthetic process; de-etiolation; aromatic amino acid family biosynthetic process; transcription from plastid promot…
CDS_1767_transcript_1779	virus induced gene silencing; vegetative phase change; leucine catabolic process;
CDS_1768_transcript_1780	negative regulation of catalytic activity; regulation of RNA metabolic process; methylation;
CDS_1769_transcript_1781	negative regulation of catalytic activity; regulation of RNA metabolic process; methylation;
CDS_1771_transcript_1783	reductive pentose-phosphate cycle; dephosphorylation;
CDS_1772_transcript_1784	positive regulation of cell growth; positive regulation of endothelial cell proliferation; transport; respiratory burst; negative regulation of glomerular filtration by angiotensin; superoxide anion generation; cellular response to organic substance; positive regulation of smooth muscle cell proliferation; hydrogen peroxide biosynthetic process; inflammatory response; oxidation-reduction process;…
CDS_1773_transcript_1785	response to abscisic acid;
CDS_1774_transcript_1786	response to abscisic acid;
CDS_1775_transcript_1787	response to abscisic acid;
CDS_1776_transcript_1788	response to abscisic acid;
CDS_1778_transcript_1790	metabolic process;
CDS_1780_transcript_1793	nitrogen compound metabolic process;
CDS_1783_transcript_1796	regulation of defense response; double fertilization forming a zygote and endosperm;
CDS_1784_transcript_1797	regulation of defense response; double fertilization forming a zygote and endosperm;
CDS_1785_transcript_1798	virus induced gene silencing; vegetative phase change; leucine catabolic process;
CDS_1786_transcript_1799	negative regulation of flower development;
CDS_1789_transcript_1802	ATP catabolic process;
CDS_1790_transcript_1803	ATP catabolic process;
CDS_1791_transcript_1804	embryo development ending in seed dormancy; ATP catabolic process;
CDS_1792_transcript_1805	embryo development ending in seed dormancy; ATP catabolic process;
CDS_1793_transcript_1806	embryo development ending in seed dormancy; ATP catabolic process;
CDS_1794_transcript_1807	metabolic process;
CDS_1795_transcript_1808	metabolic process;
CDS_1796_transcript_1809	negative regulation of cytokinin-activated signaling pathway;
CDS_1797_transcript_1810	response to light stimulus;
CDS_1798_transcript_1811	translational elongation; GTP catabolic process;
CDS_1799_transcript_1812	protein autophosphorylation;
CDS_1800_transcript_1813	protein autophosphorylation;
CDS_1801_transcript_1814	protein autophosphorylation;
CDS_1802_transcript_1815	protein autophosphorylation;
CDS_1803_transcript_1816	transmembrane transport;
CDS_1804_transcript_1817	proteolysis;
CDS_1805_transcript_1818	proteolysis;
CDS_1806_transcript_1819	response to salt stress; seryl-tRNA aminoacylation; nucleotide biosynthetic process; N-terminal protein myristoylation; gluconeogenesis; response to cadmium ion; glycolytic process;
CDS_1808_transcript_1822	ion transmembrane transport; chloroplast fission;
CDS_1809_transcript_1823	oxidation-reduction process; response to oxidative stress;
CDS_1810_transcript_1824	oxidation-reduction process; response to oxidative stress;
CDS_1814_transcript_1828	transmembrane transport;
CDS_1815_transcript_1829	photosynthesis;
CDS_1816_transcript_1830	cellular protein modification process; transcription factor import into nucleus;
CDS_1818_transcript_1832	plant-type cell wall organization;
CDS_1819_transcript_1833	plant-type cell wall organization;
CDS_1821_transcript_1835	translational elongation; GTP catabolic process;
CDS_1822_transcript_1836	translational elongation; GTP catabolic process;
CDS_1824_transcript_1838	positive regulation of gene expression;
CDS_1825_transcript_1839	positive regulation of gene expression;
CDS_1826_transcript_1840	ribosome biogenesis; translation;
CDS_1827_transcript_1841	ribosome biogenesis; translation;
CDS_1828_transcript_1842	ribosome biogenesis; translation;
CDS_1829_transcript_1843	metabolic process; carbon utilization;
CDS_1830_transcript_1844	translational elongation; GTP catabolic process;
CDS_1831_transcript_1845	translational elongation; GTP catabolic process;
CDS_1832_transcript_1846	translational elongation; GTP catabolic process;
CDS_1833_transcript_1847	cellular respiration; embryo development ending in seed dormancy; photosynthesis;
CDS_1834_transcript_1848	cellular respiration; embryo development ending in seed dormancy; photosynthesis;
CDS_1835_transcript_1849	translational elongation; GTP catabolic process;
CDS_1836_transcript_1850	translational elongation; GTP catabolic process;
CDS_1837_transcript_1851	translational elongation; GTP catabolic process;
CDS_1838_transcript_1852	translational elongation; GTP catabolic process;
CDS_1839_transcript_1853	translational elongation; GTP catabolic process;
CDS_1840_transcript_1855	CDP-diacylglycerol biosynthetic process;
CDS_1841_transcript_1856	CDP-diacylglycerol biosynthetic process;
CDS_1842_transcript_1857	regulation of proton transport; response to far red light; response to glucose; response to red light; photosystem II assembly; defense response to bacterium; response to sucrose; glycolytic process; response to blue light; glucose metabolic process; reductive pentose-phosphate cycle; response to high light intensity; response to cold; plastid organization; oxidation-reduction process; rRNA proce…
CDS_1843_transcript_1858	glucose metabolic process; oxidation-reduction process;
CDS_1844_transcript_1859	metabolic process;
CDS_1845_transcript_1860	photosynthetic electron transport in photosystem I; response to copper ion; cellular cation homeostasis; divalent metal ion transport; cysteine biosynthetic process; regulation of protein dephosphorylation;
CDS_1852_transcript_1867	sulfate assimilation;
CDS_1856_transcript_1871	regulation of transcription, DNA-templated; nucleus organization;
CDS_1857_transcript_1872	nucleocytoplasmic transport; regulation of transcription, DNA-templated; lateral root development; nucleus organization;
CDS_1858_transcript_1873	glucose metabolic process; oxidation-reduction process;
CDS_1859_transcript_1874	regulation of transcription, DNA-templated;
CDS_1860_transcript_1875	cellular amino acid biosynthetic process; glucosinolate biosynthetic process; response to cadmium ion;
CDS_1861_transcript_1876	cellular amino acid biosynthetic process; glucosinolate biosynthetic process; response to cadmium ion;
CDS_1863_transcript_1878	protein deubiquitination; proteolysis;
CDS_1864_transcript_1879	sterol biosynthetic process; growth; plant-type cell wall organization; regulation of meristem growth; pattern specification process; transmembrane receptor protein tyrosine kinase signaling pathway; root morphogenesis; microtubule nucleation; acetyl-CoA metabolic process; starch metabolic process; regulation of cell size; protein phosphorylation; auxin polar transport; plant-type cell wall bioge…
CDS_1865_transcript_1880	sterol biosynthetic process; growth; plant-type cell wall organization; regulation of meristem growth; pattern specification process; transmembrane receptor protein tyrosine kinase signaling pathway; root morphogenesis; microtubule nucleation; acetyl-CoA metabolic process; starch metabolic process; regulation of cell size; protein phosphorylation; auxin polar transport; plant-type cell wall bioge…
CDS_1866_transcript_1881	sterol biosynthetic process; growth; plant-type cell wall organization; regulation of meristem growth; pattern specification process; transmembrane receptor protein tyrosine kinase signaling pathway; root morphogenesis; microtubule nucleation; acetyl-CoA metabolic process; starch metabolic process; regulation of cell size; protein phosphorylation; auxin polar transport; plant-type cell wall bioge…
CDS_1867_transcript_1882	photosynthetic electron transport in photosystem I;
CDS_1868_transcript_1883	proteolysis;
CDS_1869_transcript_1884	proteolysis;
CDS_1870_transcript_1885	protein targeting to vacuole; hydrogen ion transmembrane transport;
CDS_1871_transcript_1886	protein targeting to vacuole; hydrogen ion transmembrane transport;
CDS_1872_transcript_1887	protein targeting to vacuole; hydrogen ion transmembrane transport;
CDS_1873_transcript_1888	chlorophyll catabolic process; protein folding;
CDS_1874_transcript_1889	chlorophyll catabolic process; protein folding;
CDS_1875_transcript_1890	proteolysis;
CDS_1877_transcript_1892	nucleotide biosynthetic process; translation;
CDS_1878_transcript_1893	photosynthetic electron transport in photosystem I; protein stabilization; photosystem I stabilization; cellular cation homeostasis; divalent metal ion transport; cysteine biosynthetic process; photosynthetic NADP+ reduction;
CDS_1879_transcript_1894	positive regulation of transcription, DNA-templated; long-day photoperiodism, flowering; positive regulation of long-day photoperiodism, flowering;
CDS_1883_transcript_1898	translation; regulation of meristem growth; auxin polar transport; growth; regulation of cell size; root morphogenesis; ribosome biogenesis; anther development; plant-type cell wall organization; plant-type cell wall biogenesis; pattern specification process;
CDS_1884_transcript_1899	translation; regulation of meristem growth; auxin polar transport; growth; regulation of cell size; root morphogenesis; ribosome biogenesis; anther development; plant-type cell wall organization; plant-type cell wall biogenesis; pattern specification process;
CDS_1885_transcript_1900	methionine metabolic process; negative regulation of defense response; trichome morphogenesis; regulation of cell aging; signal transduction; regulation of catalytic activity;
CDS_1886_transcript_1901	methionine metabolic process; negative regulation of defense response; trichome morphogenesis; regulation of cell aging; signal transduction; regulation of catalytic activity;
CDS_1887_transcript_1902	signal transduction; regulation of catalytic activity;
CDS_1888_transcript_1903	protein phosphorylation;
CDS_1889_transcript_1904	chlorophyll catabolic process; protein folding;
CDS_1890_transcript_1905	response to L-ascorbic acid; response to light stimulus; carbohydrate metabolic process; response to cobalt ion; GDP-mannose biosynthetic process; response to zinc ion; response to cadmium ion; embryo development ending in seed dormancy;
CDS_1891_transcript_1906	response to L-ascorbic acid; response to light stimulus; carbohydrate metabolic process; response to cobalt ion; GDP-mannose biosynthetic process; response to zinc ion; response to cadmium ion; embryo development ending in seed dormancy;
CDS_1892_transcript_1907	response to L-ascorbic acid; response to light stimulus; carbohydrate metabolic process; response to cobalt ion; GDP-mannose biosynthetic process; response to zinc ion; response to cadmium ion; embryo development ending in seed dormancy;
CDS_1893_transcript_1908	systemic acquired resistance; carbohydrate metabolic process; response to endoplasmic reticulum stress;
CDS_1894_transcript_1909	carbohydrate metabolic process;
CDS_1895_transcript_1910	embryo development ending in seed dormancy; regulation of plant-type hypersensitive response; response to red light; cytokinin-activated signaling pathway; protein targeting to membrane; protein autophosphorylation; regulation of transcription, DNA-templated; red or far-red light signaling pathway; phosphorelay signal transduction system; positive regulation of flavonoid biosynthetic process; reg…
CDS_1896_transcript_1911	systemic acquired resistance; response to endoplasmic reticulum stress; cell wall macromolecule catabolic process;
CDS_1897_transcript_1912	systemic acquired resistance; response to endoplasmic reticulum stress; cell wall macromolecule catabolic process;
CDS_1902_transcript_1917	glycerol ether metabolic process; seed development; oxidation-reduction process; response to endoplasmic reticulum stress; response to salt stress; cell redox homeostasis; systemic acquired resistance; regulation of programmed cell death; response to zinc ion; embryo development;
CDS_1903_transcript_1918	glycerol ether metabolic process; seed development; oxidation-reduction process; response to endoplasmic reticulum stress; response to salt stress; cell redox homeostasis; systemic acquired resistance; regulation of programmed cell death; response to zinc ion; embryo development;
CDS_1904_transcript_1919	rRNA processing; plastid organization; photosystem II assembly; cysteine biosynthetic process; regulation of protein dephosphorylation;
CDS_1905_transcript_1920	metabolic process;
CDS_1906_transcript_1921	coumarin biosynthetic process; hydrogen peroxide catabolic process; response to salt stress; response to wounding; response to temperature stimulus; positive regulation of flavonoid biosynthetic process; hyperosmotic response; water transport; Golgi organization; response to cadmium ion; glycolytic process;
CDS_1907_transcript_1922	coumarin biosynthetic process; hydrogen peroxide catabolic process; response to salt stress; response to wounding; response to temperature stimulus; positive regulation of flavonoid biosynthetic process; hyperosmotic response; water transport; Golgi organization; response to cadmium ion; glycolytic process;
CDS_1908_transcript_1923	cell redox homeostasis; oxidation-reduction process;
CDS_1909_transcript_1924	cell redox homeostasis; oxidation-reduction process;
CDS_1910_transcript_1925	embryo development ending in seed dormancy; proteolysis;
CDS_1911_transcript_1926	embryo development ending in seed dormancy; proteolysis;
CDS_1912_transcript_1927	embryo development ending in seed dormancy; proteolysis;
CDS_1913_transcript_1928	salicylic acid biosynthetic process; response to red light; regulation of plant-type hypersensitive response; response to chitin; cysteine biosynthetic process; negative regulation of defense response; defense response to fungus; pentose-phosphate shunt; jasmonic acid mediated signaling pathway; rRNA processing; detection of biotic stimulus; defense response to bacterium; protein targeting to mem…
CDS_1915_transcript_1930	protein folding; response to heat;
CDS_1916_transcript_1931	protein folding; response to heat;
CDS_1917_transcript_1932	response to abscisic acid; response to salt stress; chloroplast organization;
CDS_1918_transcript_1933	response to abscisic acid; response to water deprivation; proteolysis;
CDS_1919_transcript_1934	response to abscisic acid; response to water deprivation; proteolysis;
CDS_1920_transcript_1935	cell redox homeostasis; oxidation-reduction process;
CDS_1921_transcript_1936	cell redox homeostasis; oxidation-reduction process;
CDS_1929_transcript_1944	response to abscisic acid; response to water deprivation; proteolysis;
CDS_1930_transcript_1945	response to abscisic acid; response to water deprivation; proteolysis;
CDS_1931_transcript_1946	ubiquitin-dependent protein catabolic process;
CDS_1933_transcript_1948	metabolic process;
CDS_1935_transcript_1950	methylglyoxal catabolic process to D-lactate; ATP catabolic process;
CDS_1936_transcript_1951	methylglyoxal catabolic process to D-lactate; ATP catabolic process;
CDS_1940_transcript_1955	intracellular protein transport;
CDS_1941_transcript_1956	metabolic process;
CDS_1942_transcript_1957	regulation of transcription, DNA-templated; DNA-templated transcription, initiation;
CDS_1943_transcript_1958	regulation of transcription, DNA-templated; DNA-templated transcription, initiation;
CDS_1944_transcript_1959	regulation of transcription, DNA-templated; DNA-templated transcription, initiation;
CDS_1946_transcript_1961	N-terminal protein myristoylation;
CDS_1948_transcript_1963	tRNA modification;
CDS_1949_transcript_1964	chloroplast relocation; rRNA processing; isopentenyl diphosphate biosynthetic process, methylerythritol 4-phosphate pathway; chlorophyll biosynthetic process; carotenoid biosynthetic process; thylakoid membrane organization; transcription from plastid promoter; photosystem II assembly;
CDS_1950_transcript_1965	chloroplast relocation; rRNA processing; isopentenyl diphosphate biosynthetic process, methylerythritol 4-phosphate pathway; chlorophyll biosynthetic process; carotenoid biosynthetic process; thylakoid membrane organization; transcription from plastid promoter; photosystem II assembly;
CDS_1951_transcript_1966	chloroplast relocation; rRNA processing; isopentenyl diphosphate biosynthetic process, methylerythritol 4-phosphate pathway; chlorophyll biosynthetic process; carotenoid biosynthetic process; thylakoid membrane organization; transcription from plastid promoter; photosystem II assembly;
CDS_1952_transcript_1967	DNA replication, synthesis of RNA primer;
CDS_1957_transcript_1973	regulation of transcription, DNA-templated; transcription, DNA-templated;
CDS_1962_transcript_1978	histone lysine methylation; regulation of flower development; photomorphogenesis; pyrimidine ribonucleotide biosynthetic process; cullin deneddylation;
CDS_1963_transcript_1979	small GTPase mediated signal transduction; protein transport;
CDS_1965_transcript_1981	lipid metabolic process;
CDS_1967_transcript_1983	positive regulation of transcription, DNA-templated; regulation of protein dephosphorylation; photosystem II assembly; chloroplast relocation; isopentenyl diphosphate biosynthetic process, methylerythritol 4-phosphate pathway; regulation of timing of transition from vegetative to reproductive phase; proteolysis; transcription from plastid promoter; rRNA processing; thylakoid membrane organization;
CDS_1968_transcript_1984	RNA methylation; response to cold; translational elongation;
CDS_1969_transcript_1985	translational elongation;
CDS_1973_transcript_1989	stomatal complex morphogenesis; protein peptidyl-prolyl isomerization; protein folding; isopentenyl diphosphate biosynthetic process, methylerythritol 4-phosphate pathway; chlorophyll biosynthetic process; carotenoid biosynthetic process; unsaturated fatty acid biosynthetic process;
CDS_1974_transcript_1990	stomatal complex morphogenesis; protein peptidyl-prolyl isomerization; protein folding; isopentenyl diphosphate biosynthetic process, methylerythritol 4-phosphate pathway; chlorophyll biosynthetic process; carotenoid biosynthetic process; unsaturated fatty acid biosynthetic process;
CDS_1975_transcript_1991	chloroplast relocation; rRNA processing; isopentenyl diphosphate biosynthetic process, methylerythritol 4-phosphate pathway; chlorophyll biosynthetic process; carotenoid biosynthetic process; thylakoid membrane organization; transcription from plastid promoter; photosystem II assembly;
CDS_1976_transcript_1992	iron-sulfur cluster assembly; isopentenyl diphosphate biosynthetic process, methylerythritol 4-phosphate pathway; thylakoid membrane organization; vegetative to reproductive phase transition of meristem; ovule development; embryo development ending in seed dormancy;
CDS_1977_transcript_1993	metabolic process;
CDS_1978_transcript_1994	metabolic process;
CDS_1979_transcript_1995	RNA methylation;
CDS_1980_transcript_1996	RNA methylation;
CDS_1981_transcript_1997	RNA methylation;
CDS_1982_transcript_1998	circadian rhythm;
CDS_1984_transcript_2000	methylation-dependent chromatin silencing; cell-cell signaling; cell adhesion; actin nucleation; mucilage extrusion from seed coat; determination of bilateral symmetry; xylem and phloem pattern formation; meristem development; trichome morphogenesis; DNA methylation; root hair cell differentiation; organ morphogenesis; production of miRNAs involved in gene silencing by miRNA; production of ta-siR…
CDS_1987_transcript_2003	embryonic pattern specification; developmental growth; seed maturation; cell adhesion; cell wall macromolecule metabolic process; polarity specification of adaxial/abaxial axis; positive regulation of cell differentiation; actin nucleation; cell wall biogenesis; regulation of chromosome organization; cell division; determination of bilateral symmetry; response to auxin; regulation of transcriptio…
CDS_1991_transcript_2007	metabolic process;
CDS_1992_transcript_2008	photosynthesis;
CDS_1993_transcript_2009	protein folding;
CDS_1994_transcript_2010	protein folding;
CDS_1995_transcript_2011	ATP catabolic process;
CDS_1996_transcript_2012	translational elongation; GTP catabolic process; response to cadmium ion;
CDS_1997_transcript_2013	negative regulation of transcription from RNA polymerase II promoter; negative regulation of catalytic activity; regulation of cell proliferation; transcription, DNA-templated; positive regulation of apoptotic process; negative regulation of cell division; platelet-derived growth factor receptor signaling pathway; keratinocyte differentiation; cellular response to tumor cell; protein import into …
CDS_1998_transcript_2014	mRNA modification; isopentenyl diphosphate biosynthetic process, methylerythritol 4-phosphate pathway;
CDS_1999_transcript_2015	mRNA modification; isopentenyl diphosphate biosynthetic process, methylerythritol 4-phosphate pathway;
CDS_2000_transcript_2016	seed germination; regulation of translation; cellular response to abscisic acid stimulus; ribosome biogenesis; gibberellin mediated signaling pathway; response to cadmium ion;
CDS_2001_transcript_2017	translational elongation; GTP catabolic process;
CDS_2002_transcript_2018	response to oxidative stress; oxidation-reduction process;
CDS_2004_transcript_2020	chloroplast RNA processing; regulation of gene expression; translational elongation; GTP catabolic process; response to reactive oxygen species;
CDS_2005_transcript_2021	response to absence of light; response to auxin; response to cold; regulation of flower development; innate immune response; response to heat; long-day photoperiodism, flowering; regulation of nitric oxide metabolic process; response to hydrogen peroxide; response to abscisic acid; response to calcium ion;
CDS_2006_transcript_2022	response to absence of light; response to auxin; response to gibberellin; response to cold; response to wounding; regulation of flower development; innate immune response; response to heat; response to chitin; long-day photoperiodism, flowering; regulation of nitric oxide metabolic process; response to 1-aminocyclopropane-1-carboxylic acid; response to hydrogen peroxide; response to abscisic acid…
CDS_2007_transcript_2023	translational elongation; GTP catabolic process;
CDS_2008_transcript_2024	protein phosphorylation;
CDS_2009_transcript_2025	protein phosphorylation;
CDS_2012_transcript_2028	methylation;
CDS_2017_transcript_2033	chloroplast RNA processing; regulation of gene expression; translational elongation; GTP catabolic process; response to reactive oxygen species;
CDS_2018_transcript_2034	response to cytokinin; response to fructose; hydrogen peroxide catabolic process; water transport; multidimensional cell growth; cortical microtubule organization; anthocyanin accumulation in tissues in response to UV light; root hair elongation; Golgi organization; hyperosmotic salinity response; shoot system development; glycolytic process; regulation of hormone levels; cellulose biosynthetic p…
CDS_2019_transcript_2035	response to cytokinin; response to fructose; hydrogen peroxide catabolic process; water transport; multidimensional cell growth; cortical microtubule organization; anthocyanin accumulation in tissues in response to UV light; root hair elongation; Golgi organization; hyperosmotic salinity response; shoot system development; glycolytic process; regulation of hormone levels; cellulose biosynthetic p…
CDS_2020_transcript_2036	negative regulation of defense response; jasmonic acid mediated signaling pathway; regulation of protein dephosphorylation; systemic acquired resistance, salicylic acid mediated signaling pathway; regulation of plant-type hypersensitive response; regulation of hydrogen peroxide metabolic process; photosystem II assembly; response to bacterium; protein targeting to membrane; regulation of transcri…
CDS_2022_transcript_2038	auxin polar transport; transmembrane transport;
CDS_2023_transcript_2039	transmembrane transport;
CDS_2026_transcript_2042	signal transduction; regulation of catalytic activity;
CDS_2027_transcript_2043	signal transduction; regulation of catalytic activity;
CDS_2033_transcript_2049	protein folding; response to light stimulus;
CDS_2036_transcript_2052	glucan biosynthetic process; amylopectin biosynthetic process;
CDS_2037_transcript_2053	small GTPase mediated signal transduction; N-terminal protein myristoylation;
CDS_2038_transcript_2054	cellular response to iron ion; negative regulation of defense response; response to salt stress; defense response to bacterium; auxin polar transport; regulation of stomatal movement; response to heat; positive regulation of abscisic acid-activated signaling pathway; defense response by callose deposition in cell wall; response to molecule of bacterial origin; leaf senescence; root hair cell diff…
CDS_2039_transcript_2055	cellular response to iron ion; negative regulation of defense response; response to salt stress; defense response to bacterium; auxin polar transport; regulation of stomatal movement; response to heat; positive regulation of abscisic acid-activated signaling pathway; defense response by callose deposition in cell wall; response to molecule of bacterial origin; leaf senescence; root hair cell diff…
CDS_2040_transcript_2056	oxidation-reduction process; L-serine biosynthetic process;
CDS_2041_transcript_2057	oxidation-reduction process; L-serine biosynthetic process;
CDS_2042_transcript_2058	megagametogenesis; oxidation-reduction process; L-serine biosynthetic process;
CDS_2043_transcript_2059	negative regulation of defense response; positive regulation of transcription, DNA-templated; jasmonic acid mediated signaling pathway; regulation of protein dephosphorylation; systemic acquired resistance, salicylic acid mediated signaling pathway; regulation of plant-type hypersensitive response; cellular cation homeostasis; regulation of hydrogen peroxide metabolic process; response to bacteri…
CDS_2044_transcript_2060	oxidation-reduction process;
CDS_2045_transcript_2061	methylglyoxal catabolic process to D-lactate;
CDS_2046_transcript_2062	methylglyoxal catabolic process to D-lactate;
CDS_2050_transcript_2066	negative regulation of reductive pentose-phosphate cycle; response to sucrose; cellular response to heat; cellular response to anoxia; response to light stimulus; cellular response to cold;
CDS_2051_transcript_2067	small GTPase mediated signal transduction;
CDS_2053_transcript_2069	vesicle-mediated transport; intracellular protein transport; response to abscisic acid;
CDS_2054_transcript_2070	response to cold;
CDS_2055_transcript_2071	response to cold;
CDS_2056_transcript_2072	response to cold;
CDS_2058_transcript_2074	regulation of transcription, DNA-templated;
CDS_2059_transcript_2075	potassium ion transmembrane transport;
CDS_2060_transcript_2076	potassium ion transmembrane transport;
CDS_2061_transcript_2077	defense response to fungus; killing of cells of other organism;
CDS_2062_transcript_2078	metabolic process; syncytium formation;
CDS_2067_transcript_2083	mRNA modification;
CDS_2069_transcript_2085	acetyl-CoA biosynthetic process from acetate; proteasomal protein catabolic process; negative regulation of defense response; cytoskeleton organization; gluconeogenesis;
CDS_2070_transcript_2086	positive regulation of cell cycle; heterochromatin assembly; methylglyoxal catabolic process to D-lactate; regulation of flower development; floral organ formation; chromosome segregation; proteolysis; meiotic DNA double-strand break formation; histone modification; synapsis; reciprocal meiotic recombination;
CDS_2071_transcript_2087	positive regulation of cell cycle; heterochromatin assembly; methylglyoxal catabolic process to D-lactate; regulation of flower development; floral organ formation; chromosome segregation; proteolysis; meiotic DNA double-strand break formation; histone modification; synapsis; reciprocal meiotic recombination;
CDS_2075_transcript_2091	protein N-linked glycosylation;
CDS_2076_transcript_2092	fatty acid biosynthetic process; response to cold; wax biosynthetic process; unidimensional cell growth; response to light stimulus;
CDS_2077_transcript_2093	RNA methylation; translation; rRNA processing; ribosomal small subunit biogenesis;
CDS_2078_transcript_2094	RNA methylation; translation; rRNA processing; ribosomal small subunit biogenesis;
CDS_2079_transcript_2095	RNA methylation; translation; rRNA processing; ribosomal small subunit biogenesis;
CDS_2080_transcript_2096	RNA methylation; translation; rRNA processing; ribosomal small subunit biogenesis;
CDS_2081_transcript_2097	RNA methylation; translation; rRNA processing; ribosomal small subunit biogenesis;
CDS_2082_transcript_2098	RNA methylation; translation; rRNA processing; ribosomal small subunit biogenesis;
CDS_2083_transcript_2099	lignin biosynthetic process; oxidation-reduction process;
CDS_2084_transcript_2100	lignin biosynthetic process; oxidation-reduction process;
CDS_2085_transcript_2101	glucose catabolic process; response to ozone; cellulose biosynthetic process;
CDS_2086_transcript_2102	glucose catabolic process; response to ozone; cellulose biosynthetic process;
CDS_2087_transcript_2103	metabolic process;
CDS_2088_transcript_2104	glucose catabolic process; response to ozone; cellulose biosynthetic process;
CDS_2089_transcript_2105	amino acid transport;
CDS_2090_transcript_2106	regulation of translational fidelity; leucyl-tRNA aminoacylation;
CDS_2091_transcript_2107	regulation of translational fidelity; leucyl-tRNA aminoacylation;
CDS_2092_transcript_2108	protein phosphorylation;
CDS_2093_transcript_2109	metabolic process;
CDS_2094_transcript_2110	metabolic process;
CDS_2101_transcript_2117	metabolic process;
CDS_2102_transcript_2118	ATP metabolic process; actin filament bundle assembly; ATP hydrolysis coupled proton transport; actin filament capping;
CDS_2103_transcript_2119	ATP metabolic process; actin filament bundle assembly; ATP hydrolysis coupled proton transport; actin filament capping;
CDS_2104_transcript_2120	ATP metabolic process; actin filament bundle assembly; ATP hydrolysis coupled proton transport; actin filament capping;
CDS_2105_transcript_2121	ATP metabolic process; actin filament bundle assembly; ATP hydrolysis coupled proton transport; actin filament capping;
CDS_2106_transcript_2122	ATP metabolic process; actin filament bundle assembly; ATP hydrolysis coupled proton transport; actin filament capping;
CDS_2107_transcript_2123	ATP metabolic process; actin filament bundle assembly; ATP hydrolysis coupled proton transport; actin filament capping; response to cadmium ion; glucose mediated signaling pathway;
CDS_2108_transcript_2124	regulation of proton transport; aromatic amino acid family metabolic process; response to far red light; sulfur amino acid metabolic process; carotenoid biosynthetic process; very long-chain fatty acid metabolic process; unsaturated fatty acid biosynthetic process; embryo development ending in seed dormancy; multidimensional cell growth; sulfur compound biosynthetic process; response to red light…
CDS_2109_transcript_2125	regulation of proton transport; aromatic amino acid family metabolic process; response to far red light; sulfur amino acid metabolic process; carotenoid biosynthetic process; very long-chain fatty acid metabolic process; unsaturated fatty acid biosynthetic process; embryo development ending in seed dormancy; multidimensional cell growth; sulfur compound biosynthetic process; response to red light…
CDS_2110_transcript_2126	translation;
CDS_2111_transcript_2127	translation;
CDS_2112_transcript_2128	RNA methylation; translation;
CDS_2113_transcript_2129	fatty acid biosynthetic process;
CDS_2114_transcript_2130	fatty acid biosynthetic process;
CDS_2115_transcript_2131	protein folding; response to salt stress; vegetative to reproductive phase transition of meristem; gluconeogenesis; protein targeting to chloroplast; response to cadmium ion; glycolytic process; defense response to bacterium, incompatible interaction;
CDS_2116_transcript_2132	protein folding; response to salt stress; vegetative to reproductive phase transition of meristem; gluconeogenesis; protein targeting to chloroplast; response to cadmium ion; glycolytic process; defense response to bacterium, incompatible interaction;
CDS_2117_transcript_2133	protein folding; response to salt stress; vegetative to reproductive phase transition of meristem; gluconeogenesis; protein targeting to chloroplast; response to cadmium ion; glycolytic process; defense response to bacterium, incompatible interaction;
CDS_2118_transcript_2134	protein folding; response to salt stress; vegetative to reproductive phase transition of meristem; gluconeogenesis; protein targeting to chloroplast; response to cadmium ion; glycolytic process; defense response to bacterium, incompatible interaction;
CDS_2119_transcript_2135	GTP catabolic process; SRP-dependent cotranslational protein targeting to membrane;
CDS_2125_transcript_2142	microgametogenesis; regulation of cell cycle; megagametogenesis; proteolysis involved in cellular protein catabolic process;
CDS_2126_transcript_2143	protein phosphorylation; response to photooxidative stress; chlorophyll catabolic process;
CDS_2127_transcript_2144	oxidation-reduction process;
CDS_2128_transcript_2145	oxidation-reduction process;
CDS_2129_transcript_2146	phosphatidylinositol biosynthetic process;
CDS_2130_transcript_2147	cysteine biosynthetic process from serine; cysteine homeostasis;
CDS_2131_transcript_2148	cysteine biosynthetic process from serine; cysteine homeostasis;
CDS_2134_transcript_2151	sucrose biosynthetic process; dephosphorylation; response to fructose; starch catabolic process; photosynthesis; response to abscisic acid; fructose 1,6-bisphosphate metabolic process;
CDS_2135_transcript_2152	rRNA methylation;
CDS_2136_transcript_2153	transmembrane transport; defense response; signal transduction;
CDS_2138_transcript_2155	oxidation-reduction process;
CDS_2139_transcript_2156	oxidation-reduction process;
CDS_2140_transcript_2157	transmembrane transport;
CDS_2141_transcript_2158	response to virus; protein phosphorylation; carpel development; regulation of viral process; leaf development; mRNA processing;
CDS_2142_transcript_2159	response to far red light; carotenoid biosynthetic process; regulation of protein dephosphorylation; unsaturated fatty acid biosynthetic process; response to red light; photosystem II assembly; chlorophyll biosynthetic process; photosynthetic electron transport in photosystem I; isopentenyl diphosphate biosynthetic process, methylerythritol 4-phosphate pathway; response to blue light; glucosinola…
CDS_2143_transcript_2160	response to far red light; carotenoid biosynthetic process; regulation of protein dephosphorylation; unsaturated fatty acid biosynthetic process; response to red light; photosystem II assembly; chlorophyll biosynthetic process; photosynthetic electron transport in photosystem I; isopentenyl diphosphate biosynthetic process, methylerythritol 4-phosphate pathway; response to blue light; glucosinola…
CDS_2145_transcript_2162	defense response to fungus;
CDS_2146_transcript_2163	defense response to fungus;
CDS_2148_transcript_2165	RNA methylation; translation; response to salt stress; ribosome biogenesis; gluconeogenesis; response to cadmium ion; glycolytic process; embryo development ending in seed dormancy;
CDS_2149_transcript_2166	RNA methylation; translation; response to salt stress; ribosome biogenesis; gluconeogenesis; response to cadmium ion; glycolytic process; embryo development ending in seed dormancy;
CDS_2150_transcript_2167	hydrogen peroxide catabolic process; photoprotection; regulation of superoxide anion generation; xanthophyll metabolic process; abscisic acid biosynthetic process;
CDS_2151_transcript_2168	protein phosphorylation;
CDS_2152_transcript_2169	protein phosphorylation;
CDS_2153_transcript_2170	electron transport chain; hydrogen ion transmembrane transport;
CDS_2155_transcript_2172	response to cadmium ion; cell redox homeostasis; oxidation-reduction process;
CDS_2156_transcript_2173	response to cadmium ion; cell redox homeostasis; oxidation-reduction process;
CDS_2157_transcript_2174	protein transport; intracellular transport;
CDS_2160_transcript_2177	photosynthesis, light reaction; chlorophyll biosynthetic process;
CDS_2161_transcript_2178	chlorophyll biosynthetic process;
CDS_2165_transcript_2183	protein folding;
CDS_2166_transcript_2184	GTP catabolic process; SRP-dependent cotranslational protein targeting to membrane;
CDS_2167_transcript_2185	defense response to virus; GTP catabolic process; isopentenyl diphosphate biosynthetic process, methylerythritol 4-phosphate pathway; production of miRNAs involved in gene silencing by miRNA; production of ta-siRNAs involved in RNA interference; protein import into chloroplast thylakoid membrane; SRP-dependent cotranslational protein targeting to membrane, signal sequence recognition;
CDS_2168_transcript_2186	GTP catabolic process; SRP-dependent cotranslational protein targeting to membrane;
CDS_2169_transcript_2187	divalent metal ion transport; thylakoid membrane organization; cellular cation homeostasis; chloroplast organization;
CDS_2173_transcript_2191	pentose-phosphate shunt; response to salt stress; amino acid import; regulation of anion channel activity; response to fructose; response to glucose; response to sucrose; ER to Golgi vesicle-mediated transport;
CDS_2174_transcript_2192	RNA methylation; translation; response to salt stress; ribosome biogenesis; gluconeogenesis; response to cadmium ion; glycolytic process; embryo development ending in seed dormancy;
CDS_2175_transcript_2193	translation;
CDS_2176_transcript_2194	oxidation-reduction process; response to oxidative stress;
CDS_2177_transcript_2195	response to stimulus;
CDS_2178_transcript_2196	regulation of RNA splicing; regulation of translation;
CDS_2179_transcript_2197	hydrogen peroxide catabolic process; carotenoid biosynthetic process; embryo development ending in seed dormancy; chloroplast relocation; translational elongation; isopentenyl diphosphate biosynthetic process, methylerythritol 4-phosphate pathway; ncRNA metabolic process; response to cadmium ion; thylakoid membrane organization;
CDS_2180_transcript_2198	tRNA thio-modification; tRNA wobble uridine modification; protein urmylation;
CDS_2181_transcript_2199	tRNA thio-modification; tRNA wobble uridine modification; protein urmylation;
CDS_2182_transcript_2200	jasmonic acid biosynthetic process; response to wounding; jasmonic acid mediated signaling pathway; response to fungus;
CDS_2183_transcript_2201	jasmonic acid biosynthetic process; response to wounding; jasmonic acid mediated signaling pathway; response to fungus;
CDS_2184_transcript_2202	small GTPase mediated signal transduction;
CDS_2185_transcript_2203	small GTPase mediated signal transduction; N-terminal protein myristoylation;
CDS_2186_transcript_2204	protein folding;
CDS_2188_transcript_2206	metabolic process;
CDS_2189_transcript_2207	response to fructose; response to sucrose;
CDS_2190_transcript_2208	transcription, DNA-templated; mRNA processing; negative regulation of transcription, DNA-templated; RNA splicing; regulation of cell cycle; chaperone mediated protein folding requiring cofactor; protein refolding; response to stress; ATP catabolic process;
CDS_2191_transcript_2209	positive regulation of transcription, DNA-templated; pentose-phosphate shunt; hydrogen peroxide catabolic process; regulation of protein dephosphorylation; photosystem II assembly; chloroplast relocation; PSII associated light-harvesting complex II catabolic process; photosystem II repair; proteolysis; transcription from plastid promoter; rRNA processing; thylakoid membrane organization; photoinh…
CDS_2192_transcript_2210	response to oxidative stress; oxidation-reduction process;
CDS_2193_transcript_2211	cell wall biogenesis; transport;
CDS_2194_transcript_2212	response to cadmium ion; small GTPase mediated signal transduction;
CDS_2195_transcript_2213	response to cadmium ion; small GTPase mediated signal transduction;
CDS_2199_transcript_2217	sterol biosynthetic process; oxidation-reduction process;
CDS_2200_transcript_2218	oxidation-reduction process;
CDS_2201_transcript_2219	lipid metabolic process; oxidation-reduction process;
CDS_2203_transcript_2221	sulfate assimilation;
CDS_2204_transcript_2222	sulfate assimilation;
CDS_2207_transcript_2225	brassinosteroid biosynthetic process; multidimensional cell growth; glucose catabolic process; acetyl-CoA metabolic process; isopentenyl diphosphate biosynthetic process, methylerythritol 4-phosphate pathway; methylation; xylem and phloem pattern formation; negative regulation of DNA endoreduplication; sterol biosynthetic process;
CDS_2208_transcript_2226	brassinosteroid biosynthetic process; acetyl-CoA metabolic process; methylation; sterol biosynthetic process;
CDS_2209_transcript_2227	brassinosteroid biosynthetic process; multidimensional cell growth; glucose catabolic process; acetyl-CoA metabolic process; isopentenyl diphosphate biosynthetic process, methylerythritol 4-phosphate pathway; methylation; xylem and phloem pattern formation; negative regulation of DNA endoreduplication; sterol biosynthetic process;
CDS_2210_transcript_2228	brassinosteroid biosynthetic process; acetyl-CoA metabolic process; methylation; sterol biosynthetic process;
CDS_2211_transcript_2229	jasmonic acid biosynthetic process; response to wounding;
CDS_2212_transcript_2230	jasmonic acid biosynthetic process; response to wounding;
CDS_2214_transcript_2232	regulation of transcription, DNA-templated;
CDS_2216_transcript_2234	regulation of transcription, DNA-templated;
CDS_2218_transcript_2236	vesicle-mediated transport; intracellular protein transport; gravitropism;
CDS_2219_transcript_2237	cellular glucan metabolic process;
CDS_2220_transcript_2238	chloroplast organization;
CDS_2221_transcript_2239	chloroplast organization;
CDS_2222_transcript_2240	cysteine biosynthetic process;
CDS_2223_transcript_2241	positive regulation of transcription, DNA-templated; unsaturated fatty acid biosynthetic process; vitamin metabolic process; glycine catabolic process; secondary metabolic process; phosphorylation; lipoate metabolic process; coenzyme biosynthetic process; chlorophyll biosynthetic process; iron-sulfur cluster assembly; isopentenyl diphosphate biosynthetic process, methylerythritol 4-phosphate path…
CDS_2225_transcript_2243	transcription factor import into nucleus; pyrimidine ribonucleotide biosynthetic process;
CDS_2226_transcript_2244	photosystem II assembly; mRNA modification;
CDS_2227_transcript_2245	photosystem II assembly; mRNA modification;
CDS_2228_transcript_2246	protein folding; response to stress;
CDS_2229_transcript_2247	protein folding; response to stress;
CDS_2230_transcript_2248	oxylipin biosynthetic process; oxidation-reduction process;
CDS_2231_transcript_2249	oxylipin biosynthetic process; oxidation-reduction process;
CDS_2233_transcript_2251	cytoskeleton organization; gluconeogenesis; response to wounding; glucose catabolic process; response to salt stress; proteasomal protein catabolic process; cell division; response to auxin; regulation of protein localization; seed germination; response to light stimulus; root hair cell tip growth;
CDS_2234_transcript_2252	response to wounding; nucleic acid phosphodiester bond hydrolysis; protein ubiquitination;
CDS_2235_transcript_2253	protein folding; response to stress;
CDS_2236_transcript_2254	protein folding; response to stress;
CDS_2239_transcript_2257	cytoskeleton organization; gluconeogenesis; response to wounding; glucose catabolic process; response to salt stress; proteasomal protein catabolic process; cell division; response to auxin; regulation of protein localization; seed germination; response to light stimulus; root hair cell tip growth;
CDS_2246_transcript_2264	response to endoplasmic reticulum stress; protein folding; rRNA processing; leaf morphogenesis; response to heat; methylation; root morphogenesis; cell proliferation; response to high light intensity; response to hydrogen peroxide;
CDS_2247_transcript_2265	response to endoplasmic reticulum stress; protein folding; rRNA processing; leaf morphogenesis; response to heat; methylation; root morphogenesis; cell proliferation; response to high light intensity; response to hydrogen peroxide;
CDS_2248_transcript_2266	response to endoplasmic reticulum stress; protein folding; rRNA processing; leaf morphogenesis; response to heat; methylation; root morphogenesis; cell proliferation; response to high light intensity; response to hydrogen peroxide;
CDS_2249_transcript_2267	rRNA processing; protein import into nucleus; methylation;
CDS_2250_transcript_2268	response to endoplasmic reticulum stress; protein folding; rRNA processing; leaf morphogenesis; response to heat; methylation; root morphogenesis; cell proliferation; response to high light intensity; response to hydrogen peroxide;
CDS_2253_transcript_2271	metal ion transport;
CDS_2254_transcript_2272	positive regulation of T cell cytokine production; positive regulation of interleukin-4 production; homeostasis of number of cells within a tissue; positive regulation of interferon-gamma production; positive regulation of tumor necrosis factor production; positive regulation of T cell proliferation; positive regulation of immunoglobulin production; positive regulation of organ growth; positive r…
CDS_2255_transcript_2273	translation;
CDS_2256_transcript_2274	translation;
CDS_2259_transcript_2277	phosphorelay signal transduction system; red, far-red light phototransduction; protein-tetrapyrrole linkage; protein-chromophore linkage; regulation of transcription, DNA-templated; detection of visible light; signal transduction by phosphorylation; transcription, DNA-templated;
CDS_2260_transcript_2278	photosynthetic electron transport in photosystem I; response to abscisic acid;
CDS_2261_transcript_2279	photosynthetic electron transport in photosystem I; response to abscisic acid;
CDS_2263_transcript_2281	sulfate reduction; cell redox homeostasis;
CDS_2264_transcript_2282	sulfate reduction; cell redox homeostasis;
CDS_2265_transcript_2283	signal transduction;
CDS_2266_transcript_2284	sodium ion transport; ammonia assimilation cycle; malate transmembrane transport; oxaloacetate(2-) transmembrane transport; L-glutamate transport; response to nematode;
CDS_2267_transcript_2285	sodium ion transport; ammonia assimilation cycle; malate transmembrane transport; oxaloacetate(2-) transmembrane transport; L-glutamate transport; response to nematode;
CDS_2268_transcript_2286	sodium ion transport; ammonia assimilation cycle; malate transmembrane transport; oxaloacetate(2-) transmembrane transport; L-glutamate transport; response to nematode;
CDS_2269_transcript_2287	sodium ion transport; ammonia assimilation cycle; malate transmembrane transport; oxaloacetate(2-) transmembrane transport; L-glutamate transport; response to nematode;
CDS_2270_transcript_2288	cysteine biosynthetic process;
CDS_2271_transcript_2289	protein import into peroxisome matrix; lateral root formation; fatty acid beta-oxidation; protein N-linked glycosylation;
CDS_2273_transcript_2291	alanyl-tRNA aminoacylation;
CDS_2274_transcript_2292	alanyl-tRNA aminoacylation;
CDS_2275_transcript_2293	alanyl-tRNA aminoacylation;
CDS_2276_transcript_2294	cellulose biosynthetic process; defense response to bacterium; Golgi vesicle transport; unidimensional cell growth; response to cadmium ion;
CDS_2277_transcript_2295	protein phosphorylation;
CDS_2278_transcript_2296	protein phosphorylation;
CDS_2279_transcript_2297	protein ubiquitination;
CDS_2280_transcript_2298	protein ubiquitination;
CDS_2282_transcript_2300	positive regulation of transcription, DNA-templated; unsaturated fatty acid biosynthetic process; photosystem II assembly; vitamin metabolic process; glycine catabolic process; secondary metabolic process; lipoate metabolic process; coenzyme biosynthetic process; chlorophyll biosynthetic process; iron-sulfur cluster assembly; isopentenyl diphosphate biosynthetic process, methylerythritol 4-phosph…
CDS_2283_transcript_2301	metabolic process;
CDS_2284_transcript_2302	vesicle-mediated transport; intracellular protein transport;
CDS_2285_transcript_2303	regulation of transcription, DNA-templated; DNA-templated transcription, initiation;
CDS_2286_transcript_2304	regulation of transcription, DNA-templated; DNA-templated transcription, initiation;
CDS_2287_transcript_2305	translation;
CDS_2288_transcript_2306	stomatal complex morphogenesis; embryo development ending in seed dormancy; translation; defense response to virus; iron-sulfur cluster assembly; vegetative to reproductive phase transition of meristem; production of miRNAs involved in gene silencing by miRNA; production of ta-siRNAs involved in RNA interference; ovule development; ribosome biogenesis; thylakoid membrane organization;
CDS_2289_transcript_2307	translation;
CDS_2290_transcript_2308	RNA splicing, via endonucleolytic cleavage and ligation; response to freezing; floral organ abscission; vegetative phase change; cotyledon development; cell division; methionine biosynthetic process; photomorphogenesis; regulation of cell cycle process; lipid storage; sugar mediated signaling pathway; meristem structural organization; protein ubiquitination; seed germination; vegetative to reprod…
CDS_2291_transcript_2309	RNA splicing, via endonucleolytic cleavage and ligation; response to freezing; floral organ abscission; vegetative phase change; cotyledon development; cell division; methionine biosynthetic process; photomorphogenesis; regulation of cell cycle process; lipid storage; sugar mediated signaling pathway; meristem structural organization; protein ubiquitination; seed germination; vegetative to reprod…
CDS_2292_transcript_2310	embryo development ending in seed dormancy; floral organ abscission; anatomical structure morphogenesis;
CDS_2293_transcript_2311	RNA splicing, via endonucleolytic cleavage and ligation; response to freezing; floral organ abscission; vegetative phase change; cotyledon development; cell division; methionine biosynthetic process; photomorphogenesis; regulation of cell cycle process; lipid storage; sugar mediated signaling pathway; meristem structural organization; protein ubiquitination; seed germination; vegetative to reprod…
CDS_2294_transcript_2312	embryo development ending in seed dormancy; floral organ abscission; anatomical structure morphogenesis;
CDS_2296_transcript_2314	protein N-linked glycosylation;
CDS_2298_transcript_2316	protein N-linked glycosylation;
CDS_2299_transcript_2317	protein N-linked glycosylation;
CDS_2300_transcript_2318	pentose-phosphate shunt; maltose metabolic process; starch biosynthetic process; positive regulation of catalytic activity;
CDS_2301_transcript_2319	pentose-phosphate shunt; maltose metabolic process; starch biosynthetic process; positive regulation of catalytic activity;
CDS_2302_transcript_2320	response to nitrate; oxidation-reduction process;
CDS_2303_transcript_2321	oxidation-reduction process; nitrate transport; response to nitrate; cysteine biosynthetic process;
CDS_2305_transcript_2323	carbohydrate metabolic process;
CDS_2306_transcript_2324	carbohydrate metabolic process;
CDS_2308_transcript_2326	defense response; signal transduction; mRNA modification;
CDS_2311_transcript_2329	carbohydrate metabolic process;
CDS_2312_transcript_2330	intracellular lipid transport;
CDS_2313_transcript_2331	intracellular lipid transport; photosystem II assembly;
CDS_2314_transcript_2332	intracellular lipid transport; photosystem II assembly;
CDS_2315_transcript_2333	response to bacterium; photorespiration; response to ozone;
CDS_2316_transcript_2334	response to bacterium; photorespiration; response to ozone;
CDS_2317_transcript_2335	positive regulation of transcription, DNA-templated; aromatic amino acid family metabolic process; pentose-phosphate shunt; sulfur amino acid metabolic process; carotenoid biosynthetic process; phosphatidylglycerol biosynthetic process; xanthophyll cycle; unsaturated fatty acid biosynthetic process; sulfur compound biosynthetic process; vitamin metabolic process; glycine catabolic process; second…
CDS_2319_transcript_2337	response to wounding; fatty acid beta-oxidation; regulation of plant-type hypersensitive response; long-chain fatty acid metabolic process; protein targeting to membrane; defense response to fungus; negative regulation of programmed cell death; fatty acid biosynthetic process; response to jasmonic acid; pollen development; jasmonic acid biosynthetic process; defense response to insect; response t…
CDS_2320_transcript_2338	fatty acid beta-oxidation;
CDS_2321_transcript_2339	pentose-phosphate shunt; glucosinolate metabolic process; phosphatidylglycerol biosynthetic process; starch biosynthetic process; plant-type cell wall organization; regulation of meristem growth; chloroplast relocation; maltose metabolic process; isopentenyl diphosphate biosynthetic process, methylerythritol 4-phosphate pathway; ncRNA metabolic process; polysaccharide catabolic process; thylakoid…
CDS_2322_transcript_2340	seed germination; response to karrikin;
CDS_2324_transcript_2342	positive regulation of transcription, DNA-templated; transcription initiation from RNA polymerase II promoter;
CDS_2325_transcript_2343	positive regulation of transcription, DNA-templated; transcription initiation from RNA polymerase II promoter;
CDS_2326_transcript_2344	histone H3 deacetylation; seed maturation; embryo development ending in seed dormancy; transcription, DNA-templated; response to salt stress; histone H4 deacetylation; cullin deneddylation; photomorphogenesis; regulation of transcription, DNA-templated; posttranscriptional gene silencing; vegetative to reproductive phase transition of meristem; response to abscisic acid;
CDS_2327_transcript_2345	histone H3 deacetylation; seed maturation; embryo development ending in seed dormancy; transcription, DNA-templated; response to salt stress; histone H4 deacetylation; cullin deneddylation; photomorphogenesis; regulation of transcription, DNA-templated; posttranscriptional gene silencing; vegetative to reproductive phase transition of meristem; response to abscisic acid;
CDS_2328_transcript_2346	histone H3 deacetylation; seed maturation; embryo development ending in seed dormancy; transcription, DNA-templated; response to salt stress; histone H4 deacetylation; cullin deneddylation; photomorphogenesis; regulation of transcription, DNA-templated; posttranscriptional gene silencing; vegetative to reproductive phase transition of meristem; response to abscisic acid;
CDS_2329_transcript_2347	UV protection; negative regulation of flower development; protein targeting to vacuole; endosomal transport; ubiquitin-dependent protein catabolic process; leaf morphogenesis; vegetative to reproductive phase transition of meristem; histone H2B ubiquitination; phosphatidylinositol biosynthetic process; postreplication repair;
CDS_2330_transcript_2348	UV protection; negative regulation of flower development; protein targeting to vacuole; endosomal transport; ubiquitin-dependent protein catabolic process; leaf morphogenesis; vegetative to reproductive phase transition of meristem; histone H2B ubiquitination; phosphatidylinositol biosynthetic process; postreplication repair;
CDS_2331_transcript_2349	negative regulation of flower development; protein targeting to vacuole; endosomal transport; ubiquitin-dependent protein catabolic process; leaf morphogenesis; vegetative to reproductive phase transition of meristem; histone H2B ubiquitination; phosphatidylinositol biosynthetic process; postreplication repair;
CDS_2332_transcript_2350	ubiquitin-dependent protein catabolic process; negative regulation of flower development; histone H2B ubiquitination; UV protection; leaf morphogenesis; vegetative to reproductive phase transition of meristem;
CDS_2333_transcript_2351	UV protection; negative regulation of flower development; protein targeting to vacuole; endosomal transport; ubiquitin-dependent protein catabolic process; leaf morphogenesis; vegetative to reproductive phase transition of meristem; histone H2B ubiquitination; phosphatidylinositol biosynthetic process; postreplication repair;
CDS_2334_transcript_2352	protein import into nucleus, docking; multidimensional cell growth; cell wall pectin metabolic process; determination of bilateral symmetry; basipetal auxin transport; protein N-linked glycosylation; leaf morphogenesis; meristem initiation; radial pattern formation; leaf vascular tissue pattern formation; plant-type cell wall cellulose metabolic process; meristem maintenance;
CDS_2335_transcript_2353	protein import into nucleus, docking; multidimensional cell growth; cell wall pectin metabolic process; determination of bilateral symmetry; basipetal auxin transport; protein N-linked glycosylation; leaf morphogenesis; meristem initiation; radial pattern formation; leaf vascular tissue pattern formation; plant-type cell wall cellulose metabolic process; meristem maintenance;
CDS_2336_transcript_2354	protein import into nucleus, docking; multidimensional cell growth; cell wall pectin metabolic process; determination of bilateral symmetry; basipetal auxin transport; protein N-linked glycosylation; leaf morphogenesis; meristem initiation; radial pattern formation; leaf vascular tissue pattern formation; plant-type cell wall cellulose metabolic process; meristem maintenance;
CDS_2339_transcript_2357	programmed cell death; oxidation-reduction process; DNA repair; regulation of cell cycle; nucleotide biosynthetic process; DNA-dependent DNA replication; deoxyribonucleoside diphosphate metabolic process; multicellular organismal development;
CDS_2340_transcript_2358	oxidation-reduction process; deoxyribonucleoside diphosphate metabolic process;
CDS_2341_transcript_2359	histidine biosynthetic process;
CDS_2342_transcript_2360	histidine biosynthetic process;
CDS_2343_transcript_2361	cell redox homeostasis; cysteine biosynthetic process; gibberellic acid mediated signaling pathway;
CDS_2344_transcript_2362	cell redox homeostasis; cysteine biosynthetic process; gibberellic acid mediated signaling pathway;
CDS_2345_transcript_2363	stomatal complex morphogenesis; negative regulation of defense response; photorespiration; pentose-phosphate shunt; detection of biotic stimulus; jasmonic acid mediated signaling pathway; salicylic acid biosynthetic process; systemic acquired resistance, salicylic acid mediated signaling pathway; regulation of plant-type hypersensitive response; regulation of hydrogen peroxide metabolic process; …
CDS_2346_transcript_2364	chloroplast relocation; photosynthesis, light reaction; response to red light; pentose-phosphate shunt; rRNA processing; thylakoid membrane organization; response to blue light; starch biosynthetic process; response to far red light; glycogen biosynthetic process;
CDS_2347_transcript_2365	chloroplast relocation; photosynthesis, light reaction; response to red light; pentose-phosphate shunt; rRNA processing; thylakoid membrane organization; response to blue light; starch biosynthetic process; response to far red light; glycogen biosynthetic process;
CDS_2350_transcript_2368	oxidation-reduction process; response to salt stress; response to temperature stimulus; malate metabolic process; hyperosmotic response; water transport; Golgi organization; response to cadmium ion; glycolytic process;
CDS_2351_transcript_2369	auxin-activated signaling pathway; regulation of transcription, DNA-templated; transcription, DNA-templated;
CDS_2352_transcript_2370	auxin-activated signaling pathway; regulation of transcription, DNA-templated; transcription, DNA-templated;
CDS_2353_transcript_2371	auxin-activated signaling pathway; regulation of transcription, DNA-templated; transcription, DNA-templated;
CDS_2354_transcript_2372	auxin-activated signaling pathway; regulation of transcription, DNA-templated; transcription, DNA-templated;
CDS_2355_transcript_2373	histidine biosynthetic process;
CDS_2356_transcript_2374	proteolysis;
CDS_2357_transcript_2375	proteolysis;
CDS_2358_transcript_2376	proteolysis;
CDS_2359_transcript_2377	response to oxidative stress; pentose-phosphate shunt; isopentenyl diphosphate biosynthetic process, methylerythritol 4-phosphate pathway; valine metabolic process; microtubule nucleation; cysteine biosynthetic process;
CDS_2360_transcript_2378	response to oxidative stress; pentose-phosphate shunt; isopentenyl diphosphate biosynthetic process, methylerythritol 4-phosphate pathway; valine metabolic process; microtubule nucleation; cysteine biosynthetic process;
CDS_2361_transcript_2379	CAAX-box protein maturation; postreplication repair; response to auxin; proteolysis; cellular protein localization; protein processing; embryo development;
CDS_2362_transcript_2380	monosaccharide transport; carbohydrate transmembrane transport;
CDS_2363_transcript_2381	RNA methylation; translation; cell wall modification; plant-type cell wall organization;
CDS_2364_transcript_2382	RNA methylation; translation; cell wall modification; plant-type cell wall organization;
CDS_2365_transcript_2383	RNA methylation; translation;
CDS_2366_transcript_2384	RNA methylation; translation;
CDS_2367_transcript_2385	proteolysis;
CDS_2368_transcript_2386	proteolysis;
CDS_2369_transcript_2387	proteolysis;
CDS_2370_transcript_2388	regulation of transcription, DNA-templated; transcription, DNA-templated; signal transduction; photomorphogenesis;
CDS_2371_transcript_2389	regulation of transcription, DNA-templated; transcription, DNA-templated; signal transduction; photomorphogenesis;
CDS_2373_transcript_2391	response to auxin; sterol biosynthetic process;
CDS_2374_transcript_2392	carbohydrate transmembrane transport;
CDS_2375_transcript_2393	DNA-templated transcription, elongation; translation;
CDS_2376_transcript_2394	DNA-templated transcription, elongation; translation;
CDS_2377_transcript_2395	translation;
CDS_2379_transcript_2397	translation;
CDS_2380_transcript_2398	photosynthesis, light harvesting;
CDS_2381_transcript_2399	oxidation-reduction process; response to reactive oxygen species; response to light stimulus; response to iron ion; chlorophyll biosynthetic process; protoporphyrinogen IX biosynthetic process; iron ion homeostasis;
CDS_2382_transcript_2400	protoporphyrinogen IX biosynthetic process; oxidation-reduction process;
CDS_2383_transcript_2401	protoporphyrinogen IX biosynthetic process; oxidation-reduction process;
CDS_2384_transcript_2402	metal ion transport; superoxide metabolic process; oxidation-reduction process;
CDS_2385_transcript_2403	intracellular copper ion transport; oxidation-reduction process; removal of superoxide radicals; cellular copper ion homeostasis;
CDS_2386_transcript_2404	translation;
CDS_2387_transcript_2405	translation;
CDS_2388_transcript_2406	translation;
CDS_2389_transcript_2407	translation;
CDS_2390_transcript_2408	translation;
CDS_2391_transcript_2409	translation;
CDS_2392_transcript_2410	translation; pyrimidine ribonucleotide biosynthetic process;
CDS_2393_transcript_2411	translation; pyrimidine ribonucleotide biosynthetic process;
CDS_2394_transcript_2412	metabolic process;
CDS_2395_transcript_2413	metabolic process;
CDS_2396_transcript_2414	protein ubiquitination; response to abscisic acid; negative regulation of abscisic acid-activated signaling pathway;
CDS_2397_transcript_2415	proteolysis;
CDS_2398_transcript_2416	proteolysis;
CDS_2399_transcript_2417	protein transmembrane transport; intracellular protein transport;
CDS_2400_transcript_2418	protein transmembrane transport; intracellular protein transport;
CDS_2401_transcript_2419	shoot system development; carbohydrate metabolic process; hyperosmotic salinity response; cortical microtubule organization; unidimensional cell growth; response to cytokinin;
CDS_2402_transcript_2420	shoot system development; carbohydrate metabolic process; hyperosmotic salinity response; cortical microtubule organization; unidimensional cell growth; response to cytokinin;
CDS_2403_transcript_2421	glucose catabolic process; protein phosphorylation; response to jasmonic acid; response to wounding; response to hydrogen peroxide; MAPK cascade;
CDS_2404_transcript_2422	glucose catabolic process; protein phosphorylation; response to jasmonic acid; response to wounding; response to hydrogen peroxide; MAPK cascade;
CDS_2407_transcript_2425	heat acclimation; poly(A)+ mRNA export from nucleus; protein folding; response to hydrogen peroxide; protein maturation; response to high light intensity; response to cold; response to abscisic acid; ATP catabolic process;
CDS_2408_transcript_2426	heat acclimation; poly(A)+ mRNA export from nucleus; protein folding; response to hydrogen peroxide; protein maturation; response to high light intensity; response to cold; response to abscisic acid; ATP catabolic process;
CDS_2409_transcript_2427	glucose catabolic process; negative regulation of flower development; dephosphorylation; toxin catabolic process; embryo development ending in seed dormancy;
CDS_2410_transcript_2428	regulation of salicylic acid metabolic process; response to water deprivation; response to salt stress;
CDS_2411_transcript_2429	protein maturation;
CDS_2412_transcript_2430	protein maturation;
CDS_2413_transcript_2431	ATP catabolic process;
CDS_2414_transcript_2432	ATP catabolic process;
CDS_2415_transcript_2433	protein folding;
CDS_2416_transcript_2434	translation; pyrimidine ribonucleotide biosynthetic process;
CDS_2417_transcript_2435	translation; pyrimidine ribonucleotide biosynthetic process;
CDS_2418_transcript_2436	red or far-red light signaling pathway; flavonoid biosynthetic process; response to sucrose; response to UV-B;
CDS_2419_transcript_2437	positive regulation of leukocyte migration; cell projection morphogenesis; cell-matrix adhesion; positive regulation of endothelial cell migration; positive regulation of ERK1 and ERK2 cascade; negative regulation of lipoprotein metabolic process; platelet aggregation; activation of protein kinase activity; positive regulation of bone resorption; positive regulation of angiogenesis; positive regu…
CDS_2420_transcript_2438	purine nucleotide metabolic process; nucleotide phosphorylation;
CDS_2422_transcript_2440	translation; pentose-phosphate shunt;
CDS_2423_transcript_2441	cell redox homeostasis; glycerol ether metabolic process; oxidation-reduction process;
CDS_2424_transcript_2442	response to water deprivation; response to cadmium ion; starch biosynthetic process;
CDS_2425_transcript_2443	rRNA processing; plastid organization; photosystem II assembly; photosystem II repair; regulation of protein dephosphorylation;
CDS_2426_transcript_2444	protein phosphorylation;
CDS_2427_transcript_2445	proteolysis;
CDS_2428_transcript_2446	proteasome assembly; proteasome-mediated ubiquitin-dependent protein catabolic process; response to misfolded protein; protein targeting to mitochondrion;
CDS_2429_transcript_2447	translation;
CDS_2430_transcript_2448	translation; pyrimidine ribonucleotide biosynthetic process;
CDS_2431_transcript_2449	transmembrane transport; ATP catabolic process;
CDS_2432_transcript_2450	tyrosine biosynthetic process; threonine catabolic process; oxidation-reduction process;
CDS_2433_transcript_2451	ribosome biogenesis; RNA methylation; translational elongation;
CDS_2434_transcript_2452	ribosome biogenesis; RNA methylation; translational elongation;
CDS_2435_transcript_2453	ribosome biogenesis; RNA methylation; translational elongation;
CDS_2436_transcript_2454	defense response to bacterium; response to cold; metabolic process; response to salt stress; response to karrikin;
CDS_2438_transcript_2456	defense response; signal transduction; metabolic process;
CDS_2439_transcript_2457	defense response to bacterium; signal transduction; defense response, incompatible interaction; response to organic substance;
CDS_2440_transcript_2458	translation;
CDS_2441_transcript_2459	tricarboxylic acid cycle; electron transport chain;
CDS_2442_transcript_2460	tricarboxylic acid cycle; mitochondrial electron transport, succinate to ubiquinone;
CDS_2443_transcript_2461	tricarboxylic acid cycle; mitochondrial electron transport, succinate to ubiquinone;
CDS_2444_transcript_2462	tricarboxylic acid cycle; electron transport chain;
CDS_2448_transcript_2466	stomatal lineage progression; regulation of cyclin-dependent protein serine/threonine kinase activity; regulation of transcription, DNA-templated;
CDS_2449_transcript_2467	response to stress;
CDS_2450_transcript_2468	protein folding; chlorophyll catabolic process;
CDS_2451_transcript_2469	protein folding; response to stress;
CDS_2452_transcript_2470	response to stress;
CDS_2453_transcript_2472	translation;
CDS_2454_transcript_2473	cell wall modification; plant-type cell wall organization; translation;
CDS_2455_transcript_2474	auxin-activated signaling pathway;
CDS_2456_transcript_2475	auxin-activated signaling pathway;
CDS_2457_transcript_2476	myo-inositol hexakisphosphate biosynthetic process;
CDS_2458_transcript_2477	GTP catabolic process; positive regulation of metalloenzyme activity;
CDS_2459_transcript_2478	wax biosynthetic process; glycerolipid biosynthetic process; ovule development;
CDS_2460_transcript_2479	wax biosynthetic process; glycerolipid biosynthetic process; ovule development;
CDS_2461_transcript_2480	glycerolipid biosynthetic process;
CDS_2463_transcript_2482	translation;
CDS_2464_transcript_2483	cysteine biosynthetic process from serine;
CDS_2465_transcript_2484	cysteine biosynthetic process from serine;
CDS_2466_transcript_2485	cysteine biosynthetic process from serine;
CDS_2469_transcript_2488	translation;
CDS_2470_transcript_2489	cell wall modification; plant-type cell wall organization; translation;
CDS_2471_transcript_2490	cell wall modification; plant-type cell wall organization; translation;
CDS_2472_transcript_2491	negative regulation of transcription, DNA-templated;
CDS_2473_transcript_2492	response to endoplasmic reticulum stress; cell redox homeostasis; glycerol ether metabolic process; oxidation-reduction process;
CDS_2474_transcript_2493	ATP hydrolysis coupled proton transport;
CDS_2475_transcript_2494	ATP hydrolysis coupled proton transport;
CDS_2476_transcript_2495	ATP hydrolysis coupled proton transport;
CDS_2477_transcript_2496	ATP hydrolysis coupled proton transport;
CDS_2478_transcript_2497	ATP hydrolysis coupled proton transport;
CDS_2479_transcript_2498	rRNA processing; plastid organization; cellular cation homeostasis; photosystem II assembly; divalent metal ion transport;
CDS_2480_transcript_2499	rRNA processing; plastid organization; cellular cation homeostasis; photosystem II assembly; divalent metal ion transport;
CDS_2481_transcript_2500	translation;
CDS_2482_transcript_2501	translation;
CDS_2483_transcript_2502	response to karrikin; root morphogenesis;
CDS_2485_transcript_2504	transport;
CDS_2486_transcript_2505	transport;
CDS_2487_transcript_2506	response to red light; rRNA processing; isopentenyl diphosphate biosynthetic process, methylerythritol 4-phosphate pathway; carotenoid biosynthetic process; response to blue light; photosystem II assembly; response to far red light;
CDS_2488_transcript_2507	translational initiation; photosystem II assembly;
CDS_2489_transcript_2508	signal transduction;
CDS_2490_transcript_2509	phosphorelay signal transduction system; intracellular signal transduction;
CDS_2491_transcript_2510	signal transduction;
CDS_2492_transcript_2511	regulation of developmental growth; root development; regulation of multicellular organismal development; regulation of metabolic process; signal transduction; response to cytokinin;
CDS_2493_transcript_2512	endoplasmic reticulum tubular network organization;
CDS_2494_transcript_2513	endoplasmic reticulum tubular network organization;
CDS_2495_transcript_2514	endoplasmic reticulum tubular network organization;
CDS_2496_transcript_2515	phosphatidylinositol phosphorylation;
CDS_2502_transcript_2521	rRNA processing; plastid organization; cellular cation homeostasis; photosystem II assembly; divalent metal ion transport;
CDS_2503_transcript_2522	phosphorelay signal transduction system; intracellular signal transduction; regulation of circadian rhythm; regulation of transcription, DNA-templated; circadian rhythm; circumnutation; long-day photoperiodism, flowering; negative regulation of gene expression; response to red or far red light; transcription, DNA-templated;
CDS_2504_transcript_2523	phosphorelay signal transduction system; intracellular signal transduction; regulation of circadian rhythm; regulation of transcription, DNA-templated; circadian rhythm; circumnutation; long-day photoperiodism, flowering; negative regulation of gene expression; response to red or far red light; transcription, DNA-templated;
CDS_2505_transcript_2524	oxidation-reduction process; response to red light; response to water deprivation; xanthophyll biosynthetic process; response to heat; abscisic acid biosynthetic process;
CDS_2506_transcript_2525	oxidation-reduction process; response to red light; response to water deprivation; xanthophyll biosynthetic process; response to heat; abscisic acid biosynthetic process;
CDS_2507_transcript_2526	mitotic cell cycle; RNA splicing, via endonucleolytic cleavage and ligation; regulation of response to water deprivation; stomatal opening; regulation of stomatal movement; response to water deprivation; transcription from RNA polymerase II promoter; pyrimidine ribonucleotide biosynthetic process; stomatal lineage progression; regulation of transcription, DNA-templated; protein phosphorylation; D…
CDS_2508_transcript_2527	mitotic cell cycle; RNA splicing, via endonucleolytic cleavage and ligation; regulation of response to water deprivation; stomatal opening; regulation of stomatal movement; response to water deprivation; transcription from RNA polymerase II promoter; pyrimidine ribonucleotide biosynthetic process; stomatal lineage progression; regulation of transcription, DNA-templated; DNA endoreduplication; neg…
CDS_2509_transcript_2528	mitotic cell cycle; RNA splicing, via endonucleolytic cleavage and ligation; regulation of response to water deprivation; stomatal opening; regulation of stomatal movement; response to water deprivation; transcription from RNA polymerase II promoter; pyrimidine ribonucleotide biosynthetic process; stomatal lineage progression; regulation of transcription, DNA-templated; protein phosphorylation; D…
CDS_2510_transcript_2529	mitotic cell cycle; RNA splicing, via endonucleolytic cleavage and ligation; regulation of response to water deprivation; stomatal opening; regulation of stomatal movement; response to water deprivation; transcription from RNA polymerase II promoter; pyrimidine ribonucleotide biosynthetic process; stomatal lineage progression; regulation of transcription, DNA-templated; protein phosphorylation; D…
CDS_2511_transcript_2530	positive regulation of protein tyrosine kinase activity; osteoclast differentiation; regulation of cell shape; ruffle organization; positive regulation of ERK1 and ERK2 cascade; regulation of actin cytoskeleton reorganization; cell proliferation; regulation of bone resorption; protein autophosphorylation; cell-cell junction maintenance; positive regulation of chemokine secretion; transmembrane re…
CDS_2512_transcript_2531	transport;
CDS_2513_transcript_2532	transport;
CDS_2514_transcript_2533	megagametogenesis;
CDS_2515_transcript_2534	phosphatidylglycerol biosynthetic process; oxidation-reduction process; isopentenyl diphosphate biosynthetic process, methylerythritol 4-phosphate pathway; chlorophyll biosynthetic process; carotenoid biosynthetic process; unsaturated fatty acid biosynthetic process; photoinhibition; defense response to insect; long-chain fatty acid metabolic process;
CDS_2516_transcript_2535	sterol biosynthetic process; cellular cation homeostasis; response to salt stress; chromatin assembly or disassembly; Golgi organization; potassium ion export; response to cadmium ion; response to cold; cysteine biosynthetic process; response to heat; oxidation-reduction process; response to abscisic acid; calcium ion transmembrane transport; response to oxidative stress; response to desiccation;
CDS_2518_transcript_2537	mitotic cell cycle; cell adhesion; embryo development ending in seed dormancy; negative regulation of flower development; actin nucleation; sepal formation; defense response to bacterium; regionalization; trichome morphogenesis; petal formation; root hair cell differentiation; chromatin remodeling; vegetative to reproductive phase transition of meristem; response to cadmium ion; metabolic process…
CDS_2520_transcript_2539	negative regulation of catalytic activity; regulation of RNA metabolic process; methylation;
CDS_2521_transcript_2540	response to wounding; response to UV-B; response to ozone;
CDS_2522_transcript_2541	RNA methylation; translation;
CDS_2523_transcript_2542	response to oxidative stress; cell redox homeostasis; glycerol ether metabolic process; positive regulation of catalytic activity; oxidation-reduction process;
CDS_2524_transcript_2543	chloroplast relocation; rRNA processing; thylakoid membrane organization; tRNA metabolic process; RNA phosphodiester bond hydrolysis, exonucleolytic; embryo development ending in seed dormancy;
CDS_2525_transcript_2544	chloroplast relocation; rRNA processing; thylakoid membrane organization; tRNA metabolic process; RNA phosphodiester bond hydrolysis, exonucleolytic; embryo development ending in seed dormancy;
CDS_2526_transcript_2545	positive regulation of transcription, DNA-templated; regulation of protein dephosphorylation; embryo development ending in seed dormancy; translation; photosystem II assembly; chloroplast relocation; defense response to bacterium; response to cold; transcription from plastid promoter; rRNA processing; thylakoid membrane organization;
CDS_2527_transcript_2546	positive regulation of transcription, DNA-templated; regulation of protein dephosphorylation; embryo development ending in seed dormancy; translation; photosystem II assembly; chloroplast relocation; defense response to bacterium; response to cold; transcription from plastid promoter; rRNA processing; thylakoid membrane organization;
CDS_2528_transcript_2547	sterol biosynthetic process; cellular cation homeostasis; response to salt stress; chromatin assembly or disassembly; Golgi organization; potassium ion export; response to cadmium ion; response to cold; cysteine biosynthetic process; response to heat; oxidation-reduction process; response to abscisic acid; calcium ion transmembrane transport; response to oxidative stress; response to desiccation;
CDS_2530_transcript_2549	MAPK cascade; protein phosphorylation;
CDS_2531_transcript_2550	MAPK cascade; protein phosphorylation;
CDS_2532_transcript_2551	regulation of transcription, DNA-templated; transcription, DNA-templated;
CDS_2533_transcript_2552	regulation of transcription, DNA-templated; transcription, DNA-templated;
CDS_2534_transcript_2553	fatty acid biosynthetic process; oxidation-reduction process;
CDS_2535_transcript_2554	Golgi vesicle transport; cellulose biosynthetic process; glucose catabolic process;
CDS_2536_transcript_2555	Golgi vesicle transport; cellulose biosynthetic process; glucose catabolic process;
CDS_2537_transcript_2556	starch biosynthetic process; glycogen biosynthetic process;
CDS_2538_transcript_2557	multicellular organismal development; protein ubiquitination; ubiquitin-dependent protein catabolic process;
CDS_2539_transcript_2558	multicellular organismal development; protein ubiquitination; ubiquitin-dependent protein catabolic process;
CDS_2540_transcript_2559	RNA methylation; translation;
CDS_2541_transcript_2560	RNA methylation; translation;
CDS_2542_transcript_2561	translation;
CDS_2543_transcript_2562	RNA methylation; translation;
CDS_2544_transcript_2563	translation;
CDS_2546_transcript_2565	regulation of timing of transition from vegetative to reproductive phase; regulation of transcription, DNA-templated; somatic embryogenesis; microgametogenesis;
CDS_2547_transcript_2566	seed development; regulation of biological process; embryo development;
CDS_2548_transcript_2567	regulation of timing of transition from vegetative to reproductive phase; regulation of transcription, DNA-templated; somatic embryogenesis; microgametogenesis;
CDS_2549_transcript_2568	seed development; regulation of biological process; embryo development;
CDS_2550_transcript_2569	carbohydrate metabolic process;
CDS_2551_transcript_2570	response to karrikin; oxidation-reduction process;
CDS_2552_transcript_2571	signal peptide processing; proteolysis;
CDS_2554_transcript_2573	protein transport; regulation of catalytic activity;
CDS_2555_transcript_2574	protein transport; regulation of catalytic activity;
CDS_2559_transcript_2578	positive regulation of transcription, DNA-templated; pentose-phosphate shunt; hydrogen peroxide catabolic process; regulation of protein dephosphorylation; photosystem II assembly; chloroplast relocation; PSII associated light-harvesting complex II catabolic process; photosystem II repair; proteolysis; transcription from plastid promoter; rRNA processing; thylakoid membrane organization; photoinh…
CDS_2560_transcript_2579	ATP catabolic process;
CDS_2561_transcript_2580	ATP catabolic process;
CDS_2562_transcript_2581	regulation of transcription, DNA-templated; response to salicylic acid;
CDS_2563_transcript_2582	fatty acid biosynthetic process; response to salicylic acid; regulation of transcription, DNA-templated; defense response to insect; long-chain fatty acid metabolic process;
CDS_2564_transcript_2583	cell redox homeostasis;
CDS_2565_transcript_2584	small GTPase mediated signal transduction; protein transport;
CDS_2567_transcript_2586	positive regulation of cell proliferation; xylan biosynthetic process; glucuronoxylan metabolic process;
CDS_2568_transcript_2587	positive regulation of cell proliferation; xylan biosynthetic process; glucuronoxylan metabolic process;
CDS_2570_transcript_2589	photosynthesis, light reaction; pentose-phosphate shunt; carotenoid biosynthetic process; regulation of protein dephosphorylation; chloroplast relocation; chlorophyll biosynthetic process; isopentenyl diphosphate biosynthetic process, methylerythritol 4-phosphate pathway; PSII associated light-harvesting complex II catabolic process; ncRNA metabolic process; megagametogenesis; transcription from …
CDS_2571_transcript_2590	photosynthesis, light reaction; pentose-phosphate shunt; carotenoid biosynthetic process; regulation of protein dephosphorylation; chloroplast relocation; chlorophyll biosynthetic process; isopentenyl diphosphate biosynthetic process, methylerythritol 4-phosphate pathway; PSII associated light-harvesting complex II catabolic process; ncRNA metabolic process; megagametogenesis; transcription from …
[truncated: 29,385 more rows]

## Sheet: Molecular Function
Supplementary file 2. GO classification of L. erysimi infested B. juncea leaf transcriptome
CDS_ID	GO molecular function
CDS_1_transcript_1	phosphatase activity;
CDS_2_transcript_2	heme binding; metal ion binding; catalase activity;
CDS_3_transcript_3	RNA-DNA hybrid ribonuclease activity; RNA binding;
CDS_4_transcript_4	DNA binding; sequence-specific DNA binding transcription factor activity; chromatin binding;
CDS_7_transcript_7	zinc ion binding; carbonate dehydratase activity;
CDS_8_transcript_8	zinc ion binding; carbonate dehydratase activity;
CDS_9_transcript_9	ATP:ADP antiporter activity; ATP binding;
CDS_10_transcript_10	ATP:ADP antiporter activity;
CDS_11_transcript_11	prenylcysteine methylesterase activity;
CDS_15_transcript_15	methyltransferase activity;
CDS_16_transcript_16	DNA binding;
CDS_17_transcript_17	DNA binding;
CDS_18_transcript_18	intramolecular transferase activity;
CDS_20_transcript_20	phosphatidylcholine 1-acylhydrolase activity; triglyceride lipase activity;
CDS_21_transcript_21	phosphatidylcholine 1-acylhydrolase activity; triglyceride lipase activity;
CDS_22_transcript_22	oxidoreductase activity; iron ion binding; heme binding; electron transporter, transferring electrons within cytochrome b6/f complex of photosystem II activity;
CDS_23_transcript_23	hydrolase activity;
CDS_24_transcript_24	hydrolase activity;
CDS_25_transcript_25	enzyme regulator activity; proton-transporting ATPase activity, rotational mechanism; proton-transporting ATP synthase activity, rotational mechanism;
CDS_26_transcript_26	enzyme regulator activity; proton-transporting ATPase activity, rotational mechanism; proton-transporting ATP synthase activity, rotational mechanism;
CDS_27_transcript_27	glucose-6-phosphate isomerase activity;
CDS_28_transcript_28	NAD binding; NADP binding; glyceraldehyde-3-phosphate dehydrogenase (NAD+) (phosphorylating) activity; glyceraldehyde-3-phosphate dehydrogenase (NADP+) (phosphorylating) activity;
CDS_29_transcript_29	NAD binding; NADP binding; glyceraldehyde-3-phosphate dehydrogenase (NAD+) (phosphorylating) activity; glyceraldehyde-3-phosphate dehydrogenase (NADP+) (phosphorylating) activity;
CDS_31_transcript_31	nucleic acid binding; nucleotide binding;
CDS_42_transcript_42	sequence-specific DNA binding transcription factor activity; protein binding; zinc ion binding;
CDS_43_transcript_43	zinc ion binding;
CDS_44_transcript_44	zinc ion binding;
CDS_45_transcript_45	MAP kinase activity; calmodulin binding; ATP binding;
CDS_46_transcript_46	ATP binding;
CDS_47_transcript_47	ATP binding;
CDS_48_transcript_48	metal ion binding; metalloendopeptidase activity;
CDS_49_transcript_49	metal ion binding; metalloendopeptidase activity;
CDS_50_transcript_50	proton-transporting ATPase activity, rotational mechanism; proton-transporting ATP synthase activity, rotational mechanism;
CDS_51_transcript_51	enzyme regulator activity; proton-transporting ATPase activity, rotational mechanism; proton-transporting ATP synthase activity, rotational mechanism;
CDS_52_transcript_52	enzyme regulator activity; proton-transporting ATPase activity, rotational mechanism; proton-transporting ATP synthase activity, rotational mechanism;
CDS_53_transcript_53	cholestenol delta-isomerase activity; C-8 sterol isomerase activity;
CDS_54_transcript_54	metal ion binding; metalloendopeptidase activity;
CDS_55_transcript_55	sugar:hydrogen symporter activity;
CDS_56_transcript_56	flavin adenine dinucleotide binding; oxidoreductase activity, acting on a sulfur group of donors, NAD(P) as acceptor;
CDS_57_transcript_57	flavin adenine dinucleotide binding; dihydrolipoyl dehydrogenase activity;
CDS_58_transcript_58	nucleic acid binding; nucleotide binding; zinc ion binding;
CDS_60_transcript_60	sequence-specific DNA binding; nuclease activity;
CDS_61_transcript_61	sequence-specific DNA binding; nuclease activity;
CDS_63_transcript_63	structural constituent of ribosome;
CDS_64_transcript_64	alanine-glyoxylate transaminase activity; serine-glyoxylate transaminase activity; serine-pyruvate transaminase activity; pyridoxal phosphate binding;
CDS_65_transcript_65	zinc ion binding;
CDS_66_transcript_66	DNA-dependent ATPase activity; single-stranded DNA binding; ATP binding;
CDS_68_transcript_68	metal ion binding;
CDS_69_transcript_69	metal ion binding;
CDS_70_transcript_70	actin filament binding;
CDS_71_transcript_71	pyridoxal phosphate binding; catalytic activity;
CDS_72_transcript_72	alanine-glyoxylate transaminase activity; serine-glyoxylate transaminase activity; serine-pyruvate transaminase activity; pyridoxal phosphate binding;
CDS_74_transcript_74	chromatin binding; Ran GTPase binding;
CDS_78_transcript_78	protein kinase binding; calcium ion binding; protein serine/threonine phosphatase activity;
CDS_79_transcript_79	protein kinase binding; calcium ion binding; protein serine/threonine phosphatase activity;
CDS_80_transcript_80	protein kinase binding; calcium ion binding; protein serine/threonine phosphatase activity;
CDS_81_transcript_81	protein kinase binding; calcium ion binding; protein serine/threonine phosphatase activity;
CDS_83_transcript_83	zinc ion binding;
CDS_85_transcript_85	metal ion binding;
CDS_86_transcript_86	ATP binding;
CDS_88_transcript_88	ATPase activity, coupled to transmembrane movement of substances; ATP binding;
CDS_89_transcript_89	auxin efflux transmembrane transporter activity; ATPase activity, coupled to transmembrane movement of substances; ATP binding;
CDS_90_transcript_90	structural constituent of ribosome;
CDS_91_transcript_91	structural constituent of ribosome;
CDS_92_transcript_92	structural constituent of ribosome;
CDS_93_transcript_93	structural constituent of ribosome;
CDS_94_transcript_94	structural constituent of ribosome;
CDS_96_transcript_96	hydrolase activity;
CDS_97_transcript_98	L-amino acid transmembrane transporter activity;
CDS_98_transcript_99	protein binding; peptidyl-prolyl cis-trans isomerase activity;
CDS_99_transcript_100	protein binding; peptidyl-prolyl cis-trans isomerase activity;
CDS_100_transcript_101	peptidyl-prolyl cis-trans isomerase activity;
CDS_101_transcript_102	protein binding; peptidyl-prolyl cis-trans isomerase activity;
CDS_111_transcript_112	RNA binding;
CDS_112_transcript_113	RNA binding;
CDS_113_transcript_114	structural constituent of ribosome;
CDS_114_transcript_115	structural constituent of ribosome;
CDS_115_transcript_116	metal ion binding; peroxidase activity; heme binding;
CDS_116_transcript_117	structural constituent of ribosome;
CDS_117_transcript_118	adenyl nucleotide binding; cobalt ion binding;
CDS_118_transcript_119	adenyl nucleotide binding; cobalt ion binding;
CDS_119_transcript_120	adenyl nucleotide binding; cobalt ion binding;
CDS_120_transcript_121	zinc ion binding; transcription regulatory region DNA binding; sequence-specific DNA binding; sequence-specific DNA binding transcription factor activity;
CDS_121_transcript_122	protein binding; ferrochelatase activity; protein serine/threonine kinase activity;
CDS_122_transcript_123	protein binding; ferrochelatase activity; protein serine/threonine kinase activity;
CDS_123_transcript_124	protein serine/threonine kinase activity; ATP binding;
CDS_124_transcript_125	protein serine/threonine kinase activity; ATP binding;
CDS_125_transcript_126	phosphoglycerate kinase activity; ATP binding;
CDS_126_transcript_127	serine-type endopeptidase activity;
CDS_127_transcript_128	structural constituent of ribosome; rRNA binding;
CDS_128_transcript_129	nucleic acid binding; zinc ion binding;
CDS_129_transcript_130	ATP binding; ATPase activity;
CDS_130_transcript_131	hydrolase activity;
CDS_131_transcript_132	calmodulin binding; glutamate decarboxylase activity; pyridoxal phosphate binding;
CDS_132_transcript_133	peroxidase activity;
CDS_133_transcript_134	metal ion binding; peroxidase activity; heme binding;
CDS_134_transcript_135	UDP-arabinose 4-epimerase activity; protein dimerization activity; UDP-glucose 4-epimerase activity; coenzyme binding;
CDS_137_transcript_138	ATP binding; ATPase activity;
CDS_138_transcript_139	sequence-specific DNA binding transcription factor activity; transcription regulatory region sequence-specific DNA binding;
CDS_139_transcript_140	sequence-specific DNA binding transcription factor activity; transcription regulatory region sequence-specific DNA binding;
CDS_140_transcript_141	UDP-arabinose 4-epimerase activity; protein dimerization activity; UDP-glucose 4-epimerase activity; coenzyme binding;
CDS_141_transcript_142	protein dimerization activity; coenzyme binding; UDP-glucose 4-epimerase activity;
CDS_142_transcript_143	hydrolase activity;
CDS_143_transcript_144	hydrolase activity;
CDS_144_transcript_145	chlorophyll binding;
CDS_145_transcript_146	chlorophyll binding;
CDS_146_transcript_147	structural constituent of ribosome; rRNA binding;
CDS_149_transcript_150	zinc ion binding;
CDS_150_transcript_151	zinc ion binding;
CDS_151_transcript_152	zinc ion binding;
CDS_152_transcript_153	structural constituent of ribosome; rRNA binding;
CDS_153_transcript_154	phosphoglycerate kinase activity; ATP binding;
CDS_154_transcript_155	phosphoglycerate kinase activity; ATP binding;
CDS_155_transcript_156	phosphoglycerate kinase activity; ATP binding;
CDS_156_transcript_157	nucleic acid binding; zinc ion binding;
CDS_158_transcript_159	zinc ion binding; protein homodimerization activity;
CDS_159_transcript_160	zinc ion binding; protein homodimerization activity;
CDS_160_transcript_161	electron transporter, transferring electrons within the cyclic electron transport pathway of photosynthesis activity; electron transporter, transferring electrons within the noncyclic electron transport pathway of photosynthesis activity; poly(U) RNA binding; ferredoxin-NADP+ reductase activity;
CDS_161_transcript_162	electron transporter, transferring electrons within the cyclic electron transport pathway of photosynthesis activity; electron transporter, transferring electrons within the noncyclic electron transport pathway of photosynthesis activity; poly(U) RNA binding; ferredoxin-NADP+ reductase activity;
CDS_162_transcript_163	sequence-specific DNA binding transcription factor activity; transcription regulatory region sequence-specific DNA binding;
CDS_163_transcript_164	sequence-specific DNA binding transcription factor activity; transcription regulatory region sequence-specific DNA binding;
CDS_164_transcript_165	sequence-specific DNA binding transcription factor activity; transcription regulatory region sequence-specific DNA binding;
CDS_165_transcript_166	sequence-specific DNA binding transcription factor activity; transcription regulatory region sequence-specific DNA binding;
CDS_166_transcript_167	glycerol-3-phosphate O-acyltransferase activity;
CDS_167_transcript_168	metal ion binding; nucleotide binding; IMP dehydrogenase activity;
CDS_168_transcript_169	metal ion binding; nucleotide binding; IMP dehydrogenase activity;
CDS_170_transcript_171	glycerol-3-phosphate O-acyltransferase activity;
CDS_171_transcript_172	metal ion binding;
CDS_173_transcript_174	protein heterodimerization activity; protein homodimerization activity;
CDS_174_transcript_175	protein heterodimerization activity; protein homodimerization activity;
CDS_175_transcript_176	ATP-dependent NAD(P)H-hydrate dehydratase activity;
CDS_178_transcript_179	zinc ion binding; protein homodimerization activity;
CDS_180_transcript_181	serine-type endopeptidase activity;
CDS_181_transcript_182	serine-type endopeptidase activity;
CDS_182_transcript_183	ATP binding; protein serine/threonine kinase activity;
CDS_183_transcript_184	metal ion binding; chlorophyll binding;
CDS_186_transcript_187	copper ion binding; flavin adenine dinucleotide binding; electron carrier activity;
CDS_187_transcript_188	copper ion binding; flavin adenine dinucleotide binding; electron carrier activity;
CDS_188_transcript_189	hydrolase activity;
CDS_189_transcript_190	dTDP-4-dehydrorhamnose reductase activity; UDP-glucose 4,6-dehydratase activity; UDP-L-rhamnose synthase activity; coenzyme binding; dTDP-glucose 4,6-dehydratase activity;
CDS_190_transcript_191	dTDP-4-dehydrorhamnose reductase activity; UDP-glucose 4,6-dehydratase activity; UDP-L-rhamnose synthase activity; coenzyme binding; dTDP-glucose 4,6-dehydratase activity;
CDS_192_transcript_193	copper ion binding; ketol-acid reductoisomerase activity; coenzyme binding;
CDS_193_transcript_194	copper ion binding; ketol-acid reductoisomerase activity; coenzyme binding;
CDS_195_transcript_196	sequence-specific DNA binding transcription factor activity;
CDS_196_transcript_197	heme binding; metal ion binding; catalase activity;
CDS_197_transcript_198	heme binding; metal ion binding; catalase activity;
CDS_198_transcript_199	structural constituent of ribosome; RNA binding;
CDS_199_transcript_200	structural constituent of ribosome; RNA binding;
CDS_200_transcript_201	structural constituent of ribosome; RNA binding;
CDS_201_transcript_202	structural constituent of ribosome; RNA binding;
CDS_202_transcript_203	phosphorelay response regulator activity;
CDS_203_transcript_204	phosphorelay response regulator activity;
CDS_204_transcript_205	protein binding involved in protein folding;
CDS_205_transcript_206	protein binding involved in protein folding;
CDS_206_transcript_207	protein binding involved in protein folding;
CDS_207_transcript_208	protein binding involved in protein folding;
CDS_209_transcript_210	ATP binding; unfolded protein binding;
CDS_210_transcript_211	hydrolase activity, hydrolyzing O-glycosyl compounds;
CDS_211_transcript_212	transketolase activity;
CDS_212_transcript_213	transketolase activity;
CDS_213_transcript_214	ubiquitin binding; zinc ion binding;
CDS_214_transcript_215	ubiquitin binding; zinc ion binding;
CDS_215_transcript_216	ubiquitin binding; zinc ion binding;
CDS_216_transcript_217	ubiquitin binding; zinc ion binding;
CDS_219_transcript_220	sequence-specific DNA binding transcription factor activity; sequence-specific DNA binding;
CDS_220_transcript_221	sequence-specific DNA binding transcription factor activity; protein binding;
CDS_221_transcript_222	sequence-specific DNA binding transcription factor activity; sequence-specific DNA binding;
CDS_222_transcript_223	protein binding involved in protein folding;
CDS_223_transcript_224	unfolded protein binding; ATPase activity; ATP binding;
CDS_224_transcript_225	ATP binding; unfolded protein binding;
CDS_225_transcript_226	actin binding;
CDS_226_transcript_227	actin binding;
CDS_227_transcript_228	thiamine pyrophosphate binding; 2-succinyl-5-enolpyruvyl-6-hydroxy-3-cyclohexene-1-carboxylic-acid synthase activity; magnesium ion binding; hydro-lyase activity;
CDS_228_transcript_229	thiamine pyrophosphate binding; 2-succinyl-5-enolpyruvyl-6-hydroxy-3-cyclohexene-1-carboxylic-acid synthase activity; magnesium ion binding; hydro-lyase activity;
CDS_229_transcript_230	zinc ion binding; protein homodimerization activity;
CDS_230_transcript_231	transketolase activity;
CDS_231_transcript_232	transketolase activity;
CDS_232_transcript_233	protein binding; glycine dehydrogenase (decarboxylating) activity; pyridoxal phosphate binding;
CDS_233_transcript_234	zinc ion binding;
CDS_234_transcript_235	heat shock protein binding; unfolded protein binding;
CDS_235_transcript_236	actin binding;
CDS_236_transcript_237	NADPH dehydrogenase activity; poly(U) RNA binding;
CDS_237_transcript_238	NADPH dehydrogenase activity; poly(U) RNA binding;
CDS_238_transcript_239	chlorophyll binding; metal ion binding;
CDS_239_transcript_240	ATP binding; unfolded protein binding;
CDS_241_transcript_242	protein binding;
CDS_242_transcript_243	Rab GDP-dissociation inhibitor activity;
CDS_243_transcript_244	protein binding; glycine dehydrogenase (decarboxylating) activity; pyridoxal phosphate binding;
CDS_246_transcript_247	zinc ion binding; protein homodimerization activity;
CDS_248_transcript_249	catalytic activity;
CDS_253_transcript_254	DNA binding; plastid sigma factor activity; sequence-specific DNA binding transcription factor activity;
CDS_254_transcript_256	metal ion binding; metalloendopeptidase activity;
CDS_255_transcript_257	metal ion binding; metalloendopeptidase activity;
CDS_259_transcript_261	protein binding; nucleotide binding;
CDS_261_transcript_263	protein binding; nucleotide binding;
CDS_263_transcript_266	actin filament binding;
CDS_264_transcript_267	actin filament binding;
CDS_265_transcript_268	organic anion transmembrane transporter activity;
CDS_266_transcript_269	proteasome binding; endopeptidase activator activity; protease binding;
CDS_268_transcript_271	structural constituent of ribosome;
CDS_269_transcript_272	metal ion binding;
CDS_270_transcript_273	clathrin binding; structural molecule activity;
CDS_271_transcript_274	clathrin binding; structural molecule activity;
CDS_272_transcript_275	clathrin binding; structural molecule activity;
CDS_273_transcript_276	amino acid binding;
CDS_274_transcript_277	amino acid binding;
CDS_275_transcript_278	amino acid binding;
CDS_282_transcript_285	L-malate dehydrogenase activity;
CDS_283_transcript_286	L-malate dehydrogenase activity;
CDS_284_transcript_287	L-malate dehydrogenase activity;
CDS_285_transcript_288	L-malate dehydrogenase activity;
CDS_286_transcript_289	protein transporter activity;
CDS_287_transcript_290	protein transporter activity;
CDS_288_transcript_291	protein transporter activity;
CDS_289_transcript_292	NAD binding; ADP-ribose diphosphatase activity;
CDS_290_transcript_293	ATP binding; alpha-glucan, water dikinase activity; protein binding;
CDS_291_transcript_294	ATP binding; alpha-glucan, water dikinase activity; protein binding;
CDS_294_transcript_297	kinase activity; ATP binding;
CDS_295_transcript_298	ATP binding; alpha-glucan, water dikinase activity; protein binding;
CDS_298_transcript_301	ATPase activity, coupled to transmembrane movement of substances; fatty acid transporter activity; ATP binding;
CDS_299_transcript_302	ATPase activity, coupled to transmembrane movement of substances; fatty acid transporter activity; ATP binding;
CDS_300_transcript_303	ATP binding; ATPase activity;
CDS_301_transcript_304	structural constituent of ribosome;
CDS_302_transcript_305	zinc ion binding; metalloendopeptidase activity;
CDS_303_transcript_306	zinc ion binding; metalloendopeptidase activity;
CDS_304_transcript_307	zinc ion binding; metalloendopeptidase activity;
CDS_305_transcript_308	zinc ion binding; metalloendopeptidase activity;
CDS_306_transcript_309	protein dimerization activity; sequence-specific DNA binding transcription factor activity;
CDS_307_transcript_310	NAD binding; ADP-ribose diphosphatase activity;
CDS_310_transcript_313	cysteine-type peptidase activity;
CDS_312_transcript_315	protein dimerization activity; sequence-specific DNA binding transcription factor activity;
CDS_313_transcript_316	metal ion binding; ubiquitin-specific protease activity;
CDS_314_transcript_317	metal ion binding; ubiquitin-specific protease activity;
CDS_318_transcript_321	structural constituent of ribosome;
CDS_319_transcript_322	phosphoglycerate kinase activity; ATP binding;
CDS_320_transcript_323	phosphoglycerate kinase activity; ATP binding;
CDS_321_transcript_324	phosphoglycerate kinase activity; ATP binding;
CDS_322_transcript_325	phosphoglycerate kinase activity; ATP binding;
CDS_323_transcript_326	phosphoglycerate kinase activity; ATP binding;
CDS_324_transcript_327	poly(U) RNA binding;
CDS_325_transcript_328	poly(U) RNA binding;
CDS_326_transcript_330	acetyl-CoA C-acyltransferase activity;
CDS_327_transcript_331	acetyl-CoA C-acyltransferase activity;
CDS_328_transcript_332	NAD binding; NADP binding; glyceraldehyde-3-phosphate dehydrogenase (NAD+) (phosphorylating) activity;
CDS_329_transcript_333	zinc ion binding; NAD binding; NADP binding; glyceraldehyde-3-phosphate dehydrogenase (NAD+) (phosphorylating) activity; copper ion binding;
CDS_331_transcript_335	identical protein binding; oxidoreductase activity, acting on iron-sulfur proteins as donors;
CDS_333_transcript_337	cobalt ion binding; methylcrotonoyl-CoA carboxylase activity;
CDS_334_transcript_338	cobalt ion binding; methylcrotonoyl-CoA carboxylase activity;
CDS_335_transcript_339	calmodulin binding;
CDS_338_transcript_342	ATP binding; protein serine/threonine kinase activity;
CDS_339_transcript_343	ATP binding; protein serine/threonine kinase activity;
CDS_342_transcript_346	drug transmembrane transporter activity; antiporter activity;
CDS_343_transcript_347	solute:hydrogen antiporter activity;
CDS_346_transcript_350	oxidoreductase activity, acting on the aldehyde or oxo group of donors, NAD or NADP as acceptor;
CDS_348_transcript_352	ATP binding; protein serine/threonine kinase activity;
CDS_350_transcript_354	metal ion binding; structural molecule activity;
CDS_351_transcript_355	microtubule binding; ATP binding; microtubule motor activity;
CDS_352_transcript_356	microtubule motor activity; microtubule binding; ATP binding; ATPase activity;
CDS_353_transcript_357	microtubule binding; ATP binding; microtubule motor activity;
CDS_354_transcript_358	microtubule binding; ATP binding; microtubule motor activity;
CDS_356_transcript_360	lipid binding;
CDS_357_transcript_361	protein heterodimerization activity;
CDS_358_transcript_362	catalytic activity;
CDS_359_transcript_363	catalytic activity;
CDS_360_transcript_364	oxidoreductase activity, acting on a sulfur group of donors, disulfide as acceptor;
CDS_361_transcript_365	serine-type endopeptidase activity;
CDS_362_transcript_366	serine-type endopeptidase activity;
CDS_363_transcript_367	serine-type endopeptidase activity;
CDS_364_transcript_368	serine-type endopeptidase activity;
CDS_365_transcript_369	cis-zeatin O-beta-D-glucosyltransferase activity; glucuronosyltransferase activity; trans-zeatin O-beta-D-glucosyltransferase activity;
CDS_366_transcript_370	cis-zeatin O-beta-D-glucosyltransferase activity; glucuronosyltransferase activity; trans-zeatin O-beta-D-glucosyltransferase activity;
CDS_367_transcript_371	transferase activity, transferring hexosyl groups;
CDS_369_transcript_373	RNA binding; structural constituent of ribosome;
CDS_370_transcript_374	RNA binding; structural constituent of ribosome;
CDS_371_transcript_375	RNA binding; structural constituent of ribosome;
CDS_374_transcript_378	protein binding;
CDS_375_transcript_379	protein binding;
CDS_376_transcript_380	tRNA (guanine(37)-N(1))-methyltransferase activity;
CDS_377_transcript_381	nucleic acid binding; nucleotide binding;
CDS_378_transcript_382	nucleic acid binding; nucleotide binding;
CDS_379_transcript_383	enzyme regulator activity; proton-transporting ATPase activity, rotational mechanism; proton-transporting ATP synthase activity, rotational mechanism;
CDS_380_transcript_384	metal ion binding; structural molecule activity;
CDS_382_transcript_386	nucleic acid binding; nucleotide binding;
CDS_383_transcript_387	DNA binding; zinc ion binding; chromatin binding;
CDS_384_transcript_388	metal ion binding; protein serine/threonine phosphatase activity; protein binding;
CDS_386_transcript_390	cysteine-type endopeptidase activity;
CDS_388_transcript_392	hydrolase activity, hydrolyzing O-glycosyl compounds;
CDS_389_transcript_393	poly(U) RNA binding;
CDS_390_transcript_394	nucleic acid binding;
CDS_394_transcript_398	cysteine-type endopeptidase activity;
CDS_396_transcript_400	peroxidase activity; haptoglobin binding;
CDS_399_transcript_403	phosphoglycerate kinase activity; ATP binding;
CDS_400_transcript_404	nucleic acid binding; nucleotide binding;
CDS_401_transcript_405	organic cyclic compound binding; heterocyclic compound binding;
CDS_402_transcript_406	poly(U) RNA binding; nucleotide binding;
CDS_403_transcript_407	DNA binding; chromatin binding;
CDS_405_transcript_409	L-malate dehydrogenase activity;
CDS_406_transcript_410	phosphoglycerate kinase activity; ATP binding;
CDS_407_transcript_411	oxysterol binding;
CDS_408_transcript_412	lipoate synthase activity; 4 iron, 4 sulfur cluster binding;
CDS_412_transcript_416	microtubule-severing ATPase activity; ATP binding;
CDS_413_transcript_417	protein binding; nucleoside-triphosphatase activity; ATP binding;
CDS_414_transcript_418	identical protein binding; methylated histone residue binding;
CDS_415_transcript_419	identical protein binding; methylated histone residue binding;
CDS_416_transcript_420	identical protein binding; methylated histone residue binding;
CDS_417_transcript_421	identical protein binding; methylated histone residue binding;
CDS_418_transcript_422	metal ion binding; fructose 1,6-bisphosphate 1-phosphatase activity;
CDS_419_transcript_423	fructose 1,6-bisphosphate 1-phosphatase activity;
CDS_420_transcript_424	fructose 1,6-bisphosphate 1-phosphatase activity;
CDS_421_transcript_425	L-malate dehydrogenase activity;
CDS_422_transcript_426	L-malate dehydrogenase activity;
CDS_423_transcript_427	L-malate dehydrogenase activity;
CDS_426_transcript_430	hydrolase activity;
CDS_429_transcript_433	structural constituent of ribosome; RNA binding;
CDS_430_transcript_434	structural constituent of ribosome; RNA binding;
CDS_431_transcript_435	structural constituent of ribosome; RNA binding;
CDS_432_transcript_436	structural constituent of ribosome; RNA binding;
CDS_433_transcript_437	structural constituent of ribosome; RNA binding;
CDS_435_transcript_439	ATP binding; protein serine/threonine kinase activity;
CDS_436_transcript_440	metal ion binding;
CDS_440_transcript_444	metal ion binding;
CDS_441_transcript_445	metal ion binding;
CDS_443_transcript_447	ATP binding; protein binding; pantothenate kinase activity;
CDS_444_transcript_448	manganese ion binding; aminopeptidase activity; metalloexopeptidase activity;
CDS_445_transcript_449	iron ion binding;
CDS_446_transcript_450	structural constituent of ribosome; RNA binding;
CDS_447_transcript_451	structural constituent of ribosome; RNA binding;
CDS_448_transcript_452	protein binding;
CDS_449_transcript_453	protein binding;
CDS_451_transcript_455	metal ion binding;
CDS_452_transcript_456	chlorophyll binding; metal ion binding;
CDS_453_transcript_457	metal ion binding;
CDS_454_transcript_458	metal ion binding;
CDS_455_transcript_459	copper ion binding; adenosylhomocysteinase activity;
CDS_456_transcript_460	copper ion binding; adenosylhomocysteinase activity;
CDS_457_transcript_461	copper ion binding; adenosylhomocysteinase activity;
CDS_458_transcript_462	adenosylhomocysteinase activity;
CDS_459_transcript_463	RNA binding; RNA methyltransferase activity;
CDS_460_transcript_464	metal ion binding;
CDS_461_transcript_465	metal ion binding;
CDS_462_transcript_466	heat shock protein binding;
CDS_463_transcript_467	heat shock protein binding;
CDS_464_transcript_468	heat shock protein binding;
CDS_465_transcript_469	heat shock protein binding;
CDS_466_transcript_470	heat shock protein binding;
CDS_467_transcript_471	hydrolase activity, hydrolyzing O-glycosyl compounds; xyloglucan:xyloglucosyl transferase activity;
CDS_468_transcript_472	translation elongation factor activity;
CDS_469_transcript_473	translation elongation factor activity;
CDS_470_transcript_474	translation elongation factor activity;
CDS_471_transcript_475	chlorophyll binding;
CDS_472_transcript_476	chlorophyll binding;
CDS_473_transcript_477	nuclease activity;
CDS_474_transcript_478	inorganic diphosphatase activity; hydrogen-translocating pyrophosphatase activity;
CDS_475_transcript_479	inorganic diphosphatase activity; hydrogen-translocating pyrophosphatase activity;
CDS_476_transcript_480	inorganic diphosphatase activity; hydrogen-translocating pyrophosphatase activity;
CDS_477_transcript_481	inorganic diphosphatase activity; hydrogen-translocating pyrophosphatase activity;
CDS_478_transcript_482	RNA binding; RNA methyltransferase activity;
CDS_481_transcript_485	metal ion binding;
CDS_482_transcript_486	nucleic acid binding; 3'-5' exonuclease activity; nucleotide binding;
CDS_483_transcript_487	protein serine/threonine kinase activity; ATP binding;
CDS_484_transcript_488	protein serine/threonine kinase activity; ATP binding;
CDS_485_transcript_489	translation elongation factor activity;
CDS_486_transcript_490	oxidoreductase activity, acting on paired donors, with oxidation of a pair of donors resulting in the reduction of molecular oxygen to two molecules of water;
CDS_487_transcript_491	oxidoreductase activity, acting on paired donors, with oxidation of a pair of donors resulting in the reduction of molecular oxygen to two molecules of water;
CDS_488_transcript_492	metalloendopeptidase activity; ATP binding; nucleoside-triphosphatase activity;
CDS_489_transcript_493	GTP binding;
CDS_490_transcript_494	3'(2'),5'-bisphosphate nucleotidase activity;
CDS_491_transcript_495	3'(2'),5'-bisphosphate nucleotidase activity;
CDS_492_transcript_496	protein kinase activity; signal transducer activity; ATP binding; protein binding;
CDS_493_transcript_497	protein kinase activity; signal transducer activity; ATP binding; protein binding;
CDS_494_transcript_498	nucleotidyltransferase activity;
CDS_495_transcript_499	protein serine/threonine kinase activity; ATP binding;
CDS_496_transcript_500	heat shock protein binding; metal ion binding; ATP binding; unfolded protein binding;
CDS_497_transcript_501	heat shock protein binding; metal ion binding; ATP binding; unfolded protein binding;
CDS_498_transcript_502	metal ion binding; heat shock protein binding; ATP binding; unfolded protein binding;
CDS_499_transcript_503	metal ion binding; heat shock protein binding; ATP binding; unfolded protein binding;
CDS_502_transcript_506	actin binding; nucleotide binding;
CDS_503_transcript_507	actin binding;
CDS_504_transcript_508	chlorophyll binding;
CDS_505_transcript_509	metal ion binding; chlorophyll binding;
CDS_506_transcript_510	metal ion binding;
CDS_507_transcript_511	protein binding;
CDS_508_transcript_512	protein binding;
CDS_509_transcript_513	protein binding; glycine hydroxymethyltransferase activity; pyridoxal phosphate binding; poly(U) RNA binding;
CDS_510_transcript_514	protein binding; glycine hydroxymethyltransferase activity; pyridoxal phosphate binding; poly(U) RNA binding;
CDS_511_transcript_515	protein transporter activity;
CDS_512_transcript_516	protein transporter activity;
CDS_517_transcript_521	heme binding; oxygen binding; iron ion binding; oxidoreductase activity, acting on paired donors, with incorporation or reduction of molecular oxygen, NAD(P)H as one donor, and incorporation of one atom of oxygen;
CDS_518_transcript_522	metalloendopeptidase activity; ATP binding; nucleoside-triphosphatase activity;
CDS_519_transcript_523	translation elongation factor activity;
CDS_520_transcript_524	translation elongation factor activity;
CDS_521_transcript_525	translation elongation factor activity;
CDS_522_transcript_526	lipid binding;
CDS_523_transcript_527	lipid binding;
CDS_524_transcript_528	peptidyl-prolyl cis-trans isomerase activity;
CDS_525_transcript_529	peptidyl-prolyl cis-trans isomerase activity;
CDS_526_transcript_530	poly(U) RNA binding; glycine hydroxymethyltransferase activity; pyridoxal phosphate binding;
CDS_527_transcript_531	catalytic activity;
CDS_528_transcript_532	catalytic activity;
CDS_529_transcript_533	structural constituent of ribosome;
CDS_531_transcript_535	metal ion binding;
CDS_532_transcript_536	metal ion binding;
CDS_533_transcript_537	metal ion binding;
CDS_534_transcript_538	motor activity; ATPase activity, coupled to transmembrane movement of substances;
CDS_536_transcript_540	folic acid binding; transferase activity;
CDS_537_transcript_541	folic acid binding; transferase activity;
CDS_538_transcript_542	cysteine-type endopeptidase inhibitor activity;
CDS_539_transcript_543	ubiquitin-specific protease activity;
CDS_540_transcript_544	DNA-dependent ATPase activity; single-stranded DNA binding; ATP binding;
CDS_541_transcript_545	glutamate-ammonia ligase activity; ATP binding;
CDS_542_transcript_546	glutamate-ammonia ligase activity; ATP binding;
CDS_543_transcript_547	glutamate-ammonia ligase activity; ATP binding;
CDS_544_transcript_548	glutamate-ammonia ligase activity; ATP binding;
CDS_545_transcript_549	protein binding; glycine hydroxymethyltransferase activity; pyridoxal phosphate binding; poly(U) RNA binding;
CDS_546_transcript_550	structural constituent of ribosome;
CDS_547_transcript_551	structural constituent of ribosome;
CDS_549_transcript_553	glutamate-5-semialdehyde dehydrogenase activity; glutamate 5-kinase activity; delta1-pyrroline-5-carboxylate synthetase activity;
CDS_550_transcript_554	glutamate-5-semialdehyde dehydrogenase activity; glutamate 5-kinase activity; delta1-pyrroline-5-carboxylate synthetase activity;
CDS_551_transcript_555	amino acid binding;
CDS_552_transcript_556	structural constituent of ribosome;
CDS_553_transcript_557	structural constituent of ribosome;
CDS_554_transcript_558	protein kinase activity; nucleotide binding;
CDS_555_transcript_559	protein serine/threonine kinase activity; ATP binding;
CDS_557_transcript_561	rRNA methyltransferase activity;
CDS_558_transcript_562	proton-transporting ATP synthase activity, rotational mechanism; ATP binding;
CDS_559_transcript_563	proton-transporting ATP synthase activity, rotational mechanism; ATP binding;
CDS_560_transcript_564	proton-transporting ATP synthase activity, rotational mechanism; ATP binding;
CDS_561_transcript_565	DNA binding;
CDS_562_transcript_566	BH3 domain binding; protein heterodimerization activity; protein homodimerization activity;
CDS_563_transcript_567	structural constituent of ribosome;
CDS_564_transcript_568	oxidoreductase activity;
CDS_566_transcript_570	binding;
CDS_569_transcript_573	translation initiation factor activity;
CDS_570_transcript_574	translation initiation factor activity;
CDS_571_transcript_575	translation initiation factor activity;
CDS_572_transcript_576	translation initiation factor activity;
CDS_575_transcript_579	microtubule binding;
CDS_576_transcript_580	methyltransferase activity;
CDS_577_transcript_581	transporter activity;
CDS_578_transcript_582	water channel activity;
CDS_579_transcript_583	zinc ion binding; protein heterodimerization activity; protein homodimerization activity;
CDS_580_transcript_584	zinc ion binding; protein heterodimerization activity; protein homodimerization activity;
CDS_581_transcript_585	proton-transporting ATP synthase activity, rotational mechanism; ATP binding;
CDS_582_transcript_586	metal ion binding; oxidoreductase activity, acting on iron-sulfur proteins as donors; 4 iron, 4 sulfur cluster binding;
CDS_583_transcript_587	structural constituent of ribosome;
CDS_584_transcript_588	microtubule binding;
CDS_589_transcript_593	translation initiation factor activity;
CDS_590_transcript_594	Ran GTPase binding;
CDS_591_transcript_595	ATPase activity; ATP binding;
CDS_592_transcript_596	ATPase activity; ATP binding;
CDS_593_transcript_597	ATPase activity; ATP binding;
CDS_594_transcript_598	ATPase activity; ATP binding;
CDS_597_transcript_601	translation initiation factor activity;
CDS_598_transcript_602	translation initiation factor activity;
CDS_599_transcript_603	translation initiation factor activity;
CDS_600_transcript_604	translation initiation factor activity;
CDS_601_transcript_605	O-methyltransferase activity;
CDS_602_transcript_606	O-methyltransferase activity;
CDS_603_transcript_607	O-methyltransferase activity;
CDS_604_transcript_608	glycolate oxidase activity; FMN binding;
CDS_605_transcript_609	glycolate oxidase activity; FMN binding;
CDS_606_transcript_610	oxidoreductase activity; FMN binding;
CDS_607_transcript_611	glycolate oxidase activity; FMN binding;
CDS_608_transcript_612	oxidoreductase activity; FMN binding;
CDS_609_transcript_613	oxidoreductase activity; FMN binding;
CDS_610_transcript_614	oxidoreductase activity; FMN binding;
CDS_611_transcript_615	glycolate oxidase activity; FMN binding;
CDS_612_transcript_616	structural constituent of ribosome;
CDS_613_transcript_617	metal ion binding;
CDS_614_transcript_618	metal ion binding; oxidoreductase activity, acting on iron-sulfur proteins as donors; 4 iron, 4 sulfur cluster binding;
CDS_616_transcript_620	protein transporter activity; Ran GTPase binding; receptor activity;
CDS_617_transcript_621	identical protein binding; serine-type endopeptidase activity;
CDS_618_transcript_622	protein binding;
CDS_619_transcript_623	ATP-dependent peptidase activity; ATP binding;
CDS_620_transcript_624	ATP-dependent peptidase activity; ATP binding;
CDS_623_transcript_627	glycolate oxidase activity; FMN binding;
CDS_627_transcript_631	metal ion binding;
CDS_628_transcript_632	metal ion binding;
CDS_629_transcript_633	copper ion binding; electron carrier activity;
CDS_630_transcript_634	N4-(beta-N-acetylglucosaminyl)-L-asparaginase activity; asparaginase activity;
CDS_631_transcript_635	N4-(beta-N-acetylglucosaminyl)-L-asparaginase activity; asparaginase activity;
CDS_634_transcript_638	metal ion binding;
CDS_639_transcript_643	DNA binding; protein binding;
CDS_641_transcript_645	zinc ion binding;
CDS_642_transcript_646	zinc ion binding;
CDS_643_transcript_647	zinc ion binding;
CDS_645_transcript_649	copper ion binding; electron carrier activity;
CDS_646_transcript_650	fructose-bisphosphate aldolase activity;
CDS_647_transcript_651	fructose-bisphosphate aldolase activity;
CDS_648_transcript_652	NAD binding; isocitrate dehydrogenase (NADP+) activity; magnesium ion binding;
CDS_651_transcript_655	amino acid transmembrane transporter activity;
CDS_652_transcript_656	amino acid transmembrane transporter activity;
CDS_653_transcript_657	2-alkenal reductase [NAD(P)] activity; zinc ion binding;
CDS_654_transcript_658	2-alkenal reductase [NAD(P)] activity; zinc ion binding;
CDS_655_transcript_659	zinc ion binding; oxidoreductase activity;
CDS_656_transcript_660	translation release factor activity; GTPase activity; GTP binding;
CDS_657_transcript_661	translation release factor activity; GTPase activity; GTP binding;
CDS_658_transcript_662	translation elongation factor activity; GTPase activity; GTP binding;
CDS_662_transcript_666	cysteine synthase activity; transferase activity;
CDS_663_transcript_667	copper ion binding; electron carrier activity;
CDS_664_transcript_668	electron carrier activity; copper ion binding;
CDS_665_transcript_669	copper ion binding; electron carrier activity;
CDS_671_transcript_675	fructose 1,6-bisphosphate 1-phosphatase activity; sedoheptulose-bisphosphatase activity;
CDS_672_transcript_676	hydrolase activity, hydrolyzing O-glycosyl compounds; xyloglucan:xyloglucosyl transferase activity;
CDS_673_transcript_677	hydrolase activity, hydrolyzing O-glycosyl compounds; xyloglucan:xyloglucosyl transferase activity;
CDS_674_transcript_678	aminomethyltransferase activity; transaminase activity;
CDS_675_transcript_679	aminomethyltransferase activity; transaminase activity;
CDS_676_transcript_680	aminomethyltransferase activity; transaminase activity;
CDS_677_transcript_681	mRNA 5'-UTR binding; 4 iron, 4 sulfur cluster binding; aconitate hydratase activity; 1-aminocyclopropane-1-carboxylate oxidase activity; copper ion binding;
CDS_678_transcript_682	mRNA 5'-UTR binding; 4 iron, 4 sulfur cluster binding; aconitate hydratase activity; 1-aminocyclopropane-1-carboxylate oxidase activity; copper ion binding;
CDS_679_transcript_683	translation release factor activity; GTPase activity; GTP binding;
CDS_682_transcript_686	translation elongation factor activity; GTPase activity; GTP binding;
CDS_683_transcript_687	protein binding; glycine dehydrogenase (decarboxylating) activity; pyridoxal phosphate binding;
CDS_684_transcript_688	protein binding; glycine dehydrogenase (decarboxylating) activity; pyridoxal phosphate binding;
CDS_685_transcript_689	mRNA 5'-UTR binding; 4 iron, 4 sulfur cluster binding; aconitate hydratase activity; 1-aminocyclopropane-1-carboxylate oxidase activity; copper ion binding;
CDS_686_transcript_690	mRNA 5'-UTR binding; 4 iron, 4 sulfur cluster binding; aconitate hydratase activity; 1-aminocyclopropane-1-carboxylate oxidase activity; copper ion binding;
CDS_687_transcript_691	structural constituent of ribosome;
CDS_688_transcript_692	structural constituent of ribosome;
CDS_689_transcript_693	cadmium ion transmembrane transporter activity; ATPase activity; ATP binding;
CDS_690_transcript_694	ATP binding; ATPase activity;
CDS_692_transcript_696	translation elongation factor activity; GTPase activity; GTP binding;
CDS_696_transcript_700	calmodulin binding;
CDS_697_transcript_701	fructose 1,6-bisphosphate 1-phosphatase activity; sedoheptulose-bisphosphatase activity;
CDS_698_transcript_702	fructose 1,6-bisphosphate 1-phosphatase activity; sedoheptulose-bisphosphatase activity;
CDS_699_transcript_703	fructose 1,6-bisphosphate 1-phosphatase activity; sedoheptulose-bisphosphatase activity;
CDS_701_transcript_705	structural molecule activity;
CDS_702_transcript_706	structural molecule activity;
CDS_703_transcript_707	structural molecule activity;
CDS_707_transcript_711	structural constituent of ribosome;
CDS_708_transcript_712	structural constituent of ribosome;
CDS_709_transcript_713	structural constituent of ribosome;
CDS_710_transcript_714	pre-mRNA intronic binding;
CDS_715_transcript_719	fructose-bisphosphate aldolase activity;
CDS_716_transcript_720	protein transporter activity;
CDS_717_transcript_721	protein transporter activity;
CDS_726_transcript_731	protein disulfide oxidoreductase activity; enzyme activator activity; enzyme inhibitor activity;
CDS_727_transcript_732	protein disulfide oxidoreductase activity; enzyme activator activity; enzyme inhibitor activity;
CDS_728_transcript_733	protein disulfide oxidoreductase activity; enzyme activator activity; enzyme inhibitor activity;
CDS_729_transcript_734	protein disulfide oxidoreductase activity; enzyme activator activity; enzyme inhibitor activity;
CDS_730_transcript_735	translation elongation factor activity;
CDS_732_transcript_737	calcium ion binding;
CDS_733_transcript_738	calcium ion binding;
CDS_734_transcript_739	calcium ion binding;
CDS_735_transcript_740	fructose-bisphosphate aldolase activity;
CDS_736_transcript_741	fructose-bisphosphate aldolase activity;
CDS_737_transcript_742	fructose-bisphosphate aldolase activity;
CDS_738_transcript_743	sulfate adenylyltransferase (ATP) activity;
CDS_739_transcript_744	transferase activity, transferring glycosyl groups;
CDS_740_transcript_745	transferase activity, transferring glycosyl groups;
CDS_741_transcript_746	sequence-specific DNA binding transcription factor activity;
CDS_743_transcript_748	protein prenyltransferase activity;
CDS_748_transcript_753	zinc ion binding;
CDS_749_transcript_754	zinc ion binding;
CDS_750_transcript_755	zinc ion binding;
CDS_751_transcript_756	chlorophyll binding; metal ion binding;
CDS_752_transcript_757	ATP binding;
CDS_753_transcript_758	structural constituent of ribosome; protein binding;
CDS_754_transcript_759	structural constituent of ribosome;
CDS_755_transcript_760	structural constituent of ribosome;
CDS_756_transcript_761	structural constituent of ribosome;
CDS_757_transcript_762	structural constituent of ribosome; zinc ion binding;
CDS_758_transcript_763	structural constituent of ribosome;
CDS_759_transcript_764	calcium ion binding; unfolded protein binding; molybdenum ion binding;
CDS_760_transcript_765	calcium ion binding; unfolded protein binding; molybdenum ion binding;
CDS_761_transcript_766	calcium ion binding; unfolded protein binding; molybdenum ion binding;
CDS_762_transcript_767	calcium ion binding; unfolded protein binding; molybdenum ion binding;
CDS_767_transcript_772	ATP binding; protein serine/threonine kinase activity;
CDS_768_transcript_773	protein domain specific binding;
CDS_773_transcript_778	poly(U) RNA binding; oxygen evolving activity; calcium ion binding;
CDS_774_transcript_779	protease binding; ATP binding;
CDS_775_transcript_780	ATP binding;
CDS_777_transcript_782	transferase activity; cysteine synthase activity;
CDS_778_transcript_783	transferase activity; cysteine synthase activity;
CDS_780_transcript_785	nucleic acid binding; nucleotide binding;
CDS_781_transcript_786	nucleic acid binding; nucleotide binding;
CDS_782_transcript_787	metal ion binding;
CDS_787_transcript_792	metal ion binding; protein serine/threonine phosphatase activity;
CDS_788_transcript_793	metal ion binding; protein serine/threonine phosphatase activity;
CDS_791_transcript_796	metal ion binding; peroxidase activity; heme binding;
CDS_799_transcript_804	structural constituent of ribosome;
CDS_800_transcript_805	structural constituent of ribosome;
CDS_801_transcript_806	nutrient reservoir activity;
CDS_802_transcript_807	ATP binding; ATPase activity;
CDS_803_transcript_808	ATP binding; ATPase activity;
CDS_804_transcript_809	ATP binding; ATPase activity;
CDS_805_transcript_810	ATP binding; ATPase activity;
CDS_807_transcript_812	enzyme activator activity; protein disulfide oxidoreductase activity;
CDS_808_transcript_813	enzyme activator activity; protein disulfide oxidoreductase activity;
CDS_809_transcript_814	plastoquinol--plastocyanin reductase activity;
CDS_810_transcript_815	metal ion binding; heme binding; peroxidase activity;
CDS_811_transcript_816	DNA binding; protein heterodimerization activity;
CDS_812_transcript_817	metal ion binding;
CDS_813_transcript_818	sequence-specific DNA binding transcription factor activity; sequence-specific DNA binding;
CDS_814_transcript_819	zinc ion binding;
CDS_815_transcript_820	zinc ion binding;
CDS_816_transcript_821	protein complex scaffold;
CDS_817_transcript_822	protein complex scaffold;
CDS_818_transcript_823	DNA binding;
CDS_819_transcript_824	ATP binding; ATPase activity;
CDS_824_transcript_829	heat shock protein binding; unfolded protein binding;
CDS_825_transcript_830	heat shock protein binding; unfolded protein binding;
CDS_826_transcript_831	catalytic activity;
CDS_827_transcript_832	plastoquinol--plastocyanin reductase activity;
CDS_828_transcript_833	GTPase activity; structural constituent of cytoskeleton; GTP binding;
CDS_829_transcript_834	GTP binding; GTPase activity; structural constituent of cytoskeleton;
CDS_830_transcript_835	GTP binding; GTPase activity; structural constituent of cytoskeleton;
CDS_831_transcript_836	ATP-dependent peptidase activity; ATP binding;
CDS_832_transcript_837	catalytic activity;
CDS_833_transcript_838	MAP kinase activity; ATP binding; protein binding;
CDS_834_transcript_839	MAP kinase activity; ATP binding; protein binding;
CDS_835_transcript_840	GTP binding; GTPase activity; structural constituent of cytoskeleton;
CDS_838_transcript_843	glycolipid transporter activity; glycolipid binding;
CDS_840_transcript_845	ATP binding; protein serine/threonine kinase activity;
CDS_841_transcript_846	structural constituent of ribosome;
CDS_842_transcript_847	structural constituent of ribosome;
CDS_847_transcript_852	MAP kinase activity; ATP binding;
CDS_848_transcript_853	hydrolase activity, acting on ester bonds;
CDS_849_transcript_854	sequence-specific DNA binding transcription factor activity; DNA binding; chromatin binding;
CDS_852_transcript_857	phosphoribosylaminoimidazolecarboxamide formyltransferase activity; IMP cyclohydrolase activity;
CDS_853_transcript_858	phosphoribosylaminoimidazolecarboxamide formyltransferase activity; IMP cyclohydrolase activity;
CDS_854_transcript_859	phosphoribosylaminoimidazolecarboxamide formyltransferase activity; IMP cyclohydrolase activity;
CDS_855_transcript_860	ATP-dependent peptidase activity; ATP binding;
CDS_856_transcript_861	chlorophyll binding; metal ion binding;
CDS_861_transcript_866	actin binding;
CDS_862_transcript_867	actin binding;
CDS_863_transcript_868	actin binding;
CDS_864_transcript_869	chlorophyll binding;
CDS_865_transcript_870	chlorophyll binding;
CDS_866_transcript_871	chlorophyll binding;
CDS_867_transcript_872	phosphorelay response regulator activity;
CDS_871_transcript_876	actin binding;
CDS_872_transcript_877	actin binding;
CDS_873_transcript_878	actin binding;
CDS_878_transcript_883	ubiquitin-protein ligase activity; protein binding;
CDS_879_transcript_884	ubiquitin-protein ligase activity; protein binding;
CDS_880_transcript_885	ubiquitin-protein ligase activity; protein binding;
CDS_881_transcript_886	phosphoglycolate phosphatase activity;
CDS_882_transcript_887	phosphoglycolate phosphatase activity;
CDS_883_transcript_888	DNA binding; protein dimerization activity; sequence-specific DNA binding transcription factor activity;
CDS_884_transcript_889	protein dimerization activity;
CDS_885_transcript_890	protein dimerization activity;
CDS_886_transcript_891	protein dimerization activity;
CDS_887_transcript_892	alpha,alpha-trehalose-phosphate synthase (UDP-forming) activity; trehalose-phosphatase activity;
CDS_888_transcript_893	catalytic activity;
CDS_889_transcript_894	alpha,alpha-trehalose-phosphate synthase (UDP-forming) activity; trehalose-phosphatase activity;
CDS_890_transcript_895	translation elongation factor activity; GTP binding; GTPase activity;
CDS_891_transcript_896	GTP binding; ribosome binding; GTPase activity;
CDS_892_transcript_897	translation elongation factor activity; GTP binding; GTPase activity;
CDS_895_transcript_900	threonine-type endopeptidase activity;
CDS_896_transcript_901	threonine-type endopeptidase activity;
CDS_899_transcript_904	phosphorelay response regulator activity;
CDS_900_transcript_905	phosphorelay response regulator activity;
CDS_902_transcript_907	fructose-bisphosphate aldolase activity;
CDS_903_transcript_908	nucleotide binding;
CDS_904_transcript_909	allantoinase activity; cobalt ion binding; zinc ion binding;
CDS_907_transcript_912	metal ion binding;
CDS_909_transcript_914	magnesium-protoporphyrin IX monomethyl ester (oxidative) cyclase activity; metal ion binding;
CDS_910_transcript_915	flavin adenine dinucleotide binding; squalene monooxygenase activity;
CDS_911_transcript_916	glutathione binding; glutathione transferase activity;
CDS_912_transcript_918	RNA binding;
CDS_913_transcript_919	RNA binding;
CDS_914_transcript_920	RNA binding;
CDS_915_transcript_921	protein binding; glycine hydroxymethyltransferase activity; pyridoxal phosphate binding; poly(U) RNA binding;
CDS_918_transcript_924	metal ion binding; magnesium-protoporphyrin IX monomethyl ester (oxidative) cyclase activity;
CDS_919_transcript_925	ribulose-bisphosphate carboxylase activity; monooxygenase activity;
CDS_921_transcript_927	protein disulfide oxidoreductase activity;
CDS_922_transcript_928	protein disulfide oxidoreductase activity;
CDS_923_transcript_929	protein disulfide oxidoreductase activity;
CDS_924_transcript_930	mannose-6-phosphate isomerase activity;
CDS_925_transcript_931	mannose-6-phosphate isomerase activity;
CDS_926_transcript_932	RNA binding;
CDS_929_transcript_935	3-hydroxyacyl-CoA dehydrogenase activity; coenzyme binding;
CDS_930_transcript_936	3-hydroxyacyl-CoA dehydrogenase activity; coenzyme binding;
CDS_931_transcript_937	3-hydroxyacyl-CoA dehydrogenase activity; coenzyme binding;
CDS_932_transcript_938	3-hydroxyacyl-CoA dehydrogenase activity; coenzyme binding; enoyl-CoA hydratase activity;
CDS_933_transcript_939	RNA binding;
CDS_935_transcript_941	protein heterodimerization activity; sequence-specific DNA binding;
CDS_936_transcript_942	protein heterodimerization activity; sequence-specific DNA binding;
CDS_939_transcript_946	L-iditol 2-dehydrogenase activity; zinc ion binding;
CDS_940_transcript_947	oxidoreductase activity; zinc ion binding;
CDS_941_transcript_948	oxidoreductase activity; lyase activity;
CDS_942_transcript_949	chlorophyllide a oxygenase [overall] activity; oxidoreductase activity, acting on paired donors, with incorporation or reduction of molecular oxygen; 2 iron, 2 sulfur cluster binding; iron ion binding;
CDS_943_transcript_950	chlorophyllide a oxygenase [overall] activity; oxidoreductase activity, acting on paired donors, with incorporation or reduction of molecular oxygen; 2 iron, 2 sulfur cluster binding; iron ion binding;
CDS_944_transcript_951	chlorophyllide a oxygenase [overall] activity; oxidoreductase activity, acting on paired donors, with incorporation or reduction of molecular oxygen; 2 iron, 2 sulfur cluster binding; iron ion binding;
CDS_945_transcript_952	lipid binding;
CDS_946_transcript_953	lipid binding;
CDS_947_transcript_954	metal ion binding; electron carrier activity; chlorophyllide a oxygenase [overall] activity; 2 iron, 2 sulfur cluster binding;
CDS_948_transcript_955	glutathione peroxidase activity;
CDS_949_transcript_956	protein binding; zinc ion binding;
CDS_950_transcript_957	protein binding;
CDS_951_transcript_958	protein binding;
CDS_952_transcript_959	iron ion transmembrane transporter activity; protein binding;
CDS_953_transcript_960	zinc ion binding;
CDS_954_transcript_961	L-lysine transmembrane transporter activity; cationic amino acid transmembrane transporter activity; heme binding; cobalt ion binding; catalase activity; L-glutamate transmembrane transporter activity; arginine transmembrane transporter activity;
CDS_955_transcript_962	procollagen-proline 4-dioxygenase activity; L-ascorbic acid binding; iron ion binding;
CDS_956_transcript_963	procollagen-proline 4-dioxygenase activity; L-ascorbic acid binding; iron ion binding;
CDS_957_transcript_964	metal ion binding; superoxide dismutase activity;
CDS_958_transcript_965	metal ion binding; superoxide dismutase activity;
CDS_959_transcript_966	flavin adenine dinucleotide binding; thioredoxin-disulfide reductase activity;
CDS_960_transcript_967	GTP binding;
CDS_961_transcript_968	flavin adenine dinucleotide binding; protein binding; enzyme activator activity; oxidoreductase activity, acting on a sulfur group of donors, disulfide as acceptor; thioredoxin-disulfide reductase activity;
CDS_962_transcript_969	flavin adenine dinucleotide binding; protein binding; enzyme activator activity; oxidoreductase activity, acting on a sulfur group of donors, disulfide as acceptor; thioredoxin-disulfide reductase activity;
CDS_963_transcript_970	glutathione peroxidase activity;
CDS_964_transcript_971	glutathione peroxidase activity;
CDS_965_transcript_972	phosphoacetylglucosamine mutase activity;
CDS_966_transcript_973	calcium ion binding;
CDS_967_transcript_974	iron ion binding; acireductone dioxygenase [iron(II)-requiring] activity;
CDS_968_transcript_975	tRNA dihydrouridine synthase activity; flavin adenine dinucleotide binding;
CDS_969_transcript_976	flavin adenine dinucleotide binding; tRNA dihydrouridine synthase activity;
CDS_970_transcript_977	GTP binding; GTPase activity; structural constituent of cytoskeleton;
CDS_971_transcript_978	GTP binding; GTPase activity; structural constituent of cytoskeleton;
CDS_974_transcript_981	identical protein binding; serine-type endopeptidase activity;
CDS_975_transcript_982	identical protein binding; serine-type endopeptidase activity;
CDS_977_transcript_984	DNA binding;
CDS_978_transcript_985	GTP binding; GTPase activity; structural constituent of cytoskeleton;
CDS_979_transcript_986	GTP binding; GTPase activity; structural constituent of cytoskeleton;
CDS_980_transcript_987	GTP binding; GTPase activity; structural constituent of cytoskeleton;
CDS_981_transcript_988	nucleic acid binding; ATP-dependent helicase activity; ATP binding;
CDS_982_transcript_989	nucleic acid binding; ATP-dependent helicase activity; ATP binding;
CDS_983_transcript_990	calcium ion binding; structural constituent of ribosome; poly(A) RNA binding;
CDS_984_transcript_991	structural constituent of ribosome; RNA binding;
CDS_985_transcript_992	riboflavin synthase activity; oxidoreductase activity;
CDS_986_transcript_993	riboflavin synthase activity; oxidoreductase activity;
CDS_987_transcript_994	phosphoacetylglucosamine mutase activity;
CDS_988_transcript_995	carboxypeptidase activity; serine-type peptidase activity;
CDS_989_transcript_996	carboxypeptidase activity; serine-type peptidase activity;
CDS_990_transcript_997	(-)-menthol dehydrogenase activity; alcohol dehydrogenase (NADP+) activity; (+)-neomenthol dehydrogenase activity;
CDS_991_transcript_998	threonine-type endopeptidase activity;
CDS_992_transcript_999	glutamate-cysteine ligase activity;
CDS_993_transcript_1000	glutamate-cysteine ligase activity;
CDS_994_transcript_1001	glutamate-cysteine ligase activity;
CDS_995_transcript_1002	peptidyl-prolyl cis-trans isomerase activity; FK506 binding; protein binding; NADH dehydrogenase (plastoquinone) activity;
CDS_996_transcript_1003	threonine-type endopeptidase activity;
CDS_997_transcript_1004	threonine-type endopeptidase activity;
CDS_998_transcript_1005	translation release factor activity, codon specific;
CDS_999_transcript_1006	translation release factor activity, codon specific;
CDS_1000_transcript_1007	translation release factor activity, codon specific;
CDS_1001_transcript_1008	hydrogen ion transmembrane transporter activity;
CDS_1002_transcript_1009	poly(U) RNA binding; oxygen evolving activity; calcium ion binding;
CDS_1003_transcript_1010	calcium ion binding;
CDS_1007_transcript_1014	calcium ion binding;
CDS_1008_transcript_1015	calcium ion binding;
CDS_1009_transcript_1016	methyltransferase activity; snoRNA binding;
CDS_1010_transcript_1017	methyltransferase activity; snoRNA binding;
CDS_1011_transcript_1018	protein domain specific binding; calcium ion binding;
CDS_1012_transcript_1019	protein transporter activity; structural molecule activity;
CDS_1013_transcript_1020	calcium ion binding;
CDS_1020_transcript_1027	cytochrome-c oxidase activity; heme binding; iron ion binding;
CDS_1021_transcript_1028	structural constituent of ribosome;
CDS_1022_transcript_1029	actin binding; motor activity; nucleotide binding;
CDS_1023_transcript_1030	Rho guanyl-nucleotide exchange factor activity;
CDS_1024_transcript_1031	hydrolase activity, hydrolyzing O-glycosyl compounds; xyloglucan:xyloglucosyl transferase activity;
CDS_1026_transcript_1033	methyltransferase activity; snoRNA binding;
CDS_1027_transcript_1034	copper ion binding; methionine adenosyltransferase activity; ATP binding;
CDS_1028_transcript_1035	copper ion binding; methionine adenosyltransferase activity; ATP binding;
CDS_1029_transcript_1036	copper ion binding; methionine adenosyltransferase activity; ATP binding;
CDS_1030_transcript_1037	miRNA binding; DNA binding; protein dimerization activity; sequence-specific DNA binding transcription factor activity;
CDS_1031_transcript_1038	miRNA binding; DNA binding; protein dimerization activity; sequence-specific DNA binding transcription factor activity;
CDS_1032_transcript_1039	pyruvate dehydrogenase (acetyl-transferring) activity;
CDS_1034_transcript_1041	protein domain specific binding;
CDS_1035_transcript_1042	calcium ion binding;
CDS_1036_transcript_1043	calcium ion binding;
CDS_1037_transcript_1044	sequence-specific DNA binding transcription factor activity;
CDS_1038_transcript_1045	lipid binding;
CDS_1040_transcript_1048	zinc ion binding;
CDS_1041_transcript_1049	zinc ion binding;
CDS_1042_transcript_1050	zinc ion binding;
CDS_1043_transcript_1051	protein binding; chlorophyll binding; DNA binding; sequence-specific DNA binding transcription factor activity;
CDS_1051_transcript_1059	RNA binding;
CDS_1054_transcript_1062	allantoate deiminase activity; metallopeptidase activity;
CDS_1055_transcript_1063	allantoate deiminase activity; metallopeptidase activity;
CDS_1056_transcript_1064	catalytic activity;
CDS_1057_transcript_1065	selenium binding;
CDS_1058_transcript_1066	calcium ion binding; unfolded protein binding; molybdenum ion binding;
CDS_1059_transcript_1067	ubiquitin-protein ligase activity;
CDS_1060_transcript_1068	protein binding; chlorophyll binding; DNA binding; sequence-specific DNA binding transcription factor activity;
CDS_1063_transcript_1071	protein binding; ATP-dependent helicase activity; translation initiation factor activity; ATP binding;
CDS_1064_transcript_1072	protein binding; ATP-dependent helicase activity; translation initiation factor activity; ATP binding;
CDS_1065_transcript_1073	ATP-dependent helicase activity; nucleic acid binding; ATP binding;
CDS_1066_transcript_1074	protein binding; ATP-dependent helicase activity; translation initiation factor activity; ATP binding;
CDS_1067_transcript_1075	selenium binding;
CDS_1068_transcript_1076	selenium binding;
CDS_1069_transcript_1077	selenium binding;
CDS_1075_transcript_1083	translation elongation factor activity;
CDS_1076_transcript_1084	protein binding; ATP-dependent helicase activity; translation initiation factor activity; ATP binding;
CDS_1077_transcript_1085	nucleic acid binding; ATP-dependent helicase activity; ATP binding;
CDS_1078_transcript_1086	bHLH transcription factor binding; sequence-specific DNA binding transcription factor activity;
CDS_1082_transcript_1090	ATP binding;
CDS_1083_transcript_1091	ATP binding;
CDS_1086_transcript_1094	phosphate ion transmembrane-transporting ATPase activity; sugar:hydrogen symporter activity;
CDS_1088_transcript_1096	adenyl nucleotide binding; cobalt ion binding;
CDS_1089_transcript_1097	chromatin binding; Ran GTPase binding;
CDS_1091_transcript_1099	chromatin binding; Ran GTPase binding;
CDS_1093_transcript_1101	triose-phosphate transmembrane transporter activity;
CDS_1094_transcript_1102	phosphoglycerate transmembrane transporter activity; triose-phosphate transmembrane transporter activity; antiporter activity;
CDS_1095_transcript_1103	triose-phosphate transmembrane transporter activity;
CDS_1096_transcript_1104	protein binding; dioxygenase activity;
CDS_1097_transcript_1105	fructose-bisphosphate aldolase activity;
CDS_1098_transcript_1106	fructose-bisphosphate aldolase activity;
CDS_1100_transcript_1108	carotene 7,8-desaturase activity;
CDS_1101_transcript_1109	carotene 7,8-desaturase activity;
CDS_1102_transcript_1110	sucrose transmembrane transporter activity;
CDS_1103_transcript_1111	sucrose transmembrane transporter activity;
CDS_1105_transcript_1113	tRNA (guanine-N2-)-methyltransferase activity; RNA binding;
CDS_1106_transcript_1114	hydrolase activity, acting on ester bonds;
CDS_1107_transcript_1115	structural constituent of ribosome;
CDS_1108_transcript_1116	structural constituent of ribosome;
CDS_1109_transcript_1117	structural constituent of ribosome;
CDS_1111_transcript_1119	structural constituent of ribosome;
CDS_1112_transcript_1120	structural constituent of ribosome;
CDS_1113_transcript_1121	structural constituent of ribosome;
CDS_1114_transcript_1122	DNA binding; methyltransferase activity;
CDS_1115_transcript_1123	transferase activity, transferring glycosyl groups;
CDS_1116_transcript_1124	transferase activity, transferring glycosyl groups;
CDS_1117_transcript_1125	sequence-specific DNA binding transcription factor activity; DNA binding; chromatin binding;
CDS_1118_transcript_1126	chromatin binding; DNA binding;
CDS_1119_transcript_1127	fructose-bisphosphate aldolase activity;
CDS_1122_transcript_1130	transferase activity, transferring glycosyl groups;
CDS_1123_transcript_1131	transferase activity, transferring glycosyl groups;
CDS_1124_transcript_1132	fructose 1,6-bisphosphate 1-phosphatase activity; sedoheptulose-bisphosphatase activity;
CDS_1125_transcript_1133	calcium ion binding;
CDS_1126_transcript_1134	double-stranded RNA binding;
CDS_1127_transcript_1135	double-stranded RNA binding;
CDS_1131_transcript_1139	methyltransferase activity;
CDS_1132_transcript_1140	methyltransferase activity;
CDS_1133_transcript_1141	ubiquitin-protein ligase activity;
CDS_1134_transcript_1142	ubiquitin-protein ligase activity;
CDS_1135_transcript_1143	protein binding;
CDS_1136_transcript_1144	ubiquitin-protein ligase activity;
CDS_1138_transcript_1146	translation elongation factor activity; GTP binding; GTPase activity;
CDS_1139_transcript_1147	translation elongation factor activity; GTP binding; GTPase activity;
CDS_1141_transcript_1149	sulfate adenylyltransferase (ATP) activity;
CDS_1142_transcript_1150	sulfate adenylyltransferase (ATP) activity;
CDS_1144_transcript_1152	structural constituent of ribosome; nucleotide binding;
CDS_1145_transcript_1153	structural constituent of ribosome; nucleotide binding;
CDS_1146_transcript_1154	selenium binding;
CDS_1150_transcript_1158	sequence-specific DNA binding transcription factor activity; enhancer sequence-specific DNA binding; chromatin binding; calmodulin binding;
CDS_1151_transcript_1159	zinc ion binding; protein homodimerization activity;
CDS_1156_transcript_1164	aminomethyltransferase activity; transaminase activity;
CDS_1157_transcript_1165	poly(U) RNA binding; structural constituent of ribosome;
CDS_1158_transcript_1166	structural constituent of ribosome; poly(U) RNA binding;
CDS_1159_transcript_1167	metal ion binding; RNA binding; nucleotide binding;
CDS_1160_transcript_1168	metal ion binding; nucleotide binding; RNA binding;
CDS_1164_transcript_1172	sucrose-phosphate synthase activity;
CDS_1165_transcript_1173	sucrose-phosphate synthase activity;
CDS_1169_transcript_1177	magnesium chelatase activity;
CDS_1170_transcript_1178	metal ion binding; nucleotide binding; RNA binding;
CDS_1171_transcript_1179	metal ion binding; nucleotide binding; RNA binding;
CDS_1172_transcript_1180	metal ion binding; nucleotide binding; RNA binding;
CDS_1173_transcript_1181	zinc ion binding;
CDS_1174_transcript_1182	zinc ion binding;
CDS_1175_transcript_1183	ATP binding; unfolded protein binding;
CDS_1176_transcript_1184	ATP binding; unfolded protein binding;
CDS_1177_transcript_1185	ATP binding; unfolded protein binding;
CDS_1178_transcript_1186	ATP binding; unfolded protein binding;
CDS_1179_transcript_1187	ATP binding; unfolded protein binding;
CDS_1180_transcript_1188	signal transducer activity; G-protein beta/gamma-subunit complex binding; GTPase activity; GTP binding;
CDS_1181_transcript_1189	metal ion binding; heme binding; catalase activity;
CDS_1182_transcript_1190	metal ion binding; heme binding; catalase activity;
CDS_1183_transcript_1191	protein transporter activity; Ran GTPase binding;
CDS_1184_transcript_1192	protein transporter activity; Ran GTPase binding;
CDS_1185_transcript_1193	diacylglycerol O-acyltransferase activity;
CDS_1186_transcript_1194	linoleate 13S-lipoxygenase activity; iron ion binding;
CDS_1187_transcript_1195	triose-phosphate transmembrane transporter activity;
CDS_1188_transcript_1196	beta-fructofuranosidase activity; glycopeptide alpha-N-acetylgalactosaminidase activity;
CDS_1189_transcript_1197	cysteine-type peptidase activity;
CDS_1190_transcript_1198	cysteine-type peptidase activity;
CDS_1192_transcript_1200	protein transporter activity; Ran GTPase binding;
CDS_1193_transcript_1201	protein transporter activity; Ran GTPase binding;
CDS_1194_transcript_1202	calmodulin binding;
CDS_1195_transcript_1203	DNA binding; calmodulin binding;
CDS_1196_transcript_1204	metal ion binding; heme binding; catalase activity;
CDS_1199_transcript_1207	adenylate kinase activity; ATP binding;
CDS_1200_transcript_1208	adenylate kinase activity; ATP binding;
CDS_1201_transcript_1209	GTP binding;
CDS_1202_transcript_1210	enzyme activator activity; 4 iron, 4 sulfur cluster binding; quinolinate synthetase A activity; protein homodimerization activity;
CDS_1205_transcript_1213	GTP binding; nucleoside-triphosphatase activity; protein binding;
CDS_1206_transcript_1214	GTP binding; nucleoside-triphosphatase activity; protein binding;
CDS_1207_transcript_1215	nucleoside-triphosphatase activity; GTP binding;
CDS_1208_transcript_1216	structural constituent of ribosome;
CDS_1209_transcript_1217	sequence-specific DNA binding transcription factor activity; DNA binding; protein dimerization activity;
CDS_1210_transcript_1218	RNA binding;
CDS_1211_transcript_1219	protein binding;
CDS_1212_transcript_1220	protein binding;
CDS_1213_transcript_1221	methyltransferase activity;
CDS_1214_transcript_1222	methyltransferase activity;
CDS_1215_transcript_1223	protein binding; GTP binding; DNA binding; sequence-specific DNA binding transcription factor activity;
CDS_1216_transcript_1224	nucleotide binding; RNA binding;
CDS_1219_transcript_1227	NAD binding; oxidoreductase activity, acting on the aldehyde or oxo group of donors, NAD or NADP as acceptor; NADP binding;
CDS_1220_transcript_1228	structural constituent of ribosome;
CDS_1223_transcript_1231	ATP binding; phosphoribulokinase activity;
CDS_1224_transcript_1232	phosphoribulokinase activity; protein binding; ATP binding;
CDS_1225_transcript_1233	ATP binding; phosphoribulokinase activity;
CDS_1226_transcript_1234	nucleic acid binding; nucleotide binding;
CDS_1227_transcript_1235	nucleic acid binding; nucleotide binding;
CDS_1229_transcript_1237	metal ion binding;
CDS_1231_transcript_1239	endopeptidase activity; NEDD8 ligase activity; protein binding;
CDS_1232_transcript_1240	acid-amino acid ligase activity;
CDS_1233_transcript_1241	sugar:hydrogen symporter activity;
CDS_1238_transcript_1246	phosphoribulokinase activity; protein binding; ATP binding;
CDS_1239_transcript_1247	ATP binding; phosphoribulokinase activity;
CDS_1240_transcript_1248	NAD binding; oxidoreductase activity, acting on the aldehyde or oxo group of donors, NAD or NADP as acceptor; NADP binding;
CDS_1241_transcript_1249	metal ion binding; heme binding; catalase activity;
CDS_1242_transcript_1250	metal ion binding;
CDS_1243_transcript_1251	microtubule plus-end binding;
CDS_1248_transcript_1256	hydrolase activity;
CDS_1249_transcript_1257	malate dehydrogenase (NADP+) activity;
CDS_1252_transcript_1260	beta-galactosidase activity; carbohydrate binding;
CDS_1253_transcript_1261	beta-galactosidase activity; carbohydrate binding;
CDS_1254_transcript_1262	iron-sulfur cluster binding; iron ion binding;
CDS_1255_transcript_1263	iron-sulfur cluster binding; iron ion binding;
CDS_1257_transcript_1265	sterol 14-demethylase activity; oxygen binding; heme binding; iron ion binding;
CDS_1258_transcript_1266	sterol 14-demethylase activity; oxygen binding; heme binding; iron ion binding;
CDS_1259_transcript_1267	beta-galactosidase activity; carbohydrate binding;
CDS_1266_transcript_1274	malate dehydrogenase (NADP+) activity; L-malate dehydrogenase activity;
CDS_1267_transcript_1275	sucrose transmembrane transporter activity;
CDS_1268_transcript_1276	sucrose transmembrane transporter activity;
CDS_1271_transcript_1279	metal ion binding;
CDS_1272_transcript_1280	aminoacyl-tRNA hydrolase activity;
CDS_1273_transcript_1281	transcription cofactor activity; DNA binding; protein binding; sequence-specific DNA binding transcription factor activity;
CDS_1274_transcript_1282	transcription cofactor activity; DNA binding; protein binding; sequence-specific DNA binding transcription factor activity;
CDS_1276_transcript_1284	calcium ion binding;
CDS_1277_transcript_1285	nucleotide binding;
CDS_1278_transcript_1286	structural constituent of ribosome;
CDS_1279_transcript_1287	structural constituent of ribosome;
CDS_1280_transcript_1288	structural constituent of ribosome;
CDS_1281_transcript_1289	structural constituent of ribosome;
CDS_1282_transcript_1290	structural constituent of ribosome;
CDS_1283_transcript_1291	structural constituent of ribosome;
CDS_1284_transcript_1292	structural constituent of ribosome;
CDS_1285_transcript_1293	structural constituent of ribosome;
CDS_1287_transcript_1295	ATP binding; protein serine/threonine kinase activity;
CDS_1288_transcript_1296	ATP binding; protein serine/threonine kinase activity;
CDS_1289_transcript_1297	ATP binding; protein serine/threonine kinase activity;
CDS_1290_transcript_1298	translation elongation factor activity; GTP binding; ATP binding;
CDS_1291_transcript_1299	zinc ion binding;
CDS_1292_transcript_1300	manganese ion binding; nutrient reservoir activity;
CDS_1293_transcript_1301	nutrient reservoir activity; manganese ion binding; oxalate oxidase activity; GDP-L-fucose synthase activity;
CDS_1294_transcript_1302	signal transducer activity;
CDS_1295_transcript_1303	signal transducer activity;
CDS_1296_transcript_1304	hydrogen ion transmembrane transporter activity;
CDS_1297_transcript_1305	transferase activity, transferring glycosyl groups;
CDS_1298_transcript_1306	transferase activity, transferring glycosyl groups;
CDS_1299_transcript_1307	DNA helicase activity; ATP binding;
CDS_1301_transcript_1309	glycine dehydrogenase (decarboxylating) activity;
CDS_1302_transcript_1310	glycine dehydrogenase (decarboxylating) activity;
CDS_1303_transcript_1311	unfolded protein binding;
CDS_1304_transcript_1312	unfolded protein binding;
CDS_1305_transcript_1313	unfolded protein binding;
CDS_1306_transcript_1314	unfolded protein binding;
CDS_1307_transcript_1315	oxidoreductase activity, acting on the aldehyde or oxo group of donors, NAD or NADP as acceptor; NAD binding; NADP binding;
CDS_1308_transcript_1316	kinase activity; NADPH-hemoprotein reductase activity; iron ion binding; DNA binding; sequence-specific DNA binding transcription factor activity; FMN binding;
CDS_1309_transcript_1317	kinase activity; NADPH-hemoprotein reductase activity; iron ion binding; DNA binding; sequence-specific DNA binding transcription factor activity; FMN binding;
CDS_1310_transcript_1318	kinase activity; NADPH-hemoprotein reductase activity; iron ion binding; DNA binding; sequence-specific DNA binding transcription factor activity; FMN binding;
CDS_1311_transcript_1319	3-chloroallyl aldehyde dehydrogenase activity; aldehyde dehydrogenase (NAD) activity;
CDS_1312_transcript_1320	3-chloroallyl aldehyde dehydrogenase activity; aldehyde dehydrogenase (NAD) activity;
CDS_1313_transcript_1321	sequence-specific DNA binding transcription factor activity; zinc ion binding;
CDS_1314_transcript_1322	kinase activity; phospholipase activity; 4 iron, 4 sulfur cluster binding; galactolipase activity; triglyceride lipase activity; lipoate synthase activity; metal ion binding; GTPase activity;
CDS_1315_transcript_1323	electron carrier activity;
CDS_1319_transcript_1327	oxidoreductase activity, acting on NAD(P)H, quinone or similar compound as acceptor;
CDS_1320_transcript_1328	oxidoreductase activity, acting on NAD(P)H, quinone or similar compound as acceptor;
CDS_1321_transcript_1329	oxidoreductase activity, acting on NAD(P)H, quinone or similar compound as acceptor;
CDS_1322_transcript_1330	SNAP receptor activity;
CDS_1323_transcript_1331	SNAP receptor activity;
CDS_1324_transcript_1332	nucleic acid binding; nucleotide binding;
CDS_1325_transcript_1333	nucleic acid binding; nucleotide binding;
CDS_1326_transcript_1334	nucleic acid binding; nucleotide binding;
CDS_1327_transcript_1335	2 iron, 2 sulfur cluster binding; metal ion binding; electron carrier activity;
CDS_1328_transcript_1336	metal ion binding; electron carrier activity; 2 iron, 2 sulfur cluster binding;
CDS_1329_transcript_1337	ATP binding; protein serine/threonine kinase activity;
CDS_1330_transcript_1338	ATP binding; protein serine/threonine kinase activity;
CDS_1331_transcript_1339	ATP binding; protein serine/threonine kinase activity;
CDS_1332_transcript_1340	oxidoreductase activity, acting on the aldehyde or oxo group of donors, NAD or NADP as acceptor; NAD binding; NADP binding;
CDS_1333_transcript_1341	NAD binding; oxidoreductase activity, acting on the aldehyde or oxo group of donors, NAD or NADP as acceptor; NADP binding;
CDS_1335_transcript_1343	ATP binding; protein serine/threonine kinase activity;
CDS_1336_transcript_1344	pyruvate, phosphate dikinase activity; kinase activity; ATP binding;
CDS_1337_transcript_1345	kinase activity; pyruvate, phosphate dikinase activity;
CDS_1338_transcript_1346	pyruvate, phosphate dikinase activity; kinase activity; ATP binding;
CDS_1339_transcript_1347	pyruvate, phosphate dikinase activity; kinase activity; ATP binding;
CDS_1340_transcript_1348	signal transducer activity; ubiquitin-protein ligase activity; protein binding;
CDS_1341_transcript_1349	ubiquitin-protein ligase activity; protein binding;
CDS_1342_transcript_1350	signal transducer activity;
CDS_1343_transcript_1351	structural constituent of ribosome;
CDS_1344_transcript_1352	structural constituent of ribosome;
CDS_1345_transcript_1353	thiosulfate sulfurtransferase activity;
CDS_1346_transcript_1354	protein heterodimerization activity;
CDS_1348_transcript_1356	structural constituent of ribosome;
CDS_1349_transcript_1357	structural constituent of ribosome;
CDS_1350_transcript_1358	structural constituent of ribosome;
CDS_1351_transcript_1359	structural constituent of ribosome;
CDS_1352_transcript_1360	metal ion binding; electron carrier activity; 2 iron, 2 sulfur cluster binding;
CDS_1353_transcript_1361	metal ion binding; electron carrier activity; 2 iron, 2 sulfur cluster binding;
CDS_1354_transcript_1362	metal ion binding; electron carrier activity; 2 iron, 2 sulfur cluster binding;
CDS_1355_transcript_1363	2 iron, 2 sulfur cluster binding; metal ion binding; electron carrier activity;
CDS_1356_transcript_1364	oxidoreductase activity, acting on paired donors, with oxidation of a pair of donors resulting in the reduction of molecular oxygen to two molecules of water;
CDS_1358_transcript_1366	heme binding; metal ion binding; catalase activity;
CDS_1359_transcript_1367	GTP binding;
CDS_1362_transcript_1370	metal ion binding;
CDS_1363_transcript_1371	RNA binding; nucleotide binding;
CDS_1364_transcript_1372	polygalacturonase activity;
CDS_1365_transcript_1373	hydrolase activity;
CDS_1366_transcript_1374	hydrolase activity;
CDS_1367_transcript_1375	structural constituent of ribosome;
CDS_1368_transcript_1376	structural constituent of ribosome;
CDS_1370_transcript_1378	NAD binding; oxidoreductase activity, acting on the aldehyde or oxo group of donors, NAD or NADP as acceptor; NADP binding;
CDS_1374_transcript_1382	pre-mRNA intronic binding; single-stranded telomeric DNA binding; poly(A) RNA binding; protein binding; nucleotide binding;
CDS_1375_transcript_1383	SNAP receptor activity;
CDS_1376_transcript_1384	serine-type peptidase activity;
CDS_1377_transcript_1385	structural constituent of ribosome;
CDS_1378_transcript_1386	structural constituent of ribosome;
CDS_1379_transcript_1387	nucleic acid binding;
CDS_1385_transcript_1393	protein serine/threonine kinase activity; structural constituent of ribosome; ATP binding;
CDS_1386_transcript_1394	endoribonuclease activity;
CDS_1387_transcript_1395	endoribonuclease activity;
CDS_1388_transcript_1396	endoribonuclease activity;
CDS_1391_transcript_1399	serine-type carboxypeptidase activity;
CDS_1392_transcript_1400	ATP binding; protein serine/threonine kinase activity;
CDS_1393_transcript_1401	ATP binding; protein serine/threonine kinase activity;
CDS_1394_transcript_1402	zinc ion binding; protein homodimerization activity;
CDS_1395_transcript_1403	hydrolase activity;
CDS_1396_transcript_1404	poly(U) RNA binding; protein binding; oxygen evolving activity; calcium ion binding;
CDS_1397_transcript_1405	poly(U) RNA binding; protein binding; oxygen evolving activity; calcium ion binding;
CDS_1398_transcript_1406	NAD binding; metal ion binding; malate dehydrogenase (decarboxylating) (NAD+) activity;
CDS_1399_transcript_1407	NAD binding; zinc ion binding; oxidoreductase activity, acting on NAD(P)H, NAD(P) as acceptor; cobalt ion binding; ATP binding; malate dehydrogenase (decarboxylating) (NAD+) activity; protein homodimerization activity; oxaloacetate decarboxylase activity;
CDS_1400_transcript_1408	transferase activity, transferring hexosyl groups; UDP-glycosyltransferase activity;
CDS_1401_transcript_1409	quercetin 3-O-glucosyltransferase activity;
CDS_1402_transcript_1410	transferase activity, transferring hexosyl groups; UDP-glycosyltransferase activity;
CDS_1403_transcript_1411	metal ion binding;
CDS_1404_transcript_1412	calcium:hydrogen antiporter activity;
CDS_1405_transcript_1413	calcium:hydrogen antiporter activity;
CDS_1406_transcript_1414	oxidoreductase activity, acting on the CH-CH group of donors, NAD or NADP as acceptor; geranylgeranyl reductase activity;
CDS_1407_transcript_1415	oxidoreductase activity, acting on the CH-CH group of donors, NAD or NADP as acceptor; geranylgeranyl reductase activity;
CDS_1408_transcript_1416	transmembrane transporter activity;
CDS_1411_transcript_1419	sequence-specific DNA binding transcription factor activity; DNA binding;
CDS_1415_transcript_1423	DNA-directed RNA polymerase activity; DNA binding; ribonucleoside binding;
CDS_1416_transcript_1424	snoRNA binding; methyltransferase activity;
CDS_1419_transcript_1427	kinase activity;
CDS_1421_transcript_1429	protochlorophyllide reductase activity;
CDS_1422_transcript_1430	1,3-beta-D-glucan synthase activity;
CDS_1424_transcript_1432	oxidoreductase activity, acting on the CH-CH group of donors, NAD or NADP as acceptor; geranylgeranyl reductase activity;
CDS_1427_transcript_1435	sequence-specific DNA binding transcription factor activity; DNA binding; chromatin binding;
CDS_1428_transcript_1436	phosphatidylinositol binding;
CDS_1433_transcript_1441	ATPase activity, coupled to transmembrane movement of substances;
CDS_1434_transcript_1442	structural constituent of ribosome; RNA binding;
CDS_1435_transcript_1443	structural constituent of ribosome; RNA binding;
CDS_1436_transcript_1444	structural constituent of ribosome; RNA binding;
CDS_1437_transcript_1445	structural constituent of ribosome; RNA binding;
CDS_1438_transcript_1446	ATPase activity, coupled to transmembrane movement of substances;
CDS_1439_transcript_1447	ATPase activity, coupled to transmembrane movement of substances;
CDS_1440_transcript_1448	ATPase activity, coupled to transmembrane movement of substances;
CDS_1441_transcript_1449	protein domain specific binding;
CDS_1442_transcript_1450	protein phosphorylated amino acid binding; protein domain specific binding;
CDS_1445_transcript_1453	protein binding;
CDS_1446_transcript_1454	protein binding;
CDS_1447_transcript_1455	protochlorophyllide reductase activity;
CDS_1448_transcript_1456	protochlorophyllide reductase activity;
CDS_1449_transcript_1457	isomerase activity;
CDS_1450_transcript_1458	protein domain specific binding;
CDS_1451_transcript_1459	RNA binding; nucleotide binding;
CDS_1452_transcript_1460	structural molecule activity;
CDS_1453_transcript_1461	structural molecule activity;
CDS_1454_transcript_1462	structural molecule activity;
CDS_1455_transcript_1463	alpha-amylase activity; calcium ion binding;
CDS_1456_transcript_1464	alpha-amylase activity; calcium ion binding;
CDS_1458_transcript_1466	copper ion binding; dihydrolipoyllysine-residue acetyltransferase activity;
CDS_1459_transcript_1467	copper ion binding; dihydrolipoyllysine-residue acetyltransferase activity;
CDS_1461_transcript_1469	translation initiation factor activity; GTPase activity; GTP binding;
CDS_1462_transcript_1470	GTP binding; translation initiation factor activity; GTPase activity;
CDS_1463_transcript_1472	identical protein binding; receptor signaling protein activity; kinase activity; receptor binding;
CDS_1464_transcript_1473	NAD binding; oxidoreductase activity, acting on the aldehyde or oxo group of donors, NAD or NADP as acceptor; NADP binding;
CDS_1465_transcript_1474	translation initiation factor activity;
CDS_1468_transcript_1477	calcium ion binding; voltage-gated calcium channel activity;
CDS_1469_transcript_1478	calcium ion binding; voltage-gated calcium channel activity;
CDS_1470_transcript_1479	metal ion binding;
CDS_1471_transcript_1481	GTPase activity; GTP binding;
CDS_1472_transcript_1482	protein binding; GTP binding; GTPase activity;
CDS_1474_transcript_1484	beta-galactosidase activity; carbohydrate binding;
CDS_1478_transcript_1488	NAD binding; NADP binding; glyceraldehyde-3-phosphate dehydrogenase (NAD+) (phosphorylating) activity;
CDS_1479_transcript_1489	zinc ion binding; NAD binding; NADP binding; glyceraldehyde-3-phosphate dehydrogenase (NAD+) (phosphorylating) activity; copper ion binding;
CDS_1480_transcript_1490	zinc ion binding; sequence-specific DNA binding transcription factor activity;
CDS_1481_transcript_1491	protein binding; dioxygenase activity;
CDS_1482_transcript_1492	ATP binding; protein serine/threonine kinase activity;
CDS_1483_transcript_1493	nucleoside diphosphate kinase activity; ATP binding;
CDS_1484_transcript_1494	nucleoside diphosphate kinase activity; ATP binding;
CDS_1485_transcript_1495	ATP binding; protein serine/threonine kinase activity;
CDS_1488_transcript_1498	protein homodimerization activity; chromatin binding;
CDS_1489_transcript_1499	sequence-specific DNA binding transcription factor activity; zinc ion binding;
CDS_1492_transcript_1502	transferase activity; pyridoxal phosphate binding;
CDS_1493_transcript_1503	transferase activity; pyridoxal phosphate binding;
CDS_1494_transcript_1504	transferase activity; pyridoxal phosphate binding;
CDS_1495_transcript_1505	zinc ion binding; sequence-specific DNA binding transcription factor activity;
CDS_1499_transcript_1509	calcium-transporting ATPase activity; calmodulin binding; metal ion binding; ATP binding;
CDS_1500_transcript_1510	calcium-transporting ATPase activity; calmodulin binding; metal ion binding; ATP binding;
CDS_1501_transcript_1511	nucleic acid binding; ATP-dependent helicase activity; ATP binding;
CDS_1502_transcript_1512	protochlorophyllide reductase activity;
CDS_1503_transcript_1513	protein serine/threonine kinase activity; ATP binding;
CDS_1504_transcript_1514	GDP-mannose transmembrane transporter activity;
CDS_1505_transcript_1515	DNA binding;
CDS_1508_transcript_1518	protein kinase activity; ATP binding;
CDS_1509_transcript_1519	methyltransferase activity;
CDS_1510_transcript_1520	methyltransferase activity;
CDS_1511_transcript_1521	GTP binding; GTPase activity; copper ion binding;
CDS_1512_transcript_1522	protein homodimerization activity; chromatin binding;
CDS_1513_transcript_1523	protein homodimerization activity; chromatin binding;
CDS_1514_transcript_1524	protein homodimerization activity; chromatin binding;
CDS_1515_transcript_1525	monooxygenase activity; iron ion binding; heme binding; oxidoreductase activity, acting on paired donors, with incorporation or reduction of molecular oxygen; oxygen binding;
CDS_1516_transcript_1526	monooxygenase activity; iron ion binding; heme binding; oxidoreductase activity, acting on paired donors, with incorporation or reduction of molecular oxygen; oxygen binding;
CDS_1517_transcript_1527	monooxygenase activity; iron ion binding; heme binding; oxidoreductase activity, acting on paired donors, with incorporation or reduction of molecular oxygen; oxygen binding;
CDS_1521_transcript_1531	actin filament binding;
CDS_1522_transcript_1532	actin binding;
CDS_1523_transcript_1533	protein binding;
CDS_1525_transcript_1535	nucleotide binding; RNA binding;
CDS_1526_transcript_1536	nucleotide binding; RNA binding;
CDS_1527_transcript_1537	nucleotide binding; RNA binding;
CDS_1528_transcript_1538	nucleic acid binding; exonuclease activity;
CDS_1532_transcript_1542	manganese ion binding; 2,3-bisphosphoglycerate-independent phosphoglycerate mutase activity;
CDS_1533_transcript_1543	manganese ion binding; 2,3-bisphosphoglycerate-independent phosphoglycerate mutase activity;
CDS_1535_transcript_1545	RNA polymerase II core promoter proximal region sequence-specific DNA binding transcription factor activity involved in positive regulation of transcription; protein serine/threonine kinase activity; ATP binding; non-membrane spanning protein tyrosine kinase activity;
CDS_1542_transcript_1552	lipase activity; transferase activity, transferring acyl groups;
CDS_1546_transcript_1556	dicarboxylic acid transmembrane transporter activity; tricarboxylic acid transmembrane transporter activity;
CDS_1547_transcript_1557	dicarboxylic acid transmembrane transporter activity; tricarboxylic acid transmembrane transporter activity;
CDS_1548_transcript_1558	dicarboxylic acid transmembrane transporter activity; tricarboxylic acid transmembrane transporter activity;
CDS_1549_transcript_1559	dicarboxylic acid transmembrane transporter activity; tricarboxylic acid transmembrane transporter activity;
CDS_1550_transcript_1560	dicarboxylic acid transmembrane transporter activity; tricarboxylic acid transmembrane transporter activity;
CDS_1551_transcript_1561	transferase activity, transferring phosphorus-containing groups;
CDS_1552_transcript_1562	glycerophosphodiester phosphodiesterase activity;
CDS_1553_transcript_1563	ATP binding; protein serine/threonine kinase activity;
CDS_1554_transcript_1564	glycerophosphodiester phosphodiesterase activity;
CDS_1555_transcript_1565	kinase activity; glycerophosphodiester phosphodiesterase activity;
CDS_1556_transcript_1566	glycerophosphodiester phosphodiesterase activity;
CDS_1557_transcript_1567	glycerophosphodiester phosphodiesterase activity;
CDS_1562_transcript_1572	protochlorophyllide reductase activity;
CDS_1567_transcript_1577	protein homodimerization activity; protein kinase activity; cinnamoyl-CoA reductase activity; histone methyltransferase activity (H3-K4 specific); histone methyltransferase activity (H3-K36 specific); coenzyme binding; RNA binding;
CDS_1568_transcript_1578	catalytic activity; coenzyme binding;
CDS_1569_transcript_1579	protein homodimerization activity; protein kinase activity; cinnamoyl-CoA reductase activity; histone methyltransferase activity (H3-K4 specific); histone methyltransferase activity (H3-K36 specific); coenzyme binding; RNA binding;
CDS_1570_transcript_1580	nucleoside diphosphate kinase activity; ATP binding;
CDS_1571_transcript_1581	nucleoside diphosphate kinase activity; ATP binding;
CDS_1573_transcript_1583	ATP-dependent helicase activity; RNA binding; ATP binding;
CDS_1575_transcript_1585	transmembrane receptor protein serine/threonine kinase activity; receptor serine/threonine kinase binding; ATP binding;
CDS_1576_transcript_1586	ATP binding; protein serine/threonine kinase activity;
CDS_1577_transcript_1587	ATP binding; protein serine/threonine kinase activity;
CDS_1578_transcript_1588	ATP binding; protein serine/threonine kinase activity;
CDS_1582_transcript_1592	histone binding; zinc ion binding; methyl-CpNpG binding; methyl-CpNpN binding; histone-lysine N-methyltransferase activity; methyl-CpG binding;
CDS_1584_transcript_1594	glycogen phosphorylase activity; pyridoxal phosphate binding;
CDS_1585_transcript_1595	helicase activity; DNA binding; ATP binding; zinc ion binding;
CDS_1586_transcript_1596	protein binding; zinc ion binding; transferase activity; cysteine synthase activity; ATP binding;
CDS_1587_transcript_1597	chromatin binding;
CDS_1588_transcript_1598	voltage-gated potassium channel activity; chromatin binding; protein binding;
CDS_1589_transcript_1599	protein phosphatase type 2A regulator activity;
CDS_1591_transcript_1601	serine-tRNA ligase activity; ATP binding;
CDS_1593_transcript_1603	Rab GTPase activator activity;
CDS_1594_transcript_1604	Rab GTPase activator activity;
CDS_1597_transcript_1607	Ran GTPase binding; chromatin binding;
CDS_1601_transcript_1611	structural constituent of ribosome;
CDS_1602_transcript_1612	glutamate-ammonia ligase activity; ATP binding;
CDS_1603_transcript_1613	ATP binding; glutamate-ammonia ligase activity;
CDS_1604_transcript_1614	serine-type endopeptidase activity;
CDS_1605_transcript_1615	serine-type endopeptidase activity;
CDS_1606_transcript_1616	zinc ion binding;
CDS_1607_transcript_1617	zinc ion binding;
CDS_1609_transcript_1619	structural constituent of ribosome;
CDS_1610_transcript_1620	structural constituent of ribosome;
CDS_1611_transcript_1621	structural constituent of ribosome;
CDS_1612_transcript_1622	structural constituent of ribosome;
CDS_1615_transcript_1625	omega-6 fatty acid desaturase activity;
CDS_1616_transcript_1626	oxidoreductase activity;
CDS_1621_transcript_1631	protein binding;
CDS_1622_transcript_1632	protein binding;
CDS_1623_transcript_1633	histone binding; zinc ion binding; DNA binding;
CDS_1624_transcript_1634	quinone binding; zinc ion binding; NADH dehydrogenase (ubiquinone) activity; 4 iron, 4 sulfur cluster binding;
CDS_1625_transcript_1635	RNA binding;
CDS_1627_transcript_1637	protein binding; hydrogen-exporting ATPase activity, phosphorylative mechanism; magnesium ion binding; ATP binding;
CDS_1632_transcript_1642	RNA binding; ribonuclease T2 activity;
CDS_1635_transcript_1645	hydrogen-exporting ATPase activity, phosphorylative mechanism; magnesium ion binding; ATP binding;
CDS_1637_transcript_1647	hydrolase activity, acting on acid anhydrides, catalyzing transmembrane movement of substances; actin filament binding; ATP binding;
CDS_1639_transcript_1650	protein binding; hydrogen-exporting ATPase activity, phosphorylative mechanism; magnesium ion binding; ATP binding;
CDS_1640_transcript_1651	protein binding; hydrogen-exporting ATPase activity, phosphorylative mechanism; magnesium ion binding; ATP binding;
CDS_1641_transcript_1652	protein binding; hydrogen-exporting ATPase activity, phosphorylative mechanism; magnesium ion binding; ATP binding;
CDS_1642_transcript_1653	calmodulin binding; ATP binding; ATPase activity;
CDS_1643_transcript_1654	metal ion binding; acid phosphatase activity; protein serine/threonine phosphatase activity;
CDS_1644_transcript_1655	metal ion binding; acid phosphatase activity; protein serine/threonine phosphatase activity;
CDS_1645_transcript_1656	zinc ion binding;
CDS_1646_transcript_1657	zinc ion binding;
CDS_1647_transcript_1658	zinc ion binding;
CDS_1648_transcript_1659	hydrogen-exporting ATPase activity, phosphorylative mechanism; magnesium ion binding; ATP binding;
CDS_1649_transcript_1660	hydrogen-exporting ATPase activity, phosphorylative mechanism; magnesium ion binding; ATP binding;
CDS_1650_transcript_1661	protein binding; hydrogen-exporting ATPase activity, phosphorylative mechanism; magnesium ion binding; ATP binding;
CDS_1651_transcript_1662	magnesium ion transmembrane transporter activity;
CDS_1652_transcript_1663	magnesium ion transmembrane transporter activity;
CDS_1653_transcript_1664	magnesium ion transmembrane transporter activity;
CDS_1656_transcript_1667	xanthophyll binding; chlorophyll binding;
CDS_1657_transcript_1668	RNA binding;
CDS_1658_transcript_1669	RNA binding;
CDS_1659_transcript_1670	oxidoreductase activity, acting on paired donors, with incorporation or reduction of molecular oxygen;
CDS_1660_transcript_1671	oxidoreductase activity, acting on paired donors, with incorporation or reduction of molecular oxygen;
CDS_1661_transcript_1672	NADH dehydrogenase activity;
CDS_1662_transcript_1673	oxidoreductase activity;
CDS_1664_transcript_1675	5S rRNA binding; structural constituent of ribosome;
CDS_1665_transcript_1676	structural constituent of ribosome;
CDS_1666_transcript_1677	structural constituent of ribosome;
CDS_1667_transcript_1678	structural constituent of ribosome;
CDS_1668_transcript_1679	structural constituent of ribosome;
CDS_1671_transcript_1682	structural constituent of ribosome;
CDS_1672_transcript_1683	structural constituent of ribosome; protein binding;
CDS_1673_transcript_1684	structural constituent of ribosome;
CDS_1674_transcript_1685	structural constituent of ribosome;
CDS_1675_transcript_1686	structural constituent of ribosome; protein binding;
CDS_1680_transcript_1691	hydrolase activity, hydrolyzing O-glycosyl compounds;
CDS_1681_transcript_1692	alpha-L-arabinofuranosidase activity;
CDS_1682_transcript_1693	nucleotide binding;
CDS_1683_transcript_1694	nucleotide binding;
CDS_1684_transcript_1695	zinc ion binding; 5S rRNA binding; structural constituent of ribosome;
CDS_1685_transcript_1696	zinc ion binding; 5S rRNA binding; structural constituent of ribosome;
CDS_1686_transcript_1697	zinc ion binding; 5S rRNA binding; structural constituent of ribosome;
CDS_1687_transcript_1698	zinc ion binding; 5S rRNA binding; structural constituent of ribosome;
CDS_1688_transcript_1699	binding;
CDS_1689_transcript_1700	maltose transmembrane transporter activity;
CDS_1690_transcript_1701	maltose transmembrane transporter activity;
CDS_1691_transcript_1702	starch synthase activity; protein binding;
CDS_1692_transcript_1703	starch synthase activity; protein binding;
CDS_1693_transcript_1704	nucleic acid binding; ATP-dependent helicase activity; ATP binding;
CDS_1694_transcript_1705	nucleic acid binding; ATP-dependent helicase activity; ATP binding;
CDS_1695_transcript_1706	nucleic acid binding; ATP-dependent helicase activity; ATP binding;
CDS_1696_transcript_1707	nucleic acid binding; ATP-dependent helicase activity; ATP binding;
CDS_1698_transcript_1709	valine-tRNA ligase activity; aminoacyl-tRNA editing activity; ATP binding;
CDS_1699_transcript_1710	valine-tRNA ligase activity; aminoacyl-tRNA editing activity; ATP binding;
CDS_1700_transcript_1711	transferase activity, transferring glycosyl groups;
CDS_1701_transcript_1712	transferase activity, transferring glycosyl groups;
CDS_1702_transcript_1713	nucleotide binding;
CDS_1703_transcript_1714	hydrogen-translocating pyrophosphatase activity; inorganic diphosphatase activity;
CDS_1704_transcript_1715	hydrogen-translocating pyrophosphatase activity; inorganic diphosphatase activity;
CDS_1705_transcript_1716	hydrogen-translocating pyrophosphatase activity; inorganic diphosphatase activity;
CDS_1706_transcript_1717	hydrolase activity;
CDS_1707_transcript_1718	hydrolase activity;
CDS_1708_transcript_1719	heme binding; oxygen binding; iron ion binding; zeinoxanthin epsilon hydroxylase activity;
CDS_1709_transcript_1720	heme binding; oxidoreductase activity, acting on paired donors, with incorporation or reduction of molecular oxygen; monooxygenase activity; iron ion binding;
CDS_1710_transcript_1721	MAP kinase activity; protein binding;
CDS_1711_transcript_1722	MAP kinase activity; ATP binding; protein binding;
CDS_1713_transcript_1724	protein binding;
CDS_1714_transcript_1725	protein binding;
CDS_1715_transcript_1726	protein binding;
CDS_1716_transcript_1727	NAPE-specific phospholipase D activity; calcium ion binding; phospholipase D activity;
CDS_1717_transcript_1728	NAPE-specific phospholipase D activity; calcium ion binding; phospholipase D activity;
CDS_1718_transcript_1729	NAPE-specific phospholipase D activity; calcium ion binding; phospholipase D activity;
CDS_1722_transcript_1734	hydrolase activity; ubiquitin-protein ligase activity; zinc ion binding; protein heterodimerization activity;
CDS_1723_transcript_1735	hydrolase activity; ubiquitin-protein ligase activity; zinc ion binding; protein heterodimerization activity;
CDS_1724_transcript_1736	aspartic-type endopeptidase activity;
CDS_1725_transcript_1737	aspartic-type endopeptidase activity;
CDS_1726_transcript_1738	aspartic-type endopeptidase activity;
CDS_1727_transcript_1739	ATP binding; unfolded protein binding;
CDS_1728_transcript_1740	metal ion binding;
CDS_1729_transcript_1741	metal ion binding;
CDS_1730_transcript_1742	structural constituent of ribosome;
CDS_1731_transcript_1743	structural constituent of ribosome;
CDS_1732_transcript_1744	acetolactate synthase activity; amino acid binding;
CDS_1733_transcript_1745	triglyceride lipase activity; galactolipase activity; phosphatidylcholine 1-acylhydrolase activity;
CDS_1734_transcript_1746	triglyceride lipase activity; galactolipase activity; phosphatidylcholine 1-acylhydrolase activity;
CDS_1735_transcript_1747	calcium ion binding;
CDS_1736_transcript_1748	phytochrome binding; identical protein binding; DNA binding; sequence-specific DNA binding transcription factor activity;
CDS_1737_transcript_1749	structural constituent of ribosome;
CDS_1738_transcript_1750	acetolactate synthase activity; amino acid binding;
CDS_1739_transcript_1751	acetolactate synthase activity; amino acid binding;
CDS_1740_transcript_1752	methionine adenosyltransferase activity; metal ion binding; ATP binding;
CDS_1741_transcript_1753	methionine adenosyltransferase activity; metal ion binding; ATP binding;
CDS_1742_transcript_1754	methionine adenosyltransferase activity; metal ion binding; ATP binding;
CDS_1743_transcript_1755	transferase activity, transferring glycosyl groups;
CDS_1744_transcript_1756	transferase activity, transferring glycosyl groups;
CDS_1745_transcript_1757	Ran GTPase binding;
CDS_1746_transcript_1758	nucleotidyltransferase activity;
CDS_1747_transcript_1759	nucleotidyltransferase activity;
CDS_1748_transcript_1760	protein binding;
CDS_1749_transcript_1761	protein binding;
CDS_1750_transcript_1762	nucleotidyltransferase activity;
CDS_1751_transcript_1763	transporter activity;
CDS_1752_transcript_1764	transporter activity;
CDS_1753_transcript_1765	heme binding; metal ion binding;
CDS_1754_transcript_1766	ubiquitin-protein ligase activity; protein binding;
CDS_1759_transcript_1771	nucleic acid binding;
CDS_1760_transcript_1772	organic cyclic compound binding; kinase activity; heterocyclic compound binding;
CDS_1761_transcript_1773	protein serine/threonine kinase activity; kinase binding; DNA binding; ATP binding;
CDS_1762_transcript_1774	alpha,alpha-trehalose-phosphate synthase (UDP-forming) activity; trehalose-phosphatase activity;
CDS_1763_transcript_1775	catalytic activity;
CDS_1765_transcript_1777	RNA binding;
CDS_1766_transcript_1778	RNA binding;
CDS_1767_transcript_1779	zinc ion binding; cobalt ion binding; biotin carboxylase activity;
CDS_1768_transcript_1780	ribonuclease inhibitor activity; methyltransferase activity;
CDS_1769_transcript_1781	ribonuclease inhibitor activity; methyltransferase activity;
CDS_1771_transcript_1783	metal ion binding; fructose 1,6-bisphosphate 1-phosphatase activity;
CDS_1772_transcript_1784	heme binding; electron carrier activity; protein heterodimerization activity; metal ion binding; SH3 domain binding; superoxide-generating NADPH oxidase activity;
CDS_1773_transcript_1785	DNA binding, bending; chromatin binding; telomeric DNA binding;
CDS_1774_transcript_1786	DNA binding, bending; chromatin binding; telomeric DNA binding;
CDS_1775_transcript_1787	DNA binding, bending; chromatin binding; telomeric DNA binding;
CDS_1776_transcript_1788	DNA binding, bending; chromatin binding; telomeric DNA binding;
CDS_1778_transcript_1790	choline kinase activity;
CDS_1780_transcript_1793	hydrolase activity, acting on carbon-nitrogen (but not peptide) bonds; zinc ion binding;
CDS_1781_transcript_1794	protein dimerization activity;
CDS_1782_transcript_1795	sequence-specific DNA binding transcription factor activity; protein dimerization activity; DNA binding;
CDS_1783_transcript_1796	protein dimerization activity;
CDS_1784_transcript_1797	protein dimerization activity;
CDS_1785_transcript_1798	zinc ion binding; cobalt ion binding; biotin carboxylase activity;
CDS_1786_transcript_1799	metal ion binding; DNA binding; protein heterodimerization activity; protein homodimerization activity;
CDS_1787_transcript_1800	metal ion binding; DNA binding; protein dimerization activity;
CDS_1788_transcript_1801	metal ion binding; DNA binding; protein dimerization activity;
CDS_1789_transcript_1802	nucleic acid binding; ATP-dependent helicase activity; ATP binding;
CDS_1790_transcript_1803	RNA binding; zinc ion binding; ATP-dependent helicase activity; ATP binding;
CDS_1791_transcript_1804	zinc ion binding; ATP-dependent helicase activity; RNA binding; ATP binding;
CDS_1792_transcript_1805	zinc ion binding; ATP-dependent helicase activity; RNA binding; ATP binding;
CDS_1793_transcript_1806	zinc ion binding; ATP-dependent helicase activity; RNA binding; ATP binding;
CDS_1794_transcript_1807	hydrolase activity;
CDS_1795_transcript_1808	hydrolase activity;
CDS_1797_transcript_1810	signal transducer activity;
CDS_1798_transcript_1811	translation elongation factor activity; GTP binding; GTPase activity;
CDS_1799_transcript_1812	calcium ion binding; ATP binding; protein serine/threonine kinase activity;
CDS_1800_transcript_1813	calmodulin-dependent protein kinase activity; calcium ion binding; ATP binding;
CDS_1801_transcript_1814	calcium ion binding; ATP binding; protein serine/threonine kinase activity;
CDS_1802_transcript_1815	calcium ion binding; ATP binding; protein serine/threonine kinase activity;
CDS_1804_transcript_1817	aspartic-type endopeptidase activity;
CDS_1805_transcript_1818	aspartic-type endopeptidase activity;
CDS_1806_transcript_1819	serine-tRNA ligase activity; ATP binding;
CDS_1808_transcript_1822	ion channel activity;
CDS_1809_transcript_1823	heme binding; peroxidase activity;
CDS_1810_transcript_1824	heme binding; peroxidase activity;
CDS_1815_transcript_1829	calcium ion binding;
CDS_1816_transcript_1830	tubulin-tyrosine ligase activity;
CDS_1817_transcript_1831	zinc ion binding;
CDS_1821_transcript_1835	translation elongation factor activity; GTPase activity; GTP binding;
CDS_1822_transcript_1836	translation elongation factor activity; GTPase activity; GTP binding;
CDS_1826_transcript_1840	structural constituent of ribosome;
CDS_1827_transcript_1841	structural constituent of ribosome;
CDS_1828_transcript_1842	structural constituent of ribosome;
CDS_1829_transcript_1843	zinc ion binding; carbonate dehydratase activity;
CDS_1830_transcript_1844	translation elongation factor activity; GTP binding; GTPase activity;
CDS_1831_transcript_1845	translation elongation factor activity; GTP binding; GTPase activity;
CDS_1832_transcript_1846	translation elongation factor activity; GTP binding; GTPase activity;
CDS_1833_transcript_1847	metal ion binding; hydrolase activity, acting on ester bonds; DNA binding; chromatin binding; RNA binding;
CDS_1834_transcript_1848	metal ion binding; hydrolase activity, acting on ester bonds; DNA binding; chromatin binding; RNA binding;
CDS_1835_transcript_1849	translation elongation factor activity; GTPase activity; GTP binding;
CDS_1836_transcript_1850	translation elongation factor activity; GTPase activity; GTP binding;
CDS_1837_transcript_1851	translation elongation factor activity; GTPase activity; GTP binding;
CDS_1838_transcript_1852	translation elongation factor activity; GTPase activity; GTP binding;
CDS_1839_transcript_1853	translation elongation factor activity; GTPase activity; GTP binding;
CDS_1840_transcript_1855	1-acylglycerol-3-phosphate O-acyltransferase activity;
CDS_1841_transcript_1856	1-acylglycerol-3-phosphate O-acyltransferase activity;
CDS_1842_transcript_1857	protein binding; NAD binding; oxidoreductase activity, acting on the aldehyde or oxo group of donors, NAD or NADP as acceptor; NADP binding;
CDS_1843_transcript_1858	NAD binding; oxidoreductase activity, acting on the aldehyde or oxo group of donors, NAD or NADP as acceptor; NADP binding;
CDS_1844_transcript_1859	zinc ion binding; protein-cysteine S-palmitoyltransferase activity;
CDS_1845_transcript_1860	copper ion binding; electron carrier activity;
CDS_1852_transcript_1867	sulfate adenylyltransferase (ATP) activity;
CDS_1856_transcript_1871	binding;
CDS_1857_transcript_1872	zinc ion binding; nucleic acid binding; sequence-specific DNA binding transcription factor activity;
CDS_1858_transcript_1873	NAD binding; oxidoreductase activity, acting on the aldehyde or oxo group of donors, NAD or NADP as acceptor; NADP binding;
CDS_1859_transcript_1874	sequence-specific DNA binding transcription factor activity; zinc ion binding;
CDS_1860_transcript_1875	4 iron, 4 sulfur cluster binding; intramolecular transferase activity, transferring hydroxy groups; hydro-lyase activity;
CDS_1861_transcript_1876	4 iron, 4 sulfur cluster binding; intramolecular transferase activity, transferring hydroxy groups; hydro-lyase activity;
CDS_1863_transcript_1878	ubiquitin-specific protease activity; omega peptidase activity;
CDS_1864_transcript_1879	protein serine/threonine kinase activity; ATP binding;
CDS_1865_transcript_1880	protein serine/threonine kinase activity; ATP binding;
CDS_1866_transcript_1881	protein serine/threonine kinase activity; ATP binding;
CDS_1867_transcript_1882	identical protein binding; oxidoreductase activity, acting on iron-sulfur proteins as donors;
CDS_1868_transcript_1883	metalloendopeptidase activity; ATP binding; nucleoside-triphosphatase activity; zinc ion binding;
CDS_1869_transcript_1884	metalloendopeptidase activity; ATP binding; nucleoside-triphosphatase activity; zinc ion binding;
CDS_1870_transcript_1885	cytochrome-c oxidase activity;
CDS_1871_transcript_1886	cytochrome-c oxidase activity;
CDS_1872_transcript_1887	cytochrome-c oxidase activity;
CDS_1875_transcript_1890	metalloendopeptidase activity; ATP binding; nucleoside-triphosphatase activity; zinc ion binding;
CDS_1876_transcript_1891	nucleic acid binding; nucleotide binding;
CDS_1877_transcript_1892	RNA binding;
CDS_1878_transcript_1893	chlorophyll binding;
CDS_1879_transcript_1894	sequence-specific DNA binding;
CDS_1882_transcript_1897	DNA binding; chromatin binding;
CDS_1883_transcript_1898	structural constituent of ribosome;
CDS_1884_transcript_1899	structural constituent of ribosome;
CDS_1885_transcript_1900	protein phosphatase type 2A regulator activity; poly(U) RNA binding;
CDS_1886_transcript_1901	protein phosphatase type 2A regulator activity; poly(U) RNA binding;
CDS_1887_transcript_1902	protein phosphatase type 2A regulator activity;
CDS_1888_transcript_1903	carbohydrate binding; ATP binding; protein serine/threonine kinase activity;
CDS_1890_transcript_1905	zinc ion binding; mannose-6-phosphate isomerase activity;
CDS_1891_transcript_1906	zinc ion binding; mannose-6-phosphate isomerase activity;
CDS_1892_transcript_1907	zinc ion binding; mannose-6-phosphate isomerase activity;
CDS_1893_transcript_1908	hydrolase activity, hydrolyzing O-glycosyl compounds;
CDS_1894_transcript_1909	hydrolase activity, hydrolyzing O-glycosyl compounds;
CDS_1895_transcript_1910	protein binding; protein serine/threonine kinase activity; phosphorelay response regulator activity;
CDS_1896_transcript_1911	chitin binding;
CDS_1897_transcript_1912	chitin binding;
CDS_1902_transcript_1917	protein disulfide isomerase activity; protein binding; protein disulfide oxidoreductase activity;
CDS_1903_transcript_1918	protein disulfide isomerase activity; protein binding; protein disulfide oxidoreductase activity;
CDS_1905_transcript_1920	helicase activity; DNA binding; ATP binding; zinc ion binding;
CDS_1908_transcript_1923	electron carrier activity; protein disulfide oxidoreductase activity;
CDS_1909_transcript_1924	electron carrier activity; protein disulfide oxidoreductase activity;
CDS_1910_transcript_1925	metal ion binding; metalloendopeptidase activity;
CDS_1911_transcript_1926	metal ion binding; metalloendopeptidase activity;
CDS_1912_transcript_1927	metal ion binding; metalloendopeptidase activity;
CDS_1913_transcript_1928	phosphoribulokinase activity; protein binding; ATP binding;
CDS_1915_transcript_1930	heat shock protein binding; metal ion binding; ATP binding; unfolded protein binding;
CDS_1916_transcript_1931	heat shock protein binding; metal ion binding; ATP binding; unfolded protein binding;
CDS_1918_transcript_1933	aspartic-type endopeptidase activity;
CDS_1919_transcript_1934	aspartic-type endopeptidase activity;
CDS_1920_transcript_1935	electron carrier activity; protein disulfide oxidoreductase activity;
CDS_1921_transcript_1936	electron carrier activity; protein disulfide oxidoreductase activity;
CDS_1929_transcript_1944	aspartic-type endopeptidase activity;
CDS_1930_transcript_1945	aspartic-type endopeptidase activity;
CDS_1931_transcript_1946	ubiquitin-specific protease activity;
CDS_1933_transcript_1948	acetyl-CoA C-acyltransferase activity;
CDS_1935_transcript_1950	ATP binding; ATPase activity; transporter activity;
CDS_1936_transcript_1951	ATP binding; ATPase activity; transporter activity;
CDS_1940_transcript_1955	Ran GTPase binding;
CDS_1941_transcript_1956	transferase activity, transferring acyl groups other than amino-acyl groups;
CDS_1942_transcript_1957	DNA binding; sequence-specific DNA binding transcription factor activity; sigma factor activity;
CDS_1943_transcript_1958	DNA binding; sequence-specific DNA binding transcription factor activity; sigma factor activity;
CDS_1944_transcript_1959	DNA binding; sequence-specific DNA binding transcription factor activity; sigma factor activity;
CDS_1946_transcript_1961	phospholipase activator activity; GTP binding;
CDS_1947_transcript_1962	lipid binding;
CDS_1948_transcript_1963	transferase activity; 4 iron, 4 sulfur cluster binding;
CDS_1952_transcript_1967	DNA primase activity;
CDS_1957_transcript_1973	sequence-specific DNA binding transcription factor activity; DNA binding; protein dimerization activity;
CDS_1963_transcript_1979	GTP binding;
CDS_1965_transcript_1981	triglyceride lipase activity;
CDS_1967_transcript_1983	serine-type endopeptidase activity;
CDS_1968_transcript_1984	structural constituent of ribosome;
CDS_1969_transcript_1985	structural constituent of ribosome;
CDS_1973_transcript_1989	peptidyl-prolyl cis-trans isomerase activity; FK506 binding; protein binding;
CDS_1974_transcript_1990	peptidyl-prolyl cis-trans isomerase activity; FK506 binding; protein binding;
CDS_1976_transcript_1992	RNA binding; nucleotide binding;
CDS_1977_transcript_1993	pectate lyase activity;
CDS_1978_transcript_1994	pectate lyase activity;
CDS_1982_transcript_1998	sequence-specific DNA binding transcription factor activity; zinc ion binding; protein binding;
CDS_1984_transcript_2000	protein heterodimerization activity;
CDS_1987_transcript_2003	sequence-specific DNA binding; lipid binding; sequence-specific DNA binding transcription factor activity;
CDS_1990_transcript_2006	hydrolase activity;
CDS_1991_transcript_2007	protein serine/threonine phosphatase activity;
CDS_1993_transcript_2009	ATP binding; unfolded protein binding;
CDS_1994_transcript_2010	ATP binding; unfolded protein binding;
CDS_1995_transcript_2011	ATP binding; ATPase activity;
CDS_1996_transcript_2012	translation elongation factor activity; GTP binding; GTPase activity;
CDS_1997_transcript_2013	ubiquitin protein ligase binding; enzyme inhibitor activity;
CDS_1998_transcript_2014	adenyl nucleotide binding; catalytic activity;
CDS_1999_transcript_2015	adenyl nucleotide binding; catalytic activity;
CDS_2001_transcript_2017	translation elongation factor activity; GTPase activity; GTP binding;
CDS_2002_transcript_2018	sulfiredoxin activity; DNA binding; ATP binding;
CDS_2004_transcript_2020	translation elongation factor activity; GTP binding; GTPase activity;
CDS_2005_transcript_2021	calcium ion binding;
CDS_2006_transcript_2022	calcium ion binding;
CDS_2007_transcript_2023	translation elongation factor activity; GTPase activity; GTP binding;
CDS_2008_transcript_2024	ATP binding; protein serine/threonine kinase activity;
CDS_2009_transcript_2025	ATP binding; protein serine/threonine kinase activity;
CDS_2010_transcript_2026	calcium ion binding;
CDS_2011_transcript_2027	calcium ion binding;
CDS_2012_transcript_2028	methyltransferase activity;
CDS_2017_transcript_2033	translation elongation factor activity; GTP binding; GTPase activity;
CDS_2018_transcript_2034	cellulase activity;
CDS_2019_transcript_2035	cellulase activity;
CDS_2020_transcript_2036	ATP-dependent peptidase activity;
CDS_2022_transcript_2038	auxin:hydrogen symporter activity;
CDS_2026_transcript_2042	protein phosphatase type 2A regulator activity;
CDS_2027_transcript_2043	protein phosphatase type 2A regulator activity;
CDS_2036_transcript_2052	starch synthase activity;
CDS_2037_transcript_2053	phospholipase activator activity; GTP binding;
CDS_2038_transcript_2054	transporter activity;
CDS_2039_transcript_2055	transporter activity;
CDS_2040_transcript_2056	NAD binding; phosphoglycerate dehydrogenase activity; amino acid binding;
CDS_2041_transcript_2057	NAD binding; phosphoglycerate dehydrogenase activity; amino acid binding;
CDS_2042_transcript_2058	NAD binding; phosphoglycerate dehydrogenase activity; ATP binding; amino acid binding;
CDS_2043_transcript_2059	zinc ion binding; sequence-specific DNA binding transcription factor activity;
CDS_2044_transcript_2060	enoyl-[acyl-carrier-protein] reductase (NADH) activity;
CDS_2045_transcript_2061	bis(5'-adenosyl)-pentaphosphatase activity; bis(5'-nucleosyl)-tetraphosphatase (asymmetrical) activity;
CDS_2046_transcript_2062	bis(5'-adenosyl)-pentaphosphatase activity; bis(5'-nucleosyl)-tetraphosphatase (asymmetrical) activity;
CDS_2051_transcript_2067	GTP binding;
CDS_2052_transcript_2068	binding;
CDS_2053_transcript_2069	SNAP receptor activity;
CDS_2054_transcript_2070	nutrient reservoir activity; manganese ion binding;
CDS_2055_transcript_2071	nutrient reservoir activity; manganese ion binding;
CDS_2056_transcript_2072	nutrient reservoir activity; manganese ion binding;
CDS_2057_transcript_2073	protein dimerization activity;
CDS_2058_transcript_2074	sequence-specific DNA binding transcription factor activity;
CDS_2059_transcript_2075	potassium ion transmembrane transporter activity;
CDS_2060_transcript_2076	potassium ion transmembrane transporter activity;
CDS_2062_transcript_2078	pectate lyase activity;
CDS_2069_transcript_2085	AMP binding; acetate-CoA ligase activity;
CDS_2070_transcript_2086	metal ion binding; metalloendopeptidase activity;
CDS_2071_transcript_2087	metal ion binding; metalloendopeptidase activity;
CDS_2072_transcript_2088	double-stranded DNA binding;
CDS_2074_transcript_2090	zinc ion binding;
CDS_2075_transcript_2091	ribosome binding; transferase activity, transferring glycosyl groups;
CDS_2076_transcript_2092	transferase activity, transferring acyl groups other than amino-acyl groups;
CDS_2077_transcript_2093	structural constituent of ribosome;
CDS_2078_transcript_2094	structural constituent of ribosome;
CDS_2079_transcript_2095	structural constituent of ribosome;
CDS_2080_transcript_2096	structural constituent of ribosome;
CDS_2081_transcript_2097	structural constituent of ribosome;
CDS_2082_transcript_2098	structural constituent of ribosome;
CDS_2083_transcript_2099	cinnamyl-alcohol dehydrogenase activity; zinc ion binding;
CDS_2084_transcript_2100	cinnamyl-alcohol dehydrogenase activity; zinc ion binding;
CDS_2085_transcript_2101	protein serine/threonine phosphatase activity;
CDS_2086_transcript_2102	protein serine/threonine phosphatase activity;
CDS_2087_transcript_2103	catalytic activity;
CDS_2088_transcript_2104	protein serine/threonine phosphatase activity;
CDS_2089_transcript_2105	amino acid transmembrane transporter activity;
CDS_2090_transcript_2106	aminoacyl-tRNA editing activity; leucine-tRNA ligase activity; ATP binding;
CDS_2091_transcript_2107	aminoacyl-tRNA editing activity; leucine-tRNA ligase activity; ATP binding;
CDS_2092_transcript_2108	protein kinase activity; ATP binding;
CDS_2093_transcript_2109	zinc ion binding; protein-cysteine S-palmitoyltransferase activity;
CDS_2094_transcript_2110	zinc ion binding; protein-cysteine S-palmitoyltransferase activity;
CDS_2101_transcript_2117	catalytic activity;
CDS_2102_transcript_2118	hydrolase activity, acting on acid anhydrides, catalyzing transmembrane movement of substances; actin filament binding; ATP binding;
CDS_2103_transcript_2119	hydrolase activity, acting on acid anhydrides, catalyzing transmembrane movement of substances; actin filament binding; ATP binding;
CDS_2104_transcript_2120	hydrolase activity, acting on acid anhydrides, catalyzing transmembrane movement of substances; actin filament binding; ATP binding;
CDS_2105_transcript_2121	hydrolase activity, acting on acid anhydrides, catalyzing transmembrane movement of substances; actin filament binding; ATP binding;
[truncated: 27,961 more rows]

## Sheet: Cellular Component
Supplementary file 2. GO classification of L. erysimi infested B. juncea leaf transcriptome
[truncated: 32,029 more rows]
