# Supplementary material for: Comparative transcriptomics revealed differential regulation of defense related genes in Brassica juncea leading to successful and unsuccessful infestation by aphid species
Source: Sci Rep. 2020 Jun 29;10:10583. doi: 10.1038/s41598-020-66217-0 (PMC7324606; doi:10.1038/s41598-020-66217-0)
Supplement: Supplementary file 5 — Supplementary Information 5. [file 41598_2020_66217_MOESM5_ESM.xls]

## Sheet: Biological Process
Supplementary file 3. GO classification of A. craccivora infested B. juncea leaf transcriptome
CDS_ID	GO biological process
CDS_1_transcript_1	organ formation; nuclear-transcribed mRNA catabolic process; ubiquitin-dependent protein catabolic process; auxin homeostasis;
CDS_2_transcript_2	organ formation; nuclear-transcribed mRNA catabolic process; ubiquitin-dependent protein catabolic process; auxin homeostasis;
CDS_3_transcript_3	organ formation; nuclear-transcribed mRNA catabolic process; ubiquitin-dependent protein catabolic process; auxin homeostasis;
CDS_4_transcript_4	organ formation; nuclear-transcribed mRNA catabolic process; ubiquitin-dependent protein catabolic process; auxin homeostasis;
CDS_5_transcript_5	callose deposition in cell wall; (1->3)-beta-D-glucan biosynthetic process; microsporogenesis;
CDS_6_transcript_6	callose deposition in cell wall; (1->3)-beta-D-glucan biosynthetic process; microsporogenesis;
CDS_7_transcript_7	regulation of timing of transition from vegetative to reproductive phase; cell death; chloroplast organization; negative regulation of transcription, DNA-templated;
CDS_8_transcript_8	cell death;
CDS_9_transcript_9	ubiquitin-dependent protein catabolic process;
CDS_10_transcript_10	ubiquitin-dependent protein catabolic process;
CDS_11_transcript_11	glycine metabolic process; response to light stimulus; response to cold; circadian rhythm; tetrahydrofolate interconversion; L-serine metabolic process; photorespiration; response to cadmium ion;
CDS_12_transcript_12	maintenance of shoot apical meristem identity;
CDS_13_transcript_13	biosynthetic process;
CDS_14_transcript_14	biosynthetic process;
CDS_15_transcript_15	biosynthetic process; response to hypoxia;
CDS_16_transcript_16	protein import into peroxisome matrix; phosphatidylinositol biosynthetic process; fatty acid beta-oxidation;
CDS_17_transcript_17	protein import into peroxisome matrix; phosphatidylinositol biosynthetic process; fatty acid beta-oxidation;
CDS_21_transcript_21	rRNA processing; thylakoid membrane organization; photosynthesis, light harvesting in photosystem I; photosystem II assembly;
CDS_25_transcript_25	metabolic process;
CDS_27_transcript_27	carbohydrate metabolic process;
CDS_28_transcript_28	carbohydrate metabolic process;
CDS_29_transcript_29	carbohydrate metabolic process;
CDS_30_transcript_30	photorespiration; oxidation-reduction process;
CDS_31_transcript_31	photorespiration; oxidation-reduction process;
CDS_33_transcript_33	glucose metabolic process; oxidation-reduction process;
CDS_34_transcript_34	thiazole biosynthetic process; response to cold; thiamine biosynthetic process; cellular response to DNA damage stimulus;
CDS_35_transcript_35	thiazole biosynthetic process; response to cold; thiamine biosynthetic process; cellular response to DNA damage stimulus;
CDS_36_transcript_36	photosynthesis, light harvesting;
CDS_37_transcript_37	starch biosynthetic process; maltose metabolic process;
CDS_39_transcript_39	photorespiration;
CDS_40_transcript_40	phosphorylation; photorespiration;
CDS_41_transcript_41	phosphorylation;
CDS_42_transcript_42	phosphorylation;
CDS_43_transcript_43	phosphorylation;
CDS_44_transcript_44	phosphorylation;
CDS_45_transcript_45	leaf morphogenesis; carotenoid biosynthetic process; response to red light; glucosinolate biosynthetic process; positive regulation of catalytic activity; cysteine biosynthetic process; pentose-phosphate shunt; rRNA processing; isopentenyl diphosphate biosynthetic process, methylerythritol 4-phosphate pathway; thylakoid membrane organization; starch biosynthetic process; maltose metabolic process…
CDS_46_transcript_46	leaf morphogenesis; carotenoid biosynthetic process; response to red light; glucosinolate biosynthetic process; positive regulation of catalytic activity; cysteine biosynthetic process; pentose-phosphate shunt; rRNA processing; isopentenyl diphosphate biosynthetic process, methylerythritol 4-phosphate pathway; thylakoid membrane organization; starch biosynthetic process; maltose metabolic process…
CDS_47_transcript_47	leaf morphogenesis; carotenoid biosynthetic process; response to red light; glucosinolate biosynthetic process; positive regulation of catalytic activity; cysteine biosynthetic process; pentose-phosphate shunt; rRNA processing; isopentenyl diphosphate biosynthetic process, methylerythritol 4-phosphate pathway; thylakoid membrane organization; starch biosynthetic process; maltose metabolic process…
CDS_48_transcript_48	chlorophyll biosynthetic process; photosynthesis; oxidation-reduction process;
CDS_49_transcript_49	chloroplast organization; proteolysis;
CDS_50_transcript_50	photosystem II assembly; chloroplast organization; proteolysis;
CDS_51_transcript_51	chloroplast organization; proteolysis;
CDS_52_transcript_52	positive regulation of transcription, DNA-templated; telomere maintenance in response to DNA damage; mitotic recombination; response to freezing; response to gamma radiation; reciprocal meiotic recombination; embryo development ending in seed dormancy; pyrimidine ribonucleotide biosynthetic process; meiotic chromosome segregation; double-strand break repair via homologous recombination; male meio…
CDS_53_transcript_53	glucose metabolic process; oxidation-reduction process;
CDS_54_transcript_54	stomatal complex morphogenesis; photosynthetic electron transport in photosystem I; rRNA processing; plastid organization; photosystem II assembly; glucose metabolic process; glycolytic process; regulation of protein dephosphorylation;
CDS_55_transcript_55	glycine metabolic process; response to light stimulus; response to cold; circadian rhythm; tetrahydrofolate interconversion; L-serine metabolic process; photorespiration; response to cadmium ion;
CDS_56_transcript_56	methylation;
CDS_57_transcript_57	methylation;
CDS_58_transcript_58	microtubule cytoskeleton organization; gluconeogenesis; cellular response to gravity; response to salt stress; proteasomal protein catabolic process; cell morphogenesis; GTP catabolic process; acetyl-CoA metabolic process; protein polymerization; Golgi vesicle transport; response to cadmium ion; cell growth;
CDS_59_transcript_59	microtubule cytoskeleton organization; gluconeogenesis; cellular response to gravity; response to salt stress; proteasomal protein catabolic process; cell morphogenesis; GTP catabolic process; acetyl-CoA metabolic process; protein polymerization; Golgi vesicle transport; response to cadmium ion; cell growth;
CDS_60_transcript_60	microtubule cytoskeleton organization; gluconeogenesis; cellular response to gravity; response to salt stress; proteasomal protein catabolic process; cell morphogenesis; GTP catabolic process; acetyl-CoA metabolic process; protein polymerization; Golgi vesicle transport; response to cadmium ion; cell growth;
CDS_62_transcript_62	starch biosynthetic process; maltose metabolic process;
CDS_65_transcript_65	mitochondrial transport; ornithine transport;
CDS_66_transcript_66	mitochondrial transport; ornithine transport;
CDS_67_transcript_67	mitochondrial transport; ornithine transport;
CDS_68_transcript_68	methylation;
CDS_69_transcript_69	photosynthesis;
CDS_70_transcript_70	photosynthesis;
CDS_71_transcript_71	photosynthesis;
CDS_72_transcript_72	photosynthesis;
CDS_73_transcript_73	methylation; glycine catabolic process; response to cadmium ion;
CDS_74_transcript_74	methylation; glycine catabolic process; response to cadmium ion;
CDS_75_transcript_75	regulation of proton transport; photosynthesis, light reaction; negative regulation of defense response; response to far red light; detection of biotic stimulus; jasmonic acid mediated signaling pathway; salicylic acid biosynthetic process; systemic acquired resistance, salicylic acid mediated signaling pathway; positive regulation of catalytic activity; regulation of plant-type hypersensitive re…
CDS_76_transcript_76	regulation of proton transport; photosynthesis, light reaction; negative regulation of defense response; response to far red light; detection of biotic stimulus; jasmonic acid mediated signaling pathway; salicylic acid biosynthetic process; systemic acquired resistance, salicylic acid mediated signaling pathway; regulation of plant-type hypersensitive response; response to red light; regulation o…
CDS_77_transcript_77	glucose catabolic process; response to ozone; cellulose biosynthetic process;
CDS_78_transcript_78	glucose catabolic process; response to ozone; cellulose biosynthetic process;
CDS_79_transcript_79	glucose catabolic process; response to ozone; cellulose biosynthetic process;
CDS_80_transcript_80	glucose catabolic process; response to ozone; cellulose biosynthetic process;
CDS_81_transcript_81	rRNA processing; plastid organization; cellular cation homeostasis; photosystem II assembly; divalent metal ion transport;
CDS_82_transcript_82	rRNA processing; plastid organization; cellular cation homeostasis; photosystem II assembly; divalent metal ion transport;
CDS_83_transcript_83	stomatal complex morphogenesis; pentose-phosphate shunt; photosystem II assembly; cysteine biosynthetic process; plastid organization; rRNA processing; glycine decarboxylation via glycine cleavage system;
CDS_84_transcript_84	stomatal complex morphogenesis; pentose-phosphate shunt; photosystem II assembly; cysteine biosynthetic process; plastid organization; rRNA processing; glycine decarboxylation via glycine cleavage system;
CDS_85_transcript_85	stomatal complex morphogenesis; pentose-phosphate shunt; photosystem II assembly; cysteine biosynthetic process; plastid organization; rRNA processing; glycine decarboxylation via glycine cleavage system;
CDS_86_transcript_86	methylation; glycine catabolic process; response to cadmium ion;
CDS_87_transcript_87	methylation; glycine catabolic process; response to cadmium ion;
CDS_88_transcript_88	methylation; glycine catabolic process; response to cadmium ion;
CDS_89_transcript_89	photosynthesis, light harvesting;
CDS_90_transcript_90	RNA phosphodiester bond hydrolysis; ubiquitin-dependent protein catabolic process;
CDS_91_transcript_91	response to misfolded protein; RNA phosphodiester bond hydrolysis; gluconeogenesis; fatty acid beta-oxidation; response to salt stress; cullin deneddylation; photomorphogenesis; proteasome-mediated ubiquitin-dependent protein catabolic process; glycolytic process; response to cadmium ion; proteasome assembly;
CDS_92_transcript_92	response to misfolded protein; RNA phosphodiester bond hydrolysis; gluconeogenesis; fatty acid beta-oxidation; response to salt stress; cullin deneddylation; photomorphogenesis; proteasome-mediated ubiquitin-dependent protein catabolic process; glycolytic process; response to cadmium ion; proteasome assembly;
CDS_93_transcript_93	response to misfolded protein; RNA phosphodiester bond hydrolysis; gluconeogenesis; fatty acid beta-oxidation; response to salt stress; cullin deneddylation; photomorphogenesis; proteasome-mediated ubiquitin-dependent protein catabolic process; glycolytic process; response to cadmium ion; proteasome assembly;
CDS_96_transcript_96	oxidation-reduction process;
CDS_98_transcript_98	pentose-phosphate shunt; response to far red light; regulation of protein dephosphorylation; positive regulation of catalytic activity; starch biosynthetic process; response to red light; photosystem II assembly; chloroplast relocation; maltose metabolic process; defense response to bacterium; photosynthetic electron transport in photosystem I; PSII associated light-harvesting complex II cataboli…
CDS_99_transcript_99	pentose-phosphate shunt; response to far red light; regulation of protein dephosphorylation; positive regulation of catalytic activity; starch biosynthetic process; response to red light; photosystem II assembly; chloroplast relocation; maltose metabolic process; defense response to bacterium; photosynthetic electron transport in photosystem I; PSII associated light-harvesting complex II cataboli…
CDS_100_transcript_100	photosynthetic electron transport in photosystem I;
CDS_101_transcript_101	mRNA transcription; regulation of transcription, DNA-templated; unidimensional cell growth; response to cytokinin;
CDS_103_transcript_103	photosynthesis, light harvesting; protein-chromophore linkage;
CDS_104_transcript_104	jasmonic acid biosynthetic process;
CDS_105_transcript_105	protein transport;
CDS_106_transcript_106	photosynthesis, light harvesting; nonphotochemical quenching;
CDS_107_transcript_107	metabolic process; cation transport;
CDS_108_transcript_108	cellular manganese ion homeostasis; manganese ion transport; calcium ion transport; response to cadmium ion; response to manganese ion;
CDS_109_transcript_109	cation transport; metabolic process;
CDS_110_transcript_110	oxidation-reduction process; defense response to bacterium; hydrogen peroxide biosynthetic process;
CDS_111_transcript_111	oxidation-reduction process;
CDS_112_transcript_112	photosynthesis, light harvesting; protein-chromophore linkage;
CDS_113_transcript_113	carbohydrate phosphorylation; xylulose metabolic process;
CDS_114_transcript_114	carbohydrate phosphorylation; xylulose metabolic process;
CDS_115_transcript_115	translation; isopentenyl diphosphate biosynthetic process, methylerythritol 4-phosphate pathway; ribosome biogenesis;
CDS_116_transcript_116	translation; isopentenyl diphosphate biosynthetic process, methylerythritol 4-phosphate pathway; ribosome biogenesis;
CDS_117_transcript_117	stomatal complex morphogenesis; rRNA processing; plastid organization; photosystem II assembly; positive regulation of catalytic activity; regulation of protein dephosphorylation;
CDS_118_transcript_118	stomatal complex morphogenesis; rRNA processing; plastid organization; photosystem II assembly; positive regulation of catalytic activity; regulation of protein dephosphorylation;
CDS_119_transcript_119	photosynthesis;
CDS_120_transcript_120	photosynthesis, light harvesting; nonphotochemical quenching;
CDS_121_transcript_121	protein-chromophore linkage; photosynthesis, light harvesting in photosystem II;
CDS_122_transcript_122	oxidation-reduction process; defense response to bacterium; hydrogen peroxide biosynthetic process;
CDS_123_transcript_123	defense response to bacterium; hydrogen peroxide biosynthetic process; oxidation-reduction process;
CDS_124_transcript_124	oxidation-reduction process;
CDS_125_transcript_125	protein insertion into membrane;
CDS_126_transcript_126	protein insertion into membrane;
CDS_127_transcript_127	protein phosphorylation; transmembrane receptor protein tyrosine kinase signaling pathway;
CDS_128_transcript_128	protein phosphorylation;
CDS_129_transcript_129	DNA recombination; DNA repair; SOS response; ATP catabolic process;
CDS_133_transcript_133	protein folding; response to high light intensity; terpenoid biosynthetic process; response to hydrogen peroxide; response to heat;
CDS_134_transcript_134	positive regulation of transcription, DNA-templated; pentose-phosphate shunt; glucosinolate metabolic process; unsaturated fatty acid biosynthetic process; starch biosynthetic process; photosystem II assembly; vitamin metabolic process; glycine catabolic process; lipoate metabolic process; chlorophyll biosynthetic process; coenzyme biosynthetic process; isopentenyl diphosphate biosynthetic proces…
CDS_136_transcript_136	oxidation-reduction process;
CDS_137_transcript_137	oxidation-reduction process; defense response to bacterium; hydrogen peroxide biosynthetic process;
CDS_138_transcript_138	oxidation-reduction process; defense response to bacterium; hydrogen peroxide biosynthetic process;
CDS_143_transcript_143	lipid metabolic process;
CDS_144_transcript_144	cytoskeleton organization; pentose-phosphate shunt; gluconeogenesis; water transport; ATP metabolic process; calcium ion transport; response to salt stress; proteasomal protein catabolic process; ATP hydrolysis coupled proton transport; cell morphogenesis; vacuole organization; hyperosmotic response; Golgi organization; glycolytic process; Golgi vesicle transport; pollen development; response to …
CDS_145_transcript_145	ATP metabolic process; response to salt stress; ATP hydrolysis coupled proton transport; Golgi organization; pollen development;
CDS_146_transcript_146	thiazole biosynthetic process; response to cold; thiamine biosynthetic process; cellular response to DNA damage stimulus;
CDS_147_transcript_147	toxin catabolic process; response to oxidative stress; jasmonic acid metabolic process; response to jasmonic acid;
CDS_148_transcript_148	toxin catabolic process; response to oxidative stress; jasmonic acid metabolic process; response to jasmonic acid;
CDS_149_transcript_149	cytoskeleton organization; pentose-phosphate shunt; gluconeogenesis; water transport; ATP metabolic process; calcium ion transport; response to salt stress; proteasomal protein catabolic process; ATP hydrolysis coupled proton transport; cell morphogenesis; vacuole organization; hyperosmotic response; Golgi organization; glycolytic process; Golgi vesicle transport; pollen development; response to …
CDS_150_transcript_150	nucleobase-containing compound metabolic process;
CDS_151_transcript_151	nucleobase-containing compound metabolic process;
CDS_152_transcript_152	nucleobase-containing compound metabolic process;
CDS_153_transcript_153	base-excision repair; protein autophosphorylation; response to blue light; regulation of proton transport;
CDS_154_transcript_154	base-excision repair; protein autophosphorylation; response to blue light; regulation of proton transport;
CDS_156_transcript_156	response to stress;
CDS_157_transcript_157	protein folding; photoperiodism, flowering; response to stress;
CDS_160_transcript_160	protein folding; response to high light intensity; response to endoplasmic reticulum stress; response to hydrogen peroxide; response to heat;
CDS_162_transcript_162	protein folding;
CDS_163_transcript_163	protein folding; response to stress;
CDS_164_transcript_164	protein folding; response to stress;
CDS_167_transcript_167	L-fucose biosynthetic process; stomatal complex morphogenesis; cellular cation homeostasis; L-ascorbic acid biosynthetic process; divalent metal ion transport;
CDS_172_transcript_172	alcohol metabolic process; embryo sac development; cell-cell signaling; fatty acid omega-oxidation;
CDS_173_transcript_173	alcohol metabolic process; embryo sac development; cell-cell signaling; fatty acid omega-oxidation;
CDS_176_transcript_176	triose phosphate transmembrane transport;
CDS_177_transcript_177	triose phosphate transmembrane transport;
CDS_178_transcript_178	response to herbicide; isoleucine biosynthetic process; valine biosynthetic process;
CDS_179_transcript_179	response to herbicide; isoleucine biosynthetic process; valine biosynthetic process;
CDS_180_transcript_180	metabolic process;
CDS_181_transcript_181	metabolic process;
CDS_182_transcript_182	photosynthesis, light harvesting;
CDS_183_transcript_183	telomere maintenance in response to DNA damage; DNA duplex unwinding; response to gamma radiation; reciprocal meiotic recombination; auxin homeostasis; negative regulation of gibberellic acid mediated signaling pathway; polarity specification of adaxial/abaxial axis; meiotic chromosome segregation; meiotic DNA double-strand break formation; determination of bilateral symmetry; style development; …
CDS_184_transcript_184	cellular glucan metabolic process; phloem or xylem histogenesis;
CDS_185_transcript_185	cellular cation homeostasis; divalent metal ion transport; photosynthesis, light harvesting; cysteine biosynthetic process; response to karrikin;
CDS_186_transcript_186	photosynthesis, light reaction; phosphoglycerate transport; triose phosphate transmembrane transport; photosynthetic acclimation; cysteine biosynthetic process; regulation of protein dephosphorylation;
CDS_188_transcript_188	folic acid transport;
CDS_189_transcript_189	photosynthesis, light harvesting;
CDS_190_transcript_190	reductive pentose-phosphate cycle; photorespiration; oxidation-reduction process;
CDS_191_transcript_191	thiazole biosynthetic process; response to cold; thiamine biosynthetic process; cellular response to DNA damage stimulus;
CDS_193_transcript_193	negative regulation of defense response; jasmonic acid mediated signaling pathway; salicylic acid biosynthetic process; regulation of protein dephosphorylation; systemic acquired resistance, salicylic acid mediated signaling pathway; regulation of plant-type hypersensitive response; regulation of hydrogen peroxide metabolic process; protein targeting to membrane; defense response to fungus; defen…
CDS_194_transcript_194	cellular cation homeostasis; divalent metal ion transport; photosynthesis, light harvesting; cysteine biosynthetic process; response to karrikin;
CDS_195_transcript_195	oxidation-reduction process;
CDS_196_transcript_196	oxidation-reduction process;
CDS_197_transcript_197	photosynthesis, light harvesting;
CDS_198_transcript_198	RNA polyadenylation;
CDS_199_transcript_199	very long-chain fatty acid metabolic process; phosphatidylglycerol biosynthetic process; cuticle development; isopentenyl diphosphate biosynthetic process, methylerythritol 4-phosphate pathway; photosystem II assembly;
CDS_200_transcript_200	very long-chain fatty acid metabolic process; phosphatidylglycerol biosynthetic process; cuticle development; isopentenyl diphosphate biosynthetic process, methylerythritol 4-phosphate pathway; photosystem II assembly;
CDS_201_transcript_201	translation;
CDS_202_transcript_202	alcohol metabolic process; embryo sac development; cell-cell signaling; fatty acid omega-oxidation;
CDS_203_transcript_203	translation;
CDS_204_transcript_204	pentose-phosphate shunt; anthocyanin-containing compound biosynthetic process; maltose metabolic process; starch biosynthetic process; glycolytic process;
CDS_205_transcript_205	glycolytic process;
CDS_206_transcript_206	very long-chain fatty acid metabolic process; phosphatidylglycerol biosynthetic process; cuticle development; isopentenyl diphosphate biosynthetic process, methylerythritol 4-phosphate pathway; photosystem II assembly;
CDS_207_transcript_207	response to UV; negative regulation of translation; response to copper ion; copper ion homeostasis;
CDS_208_transcript_208	base conversion or substitution editing; innate immune response; cold acclimation; RNA stabilization;
CDS_209_transcript_209	base conversion or substitution editing; innate immune response; cold acclimation; RNA stabilization;
CDS_210_transcript_210	metabolic process;
CDS_211_transcript_211	response to UV-B; photoprotection; cellular response to high light intensity; anthocyanin-containing compound biosynthetic process; response to cold; cellular response to far red light; cellular response to red light; cellular response to UV-A; cellular response to blue light; response to sucrose; regulation of chlorophyll biosynthetic process; cellular response to heat; positive regulation of se…
CDS_212_transcript_212	response to UV-B; photoprotection; cellular response to high light intensity; anthocyanin-containing compound biosynthetic process; response to cold; cellular response to far red light; cellular response to red light; cellular response to UV-A; cellular response to blue light; response to sucrose; regulation of chlorophyll biosynthetic process; cellular response to heat; positive regulation of se…
CDS_213_transcript_213	peroxisome localization; mitochondrion localization; actin filament-based movement; Golgi localization;
CDS_214_transcript_214	peroxisome localization; mitochondrion localization; actin filament-based movement; Golgi localization;
CDS_215_transcript_215	hydrogen peroxide catabolic process; response to sucrose; response to glucose; salicylic acid biosynthetic process; ovule development; glucosinolate biosynthetic process; glycolytic process; cellular cation homeostasis; cysteine biosynthetic process; defense response, incompatible interaction; pentose-phosphate shunt; divalent metal ion transport; photosynthesis, light reaction; isopentenyl dipho…
CDS_216_transcript_216	hydrogen peroxide catabolic process; response to sucrose; response to glucose; salicylic acid biosynthetic process; ovule development; glucosinolate biosynthetic process; glycolytic process; cellular cation homeostasis; cysteine biosynthetic process; defense response, incompatible interaction; pentose-phosphate shunt; divalent metal ion transport; photosynthesis, light reaction; isopentenyl dipho…
CDS_217_transcript_217	hydrogen peroxide catabolic process; response to sucrose; response to glucose; salicylic acid biosynthetic process; ovule development; glucosinolate biosynthetic process; glycolytic process; cellular cation homeostasis; cysteine biosynthetic process; defense response, incompatible interaction; pentose-phosphate shunt; divalent metal ion transport; photosynthesis, light reaction; isopentenyl dipho…
CDS_219_transcript_219	proximal/distal pattern formation; flower morphogenesis; response to red light; floral organ abscission;
CDS_220_transcript_220	proximal/distal pattern formation; flower morphogenesis; response to red light; floral organ abscission;
CDS_221_transcript_221	proximal/distal pattern formation; flower morphogenesis; response to red light; floral organ abscission;
CDS_222_transcript_222	proximal/distal pattern formation; flower morphogenesis; response to red light; floral organ abscission;
CDS_223_transcript_223	reciprocal meiotic recombination; SOS response; cytokinin biosynthetic process; ATP catabolic process; DNA repair;
CDS_226_transcript_226	lipid metabolic process; oxidation-reduction process;
CDS_230_transcript_230	metabolic process;
CDS_232_transcript_232	thiazole biosynthetic process; response to cold; thiamine biosynthetic process; cellular response to DNA damage stimulus;
CDS_233_transcript_233	reciprocal meiotic recombination; SOS response; cytokinin biosynthetic process; ATP catabolic process; DNA repair;
CDS_234_transcript_234	auxin-activated signaling pathway; regulation of transcription, DNA-templated; transcription, DNA-templated;
CDS_235_transcript_235	auxin-activated signaling pathway; regulation of transcription, DNA-templated; transcription, DNA-templated;
CDS_236_transcript_236	auxin-activated signaling pathway; regulation of transcription, DNA-templated; transcription, DNA-templated;
CDS_237_transcript_237	seed dormancy process; gibberellic acid mediated signaling pathway;
CDS_238_transcript_238	regulation of meristem growth;
CDS_240_transcript_240	mitotic cell cycle; protein folding; response to high light intensity; response to hydrogen peroxide; response to heat; RNA processing;
CDS_241_transcript_241	response to water deprivation; protein autoubiquitination;
CDS_242_transcript_242	L-fucose biosynthetic process; stomatal complex morphogenesis; cellular cation homeostasis; L-ascorbic acid biosynthetic process; divalent metal ion transport;
CDS_243_transcript_243	response to cold;
CDS_245_transcript_245	oxidation-reduction process;
CDS_246_transcript_246	regulation of proton transport; stomatal complex morphogenesis; photosynthesis, light reaction; response to fructose; photorespiration; response to far red light; carotenoid biosynthetic process; salicylic acid biosynthetic process; water transport; response to red light; chloroplast relocation; response to salt stress; defense response to bacterium; glutamate biosynthetic process; positive regul…
CDS_247_transcript_247	regulation of proton transport; stomatal complex morphogenesis; photosynthesis, light reaction; response to fructose; photorespiration; response to far red light; carotenoid biosynthetic process; salicylic acid biosynthetic process; water transport; response to red light; chloroplast relocation; response to salt stress; defense response to bacterium; glutamate biosynthetic process; positive regul…
CDS_248_transcript_248	nitrogen compound metabolic process; single-organism metabolic process;
CDS_250_transcript_250	regulation of proton transport; pentose-phosphate shunt; response to far red light; hydrogen peroxide catabolic process; response to glucose; unsaturated fatty acid biosynthetic process; response to red light; photosystem II assembly; chloroplast relocation; defense response to bacterium; chlorophyll biosynthetic process; response to sucrose; photosynthetic electron transport in photosystem I; is…
CDS_251_transcript_251	regulation of proton transport; pentose-phosphate shunt; response to far red light; hydrogen peroxide catabolic process; response to glucose; unsaturated fatty acid biosynthetic process; response to red light; photosystem II assembly; chloroplast relocation; defense response to bacterium; chlorophyll biosynthetic process; response to sucrose; photosynthetic electron transport in photosystem I; is…
CDS_252_transcript_252	regulation of transcription, DNA-templated;
CDS_253_transcript_253	regulation of transcription, DNA-templated;
CDS_254_transcript_254	regulation of transcription, DNA-templated;
CDS_255_transcript_255	regulation of transcription, DNA-templated;
CDS_256_transcript_256	regulation of transcription, DNA-templated;
CDS_257_transcript_257	thiazole biosynthetic process; response to cold; thiamine biosynthetic process; cellular response to DNA damage stimulus;
CDS_258_transcript_258	L-fucose biosynthetic process; stomatal complex morphogenesis; cellular cation homeostasis; L-ascorbic acid biosynthetic process; divalent metal ion transport;
CDS_259_transcript_259	stomatal complex morphogenesis; N-terminal protein myristoylation; regulation of plant-type hypersensitive response; protein targeting to membrane; negative regulation of programmed cell death; protein autophosphorylation; transmembrane receptor protein tyrosine kinase signaling pathway; seed germination; response to molecule of bacterial origin; response to oxidative stress; stamen development; …
CDS_260_transcript_260	stomatal complex morphogenesis; N-terminal protein myristoylation; regulation of plant-type hypersensitive response; protein targeting to membrane; negative regulation of programmed cell death; protein autophosphorylation; transmembrane receptor protein tyrosine kinase signaling pathway; seed germination; response to molecule of bacterial origin; response to oxidative stress; stamen development; …
CDS_261_transcript_261	carbohydrate metabolic process;
CDS_262_transcript_262	carbohydrate metabolic process;
CDS_263_transcript_263	photosynthesis;
CDS_264_transcript_264	photosynthesis;
CDS_265_transcript_265	stomatal complex morphogenesis; positive regulation of catalytic activity; starch biosynthetic process; photosystem II assembly; maltose metabolic process; response to karrikin; nonphotochemical quenching; cysteine biosynthetic process; rRNA processing; thylakoid membrane organization;
CDS_266_transcript_266	metabolic process;
CDS_268_transcript_268	nucleoside diphosphate phosphorylation; UTP biosynthetic process; GTP biosynthetic process; CTP biosynthetic process;
CDS_269_transcript_269	nucleoside diphosphate phosphorylation; UTP biosynthetic process; GTP biosynthetic process; CTP biosynthetic process;
CDS_271_transcript_271	phosphatidylglycerol biosynthetic process; DNA repair; isopentenyl diphosphate biosynthetic process, methylerythritol 4-phosphate pathway; carotenoid biosynthetic process; maltose metabolic process; starch biosynthetic process;
CDS_272_transcript_272	phosphatidylglycerol biosynthetic process; DNA repair; isopentenyl diphosphate biosynthetic process, methylerythritol 4-phosphate pathway; carotenoid biosynthetic process; maltose metabolic process; starch biosynthetic process;
CDS_275_transcript_275	photosynthesis;
CDS_276_transcript_276	translation;
CDS_277_transcript_277	translation;
CDS_278_transcript_278	photosynthesis;
CDS_279_transcript_279	photosynthesis;
CDS_280_transcript_280	cytoskeleton organization; gluconeogenesis; microtubule-based process; proteasomal protein catabolic process; GTP catabolic process; protein polymerization;
CDS_281_transcript_281	cytoskeleton organization; gluconeogenesis; microtubule-based process; proteasomal protein catabolic process; GTP catabolic process; protein polymerization;
CDS_282_transcript_282	cytoskeleton organization; gluconeogenesis; microtubule-based process; proteasomal protein catabolic process; GTP catabolic process; protein polymerization;
CDS_283_transcript_283	response to aluminum ion; response to auxin;
CDS_286_transcript_286	prolyl-tRNA aminoacylation;
CDS_287_transcript_287	sulfate reduction; cell redox homeostasis; sulfate assimilation;
CDS_288_transcript_288	sulfate reduction; cell redox homeostasis;
CDS_289_transcript_289	microtubule-based movement; metabolic process;
CDS_290_transcript_290	cytoskeleton organization; gluconeogenesis; microtubule-based process; proteasomal protein catabolic process; GTP catabolic process; protein polymerization;
CDS_291_transcript_291	protein polymerization; GTP catabolic process; microtubule-based process;
CDS_292_transcript_292	cell redox homeostasis; oxidation-reduction process;
CDS_293_transcript_293	photosynthesis, light reaction; positive regulation of transcription, DNA-templated; starch biosynthetic process; chlorophyll biosynthetic process; leaf morphogenesis; cell differentiation; cysteine biosynthetic process; oxidation-reduction process; aromatic amino acid family biosynthetic process; response to ethylene;
CDS_294_transcript_294	photosynthesis, light reaction; positive regulation of transcription, DNA-templated; starch biosynthetic process; chlorophyll biosynthetic process; leaf morphogenesis; cell differentiation; cysteine biosynthetic process; oxidation-reduction process; aromatic amino acid family biosynthetic process; response to ethylene;
CDS_295_transcript_295	response to ethylene; oxidation-reduction process;
CDS_296_transcript_296	response to ethylene; oxidation-reduction process;
CDS_297_transcript_297	mRNA splicing, via spliceosome; RNA methylation; protein maturation;
CDS_298_transcript_298	mRNA splicing, via spliceosome; RNA methylation; protein maturation;
CDS_303_transcript_303	photosynthesis, light harvesting; protein-chromophore linkage;
CDS_304_transcript_304	photosynthesis;
CDS_305_transcript_305	nitrate transport; transmembrane transport;
CDS_307_transcript_307	transmembrane transport;
CDS_308_transcript_308	transmembrane transport;
CDS_309_transcript_309	transmembrane transport;
CDS_310_transcript_310	signal transduction;
CDS_311_transcript_311	prolyl-tRNA aminoacylation;
CDS_313_transcript_313	RNA methylation; translation; rRNA processing; ribosomal small subunit biogenesis;
CDS_314_transcript_314	translation;
CDS_315_transcript_315	translation;
CDS_316_transcript_316	translation;
CDS_317_transcript_317	translation;
CDS_318_transcript_318	RNA methylation; translation; rRNA processing; ribosomal small subunit biogenesis;
CDS_319_transcript_319	cell redox homeostasis; oxidation-reduction process;
CDS_320_transcript_320	cell redox homeostasis; oxidation-reduction process;
CDS_321_transcript_321	amylopectin biosynthetic process; starch biosynthetic process; plant-type cell wall organization; polysaccharide catabolic process; glycogen biosynthetic process;
CDS_322_transcript_322	positive regulation of growth; meristem development; positive regulation of meiosis;
CDS_323_transcript_323	dephosphorylation;
CDS_324_transcript_324	dephosphorylation;
CDS_325_transcript_325	phosphatidylglycerol biosynthetic process; glutaminyl-tRNAGln biosynthesis via transamidation; mitochondrial translation;
CDS_328_transcript_328	cellular metabolic process; single-organism metabolic process;
CDS_329_transcript_329	photosynthesis;
CDS_330_transcript_330	photosynthesis;
CDS_331_transcript_331	photosynthesis;
CDS_333_transcript_333	rRNA processing; plastid organization; photosystem II assembly; cysteine biosynthetic process; regulation of protein dephosphorylation;
CDS_334_transcript_334	metabolic process;
CDS_335_transcript_335	metabolic process;
CDS_336_transcript_336	metabolic process;
CDS_337_transcript_337	positive regulation of transcription, DNA-templated; guard cell differentiation; negative regulation of cell division; positive regulation of cell differentiation;
CDS_338_transcript_338	positive regulation of transcription, DNA-templated; guard cell differentiation; negative regulation of cell division; positive regulation of cell differentiation;
CDS_339_transcript_339	actin polymerization or depolymerization; unidimensional cell growth;
CDS_340_transcript_340	actin polymerization or depolymerization; unidimensional cell growth;
CDS_341_transcript_341	actin polymerization or depolymerization; unidimensional cell growth;
CDS_342_transcript_342	cell adhesion; proteolysis;
CDS_345_transcript_345	glucuronoxylan biosynthetic process; secondary cell wall biogenesis;
CDS_346_transcript_346	proteolysis;
CDS_347_transcript_347	proteolysis;
CDS_348_transcript_348	plant-type cell wall cellulose metabolic process; cell wall pectin metabolic process; proteolysis; response to salt stress;
CDS_349_transcript_349	photosynthesis, light harvesting in photosystem II;
CDS_350_transcript_350	photosynthetic electron transport in photosystem II; ATP synthesis coupled proton transport;
CDS_351_transcript_351	coenzyme biosynthetic process; jasmonic acid biosynthetic process; leaf morphogenesis; positive regulation of catalytic activity; cysteine biosynthetic process; aromatic amino acid family metabolic process; photosynthetic electron transport in photosystem II; rRNA processing; isopentenyl diphosphate biosynthetic process, methylerythritol 4-phosphate pathway; starch biosynthetic process; maltose m…
CDS_352_transcript_352	ubiquitin-dependent protein catabolic process;
CDS_353_transcript_353	chloroplast RNA processing; regulation of gene expression; translational elongation; GTP catabolic process; response to reactive oxygen species;
CDS_354_transcript_354	chloroplast RNA processing; regulation of gene expression; translational elongation; GTP catabolic process; response to reactive oxygen species;
CDS_355_transcript_355	regulation of transcription, DNA-templated; transcription, DNA-templated;
CDS_356_transcript_356	mitotic cell cycle; positive regulation of transcription, DNA-templated; mitotic recombination; response to freezing; cell-cell signaling; karyogamy; embryo development ending in seed dormancy; protein deubiquitination; histone methylation; cullin deneddylation; photomorphogenesis; embryo sac egg cell differentiation; lipid storage; sugar mediated signaling pathway; meristem structural organizati…
CDS_357_transcript_357	positive regulation of transcription, DNA-templated; pentose-phosphate shunt; hydrogen peroxide catabolic process; regulation of protein dephosphorylation; photosystem II assembly; chloroplast relocation; PSII associated light-harvesting complex II catabolic process; photosystem II repair; proteolysis; transcription from plastid promoter; rRNA processing; thylakoid membrane organization; photoinh…
CDS_358_transcript_358	positive regulation of transcription, DNA-templated; pentose-phosphate shunt; hydrogen peroxide catabolic process; regulation of protein dephosphorylation; photosystem II assembly; chloroplast relocation; PSII associated light-harvesting complex II catabolic process; photosystem II repair; proteolysis; transcription from plastid promoter; rRNA processing; thylakoid membrane organization; photoinh…
CDS_359_transcript_359	proteolysis;
CDS_360_transcript_360	proteolysis;
CDS_361_transcript_361	glycerol metabolic process; lipid metabolic process;
CDS_363_transcript_363	photosynthetic electron transport in photosystem I; response to abscisic acid;
CDS_364_transcript_364	hydrogen peroxide catabolic process; trichome branching;
CDS_365_transcript_365	hydrogen peroxide catabolic process; trichome branching;
CDS_366_transcript_366	dephosphorylation; trehalose biosynthetic process;
CDS_367_transcript_367	stomatal complex morphogenesis; pentose-phosphate shunt; positive regulation of catalytic activity; photosystem II assembly; plastid organization; rRNA processing;
CDS_368_transcript_368	stomatal complex morphogenesis; pentose-phosphate shunt; positive regulation of catalytic activity; photosystem II assembly; plastid organization; rRNA processing;
CDS_369_transcript_369	photosystem II oxygen evolving complex assembly;
CDS_370_transcript_370	hydrogen peroxide catabolic process; trichome branching;
CDS_371_transcript_371	defense response; signal transduction;
CDS_372_transcript_372	defense response; signal transduction;
CDS_373_transcript_373	defense response; signal transduction;
CDS_374_transcript_374	defense response; signal transduction;
CDS_375_transcript_375	proteolysis;
CDS_376_transcript_376	peroxisome organization;
CDS_377_transcript_377	ATP transport; ADP transport;
CDS_380_transcript_380	ATP transport; ADP transport;
CDS_381_transcript_381	ATP transport; ADP transport;
CDS_382_transcript_382	negative regulation of reductive pentose-phosphate cycle; response to sucrose;
CDS_383_transcript_383	negative regulation of reductive pentose-phosphate cycle; response to sucrose;
CDS_385_transcript_385	gravitropism; N-terminal protein myristoylation; microtubule cytoskeleton organization; methylation-dependent chromatin silencing; galactolipid biosynthetic process; cell-cell signaling; seed maturation; cytokinesis by cell plate formation; sucrose biosynthetic process; vegetative phase change; determination of bilateral symmetry; starch metabolic process; response to hypoxia; meristem initiation…
CDS_386_transcript_386	gravitropism; microtubule cytoskeleton organization; reciprocal meiotic recombination; histone H3-K9 methylation; chromatin silencing; regulation of cell cycle process; histone phosphorylation; synapsis; cell plate formation involved in plant-type cell wall biogenesis;
CDS_387_transcript_387	oxidation-reduction process; hydrogen ion transmembrane transport; defense response to bacterium; nonphotochemical quenching; photosynthesis; response to karrikin;
CDS_388_transcript_388	oxidation-reduction process; hydrogen ion transmembrane transport; defense response to bacterium; nonphotochemical quenching; photosynthesis; response to karrikin;
CDS_389_transcript_389	oxidation-reduction process; hydrogen ion transmembrane transport; defense response to bacterium; nonphotochemical quenching; photosynthesis; response to karrikin;
CDS_390_transcript_390	peroxisome organization;
CDS_391_transcript_391	peroxisome organization;
CDS_393_transcript_393	oxidation-reduction process;
CDS_394_transcript_394	geranyl diphosphate biosynthetic process; carotenoid biosynthetic process; geranylgeranyl diphosphate biosynthetic process; farnesyl diphosphate biosynthetic process;
CDS_395_transcript_395	geranyl diphosphate biosynthetic process; carotenoid biosynthetic process; geranylgeranyl diphosphate biosynthetic process; farnesyl diphosphate biosynthetic process;
CDS_396_transcript_396	photosynthesis;
CDS_397_transcript_397	photosynthesis; cysteine biosynthetic process;
CDS_398_transcript_398	negative regulation of reductive pentose-phosphate cycle; response to sucrose;
CDS_399_transcript_399	pentose-phosphate shunt; glucosinolate metabolic process; positive regulation of catalytic activity; starch biosynthetic process; detection of bacterium; maltose metabolic process; isopentenyl diphosphate biosynthetic process, methylerythritol 4-phosphate pathway; response to vitamin B1; thiamine biosynthetic process;
CDS_400_transcript_400	lipid metabolic process; intracellular signal transduction;
CDS_401_transcript_401	oxidation-reduction process;
CDS_402_transcript_402	oxidation-reduction process;
CDS_403_transcript_403	oxidation-reduction process;
CDS_406_transcript_406	protein complex assembly; response to cadmium ion;
CDS_407_transcript_407	protein complex assembly; response to cadmium ion;
CDS_408_transcript_408	pollen exine formation; multidimensional cell growth; brassinosteroid homeostasis; positive regulation of flower development; anthocyanin accumulation in tissues in response to UV light; root hair elongation; polysaccharide biosynthetic process; response to UV-B; anther wall tapetum cell differentiation; oxidation-reduction process; cell tip growth; brassinosteroid biosynthetic process; cell wall…
CDS_409_transcript_409	pollen exine formation; multidimensional cell growth; brassinosteroid homeostasis; positive regulation of flower development; anthocyanin accumulation in tissues in response to UV light; root hair elongation; polysaccharide biosynthetic process; response to UV-B; anther wall tapetum cell differentiation; oxidation-reduction process; cell tip growth; brassinosteroid biosynthetic process; cell wall…
CDS_411_transcript_411	auxin-activated signaling pathway; regulation of transcription, DNA-templated; transcription, DNA-templated;
CDS_412_transcript_412	auxin-activated signaling pathway; regulation of transcription, DNA-templated; transcription, DNA-templated;
CDS_413_transcript_413	auxin-activated signaling pathway; regulation of transcription, DNA-templated; transcription, DNA-templated;
CDS_414_transcript_414	auxin-activated signaling pathway; regulation of transcription, DNA-templated; transcription, DNA-templated;
CDS_415_transcript_415	photosynthesis; cysteine biosynthetic process;
CDS_416_transcript_416	photosystem II stabilization; photosynthesis;
CDS_417_transcript_417	cellular process; response to abiotic stimulus; single-organism process; metabolic process;
CDS_419_transcript_419	oxidation-reduction process;
CDS_420_transcript_420	protein folding; protein peptidyl-prolyl isomerization;
CDS_421_transcript_421	protein folding; protein peptidyl-prolyl isomerization;
CDS_422_transcript_422	oxidation-reduction process; defense response to bacterium; photoinhibition; photosystem II assembly; regulation of protein dephosphorylation; photosystem II stabilization;
CDS_423_transcript_423	leaf morphogenesis; regulation of plant-type hypersensitive response; glucosinolate biosynthetic process; cellular cation homeostasis; negative regulation of defense response; pentose-phosphate shunt; divalent metal ion transport; jasmonic acid mediated signaling pathway; photosystem II stabilization; rRNA processing; defense response to bacterium; protein targeting to membrane; thylakoid membran…
CDS_424_transcript_424	Group II intron splicing;
CDS_425_transcript_425	tRNA metabolic process; chloroplast organization; rRNA processing; Group II intron splicing;
CDS_426_transcript_426	transport;
CDS_427_transcript_427	response to salt stress; cellular carbohydrate metabolic process; response to zinc ion; response to cadmium ion; glycolytic process;
CDS_428_transcript_428	response to salt stress; cellular carbohydrate metabolic process; response to zinc ion; response to cadmium ion; glycolytic process;
CDS_429_transcript_429	response to salt stress; cellular carbohydrate metabolic process; response to zinc ion; response to cadmium ion; glycolytic process;
CDS_431_transcript_431	response to stress; response to molecule of fungal origin;
CDS_432_transcript_432	transport;
CDS_433_transcript_433	protoporphyrinogen IX biosynthetic process; oxidation-reduction process;
CDS_434_transcript_434	oxidation-reduction process; response to reactive oxygen species; response to light stimulus; response to iron ion; chlorophyll biosynthetic process; protoporphyrinogen IX biosynthetic process; iron ion homeostasis;
CDS_435_transcript_435	carotenoid biosynthetic process; chlorophyll biosynthetic process;
CDS_436_transcript_436	carotenoid biosynthetic process; chlorophyll biosynthetic process;
CDS_438_transcript_438	cytoskeleton organization; pentose-phosphate shunt; gluconeogenesis; water transport; regulation of transport; response to salt stress; proteasomal protein catabolic process; defense response to bacterium; hyperosmotic response; isopentenyl diphosphate biosynthetic process, methylerythritol 4-phosphate pathway; Golgi organization; glycolytic process; glucosinolate biosynthetic process; response t…
CDS_439_transcript_439	glycolytic process; glucose metabolic process; oxidation-reduction process;
CDS_440_transcript_440	glycolytic process; glucose metabolic process; oxidation-reduction process;
CDS_442_transcript_442	nucleotide biosynthetic process; cell wall pectin metabolic process; intracellular protein transport; plant-type cell wall cellulose metabolic process; embryo development ending in seed dormancy;
CDS_443_transcript_443	nucleotide biosynthetic process; cell wall pectin metabolic process; intracellular protein transport; plant-type cell wall cellulose metabolic process; embryo development ending in seed dormancy;
CDS_444_transcript_444	leaf morphogenesis; regulation of transcription, DNA-templated;
CDS_445_transcript_445	regulation of transcription, DNA-templated;
CDS_446_transcript_446	leaf morphogenesis;
CDS_447_transcript_447	photosynthetic electron transport in photosystem I; isopentenyl diphosphate biosynthetic process, methylerythritol 4-phosphate pathway; protein targeting to chloroplast;
CDS_448_transcript_448	response to stress; response to molecule of fungal origin;
CDS_449_transcript_449	nitrogen compound metabolic process;
CDS_450_transcript_450	carotenoid biosynthetic process; chlorophyll biosynthetic process;
CDS_451_transcript_451	carotenoid biosynthetic process; chlorophyll biosynthetic process;
CDS_452_transcript_452	carotenoid biosynthetic process; chlorophyll biosynthetic process;
CDS_453_transcript_453	cellular iron ion homeostasis; actin filament-based movement; response to cadmium ion; transmembrane transport; ATP catabolic process;
CDS_454_transcript_454	embryo development; regulation of auxin polar transport; leaf vascular tissue pattern formation; leaf development; meristem maintenance; root meristem growth; lateral root formation;
CDS_455_transcript_455	cation transport; transmembrane transport;
CDS_456_transcript_456	primary root development; regulation of gene expression; maintenance of shoot apical meristem identity; root meristem specification; maintenance of root meristem identity; transport of virus in host, cell to cell;
CDS_457_transcript_457	primary root development; regulation of gene expression; maintenance of shoot apical meristem identity; root meristem specification; maintenance of root meristem identity; transport of virus in host, cell to cell;
CDS_458_transcript_458	photosynthesis, light harvesting;
CDS_459_transcript_459	nitrogen compound metabolic process;
CDS_460_transcript_460	translation; positive regulation of transcription, DNA-templated; DNA-templated transcription, elongation; ribosome biogenesis; transcription from plastid promoter;
CDS_462_transcript_462	response to endoplasmic reticulum stress; polar nucleus fusion; ER-associated ubiquitin-dependent protein catabolic process; response to cadmium ion;
CDS_463_transcript_463	response to endoplasmic reticulum stress; protein folding; polar nucleus fusion; response to heat; ER-associated ubiquitin-dependent protein catabolic process; response to cadmium ion;
CDS_464_transcript_464	response to endoplasmic reticulum stress; polar nucleus fusion; ER-associated ubiquitin-dependent protein catabolic process; response to cadmium ion;
CDS_465_transcript_465	response to endoplasmic reticulum stress; protein folding; polar nucleus fusion; response to heat; ER-associated ubiquitin-dependent protein catabolic process; response to cadmium ion;
CDS_466_transcript_466	defense response;
CDS_467_transcript_467	defense response;
CDS_468_transcript_468	proteolysis;
CDS_469_transcript_469	oxidation-reduction process; hydrogen ion transmembrane transport; defense response to bacterium; nonphotochemical quenching; photosynthesis; response to karrikin;
CDS_470_transcript_470	positive regulation of transcription, DNA-templated; pentose-phosphate shunt; unsaturated fatty acid biosynthetic process; positive regulation of catalytic activity; starch biosynthetic process; vitamin metabolic process; maltose metabolic process; secondary metabolic process; lipoate metabolic process; chlorophyll biosynthetic process; coenzyme biosynthetic process; isopentenyl diphosphate biosy…
CDS_471_transcript_471	transmembrane transport; ATP catabolic process;
CDS_472_transcript_472	transmembrane transport; ATP catabolic process;
CDS_473_transcript_473	transport; ATP synthesis coupled electron transport; photosynthesis, light reaction;
CDS_475_transcript_475	isoprenoid biosynthetic process; coenzyme A metabolic process; oxidation-reduction process;
CDS_476_transcript_476	isoprenoid biosynthetic process; coenzyme A metabolic process; oxidation-reduction process;
CDS_477_transcript_477	response to misfolded protein; photorespiration; pentose-phosphate shunt; starch biosynthetic process; response to salt stress; proteasome core complex assembly; ubiquitin-dependent protein catabolic process; response to cadmium ion; second-messenger-mediated signaling;
CDS_479_transcript_479	response to endoplasmic reticulum stress; systemic acquired resistance; L-serine biosynthetic process;
CDS_481_transcript_481	ATP hydrolysis coupled proton transport;
CDS_482_transcript_482	ATP hydrolysis coupled proton transport;
CDS_483_transcript_483	ATP hydrolysis coupled proton transport;
CDS_484_transcript_484	ATP hydrolysis coupled proton transport;
CDS_485_transcript_485	ATP hydrolysis coupled proton transport;
CDS_486_transcript_486	RNA methylation; response to cold; translational elongation;
CDS_487_transcript_487	translational elongation;
CDS_488_transcript_488	lipid metabolic process; oxidation-reduction process;
CDS_489_transcript_489	unsaturated fatty acid biosynthetic process; oxidation-reduction process;
CDS_490_transcript_490	unsaturated fatty acid biosynthetic process; oxidation-reduction process;
CDS_494_transcript_494	translation;
CDS_495_transcript_495	translation;
CDS_496_transcript_496	systemic acquired resistance, salicylic acid mediated signaling pathway; regulation of hydrogen peroxide metabolic process; response to hypoxia;
CDS_497_transcript_497	systemic acquired resistance, salicylic acid mediated signaling pathway; regulation of hydrogen peroxide metabolic process; response to hypoxia;
CDS_498_transcript_498	systemic acquired resistance, salicylic acid mediated signaling pathway; regulation of hydrogen peroxide metabolic process; response to hypoxia;
CDS_499_transcript_499	systemic acquired resistance, salicylic acid mediated signaling pathway; regulation of hydrogen peroxide metabolic process; response to hypoxia;
CDS_500_transcript_500	positive regulation of transcription, DNA-templated; pentose-phosphate shunt; unsaturated fatty acid biosynthetic process; positive regulation of catalytic activity; starch biosynthetic process; vitamin metabolic process; maltose metabolic process; secondary metabolic process; lipoate metabolic process; chlorophyll biosynthetic process; coenzyme biosynthetic process; isopentenyl diphosphate biosy…
CDS_501_transcript_501	glutamine biosynthetic process;
CDS_502_transcript_502	glutamine biosynthetic process;
CDS_503_transcript_503	calcium ion transmembrane transport; plant-type hypersensitive response; nitric oxide mediated signal transduction; potassium ion transmembrane transport;
CDS_504_transcript_504	calcium ion transmembrane transport; plant-type hypersensitive response; nitric oxide mediated signal transduction; potassium ion transmembrane transport;
CDS_505_transcript_505	chlorophyll catabolic process; proteolysis; negative regulation of catalytic activity;
CDS_506_transcript_506	photosynthesis, light harvesting; response to blue light; nonphotochemical quenching; response to far red light; response to red light;
CDS_507_transcript_507	positive regulation of transcription, DNA-templated; pentose-phosphate shunt; regulation of protein dephosphorylation; positive regulation of catalytic activity; embryo development ending in seed dormancy; starch biosynthetic process; photosystem II assembly; chloroplast relocation; maltose metabolic process; iron-sulfur cluster assembly; DNA-templated transcription, elongation; seed germination;…
CDS_508_transcript_508	translational elongation;
CDS_509_transcript_509	leaf morphogenesis; regulation of plant-type hypersensitive response; glucosinolate biosynthetic process; cellular cation homeostasis; negative regulation of defense response; pentose-phosphate shunt; divalent metal ion transport; jasmonic acid mediated signaling pathway; photosystem II stabilization; rRNA processing; defense response to bacterium; protein targeting to membrane; thylakoid membran…
CDS_514_transcript_514	chlorophyll catabolic process; proteolysis;
CDS_515_transcript_515	chlorophyll catabolic process; proteolysis; negative regulation of catalytic activity;
CDS_516_transcript_516	chlorophyll catabolic process; proteolysis;
CDS_517_transcript_517	transport;
CDS_520_transcript_520	cellulose biosynthetic process;
CDS_521_transcript_521	cellulose biosynthetic process;
CDS_522_transcript_522	nucleoside diphosphate phosphorylation; UTP biosynthetic process; GTP biosynthetic process; CTP biosynthetic process;
CDS_523_transcript_523	nucleoside diphosphate phosphorylation; UTP biosynthetic process; GTP biosynthetic process; CTP biosynthetic process;
CDS_524_transcript_524	nucleoside diphosphate phosphorylation; UTP biosynthetic process; GTP biosynthetic process; CTP biosynthetic process;
CDS_525_transcript_525	nucleoside diphosphate phosphorylation; UTP biosynthetic process; GTP biosynthetic process; CTP biosynthetic process;
CDS_526_transcript_526	translational elongation; GTP catabolic process;
CDS_527_transcript_527	response to red light; defense response to bacterium; photosynthetic electron transport in photosystem I; response to blue light; regulation of proton transport; response to sucrose; photosystem II assembly; response to far red light; response to high light intensity;
CDS_528_transcript_528	glutamine biosynthetic process;
CDS_529_transcript_529	glutamine biosynthetic process;
CDS_531_transcript_531	chloroplast relocation; leaf morphogenesis; carotenoid biosynthetic process; thylakoid membrane organization; cell differentiation; ncRNA metabolic process; transcription from plastid promoter;
CDS_534_transcript_534	protein N-linked glycosylation;
CDS_535_transcript_535	cytoskeleton organization; pentose-phosphate shunt; gluconeogenesis; water transport; ATP metabolic process; calcium ion transport; response to salt stress; proteasomal protein catabolic process; ATP hydrolysis coupled proton transport; cell morphogenesis; vacuole organization; hyperosmotic response; Golgi organization; glycolytic process; Golgi vesicle transport; pollen development; response to …
CDS_536_transcript_536	cytoskeleton organization; pentose-phosphate shunt; gluconeogenesis; water transport; ATP metabolic process; calcium ion transport; response to salt stress; proteasomal protein catabolic process; ATP hydrolysis coupled proton transport; cell morphogenesis; vacuole organization; hyperosmotic response; Golgi organization; glycolytic process; Golgi vesicle transport; pollen development; response to …
CDS_537_transcript_537	cytoskeleton organization; pentose-phosphate shunt; gluconeogenesis; water transport; ATP metabolic process; calcium ion transport; response to salt stress; proteasomal protein catabolic process; ATP hydrolysis coupled proton transport; cell morphogenesis; vacuole organization; hyperosmotic response; Golgi organization; glycolytic process; Golgi vesicle transport; pollen development; response to …
CDS_538_transcript_538	ATP metabolic process; response to salt stress; ATP hydrolysis coupled proton transport; Golgi organization; pollen development;
CDS_539_transcript_539	translation;
CDS_540_transcript_540	translation;
CDS_541_transcript_541	potassium ion transmembrane transport; response to chitin; defense response to fungus; response to abscisic acid;
CDS_542_transcript_542	seed dormancy process; ethylene-activated signaling pathway; seed germination; response to red light; regulation of circadian rhythm; meristem structural organization; regulation of photomorphogenesis; regulation of flower development; photomorphogenesis; vegetative to reproductive phase transition of meristem; response to blue light; protein ubiquitination; lipid storage; response to freezing; s…
CDS_543_transcript_543	response to ethylene;
CDS_544_transcript_544	chloroplast relocation; leaf morphogenesis; carotenoid biosynthetic process; thylakoid membrane organization; cell differentiation; ncRNA metabolic process; transcription from plastid promoter;
CDS_547_transcript_547	indoleacetic acid biosynthetic process; positive regulation of transcription, DNA-templated; leaf morphogenesis; cell differentiation; glucosinolate biosynthetic process;
CDS_548_transcript_548	indoleacetic acid biosynthetic process; positive regulation of transcription, DNA-templated; leaf morphogenesis; cell differentiation; glucosinolate biosynthetic process;
CDS_549_transcript_549	ion transmembrane transport; ionotropic glutamate receptor signaling pathway;
CDS_550_transcript_550	photosynthetic electron transport chain;
CDS_551_transcript_551	response to red light; defense response to bacterium; photosynthetic electron transport in photosystem I; response to blue light; regulation of proton transport; response to sucrose; photosystem II assembly; response to far red light; response to high light intensity;
CDS_554_transcript_554	proteolysis;
CDS_555_transcript_555	methylglyoxal catabolic process to D-lactate; proteolysis;
CDS_556_transcript_556	methylglyoxal catabolic process to D-lactate; proteolysis;
CDS_557_transcript_557	arginine catabolic process to glutamate; response to cadmium ion;
CDS_558_transcript_558	arginine catabolic process to glutamate; response to cadmium ion;
CDS_559_transcript_559	photosynthetic electron transport in photosystem I; response to copper ion; cellular cation homeostasis; divalent metal ion transport; cysteine biosynthetic process; regulation of protein dephosphorylation;
CDS_562_transcript_562	oxidation-reduction process; defense response to bacterium; hydrogen peroxide biosynthetic process;
CDS_563_transcript_563	cholesterol transport; signal transduction;
CDS_564_transcript_564	cholesterol transport; signal transduction;
CDS_565_transcript_565	ATP catabolic process; response to nematode;
CDS_566_transcript_566	response to nematode; ion transmembrane transport;
CDS_567_transcript_567	response to desiccation; response to cold; response to salt stress; response to abscisic acid;
CDS_568_transcript_568	response to desiccation; response to cold; response to salt stress; response to abscisic acid;
CDS_569_transcript_569	protein autophosphorylation; rRNA processing; isopentenyl diphosphate biosynthetic process, methylerythritol 4-phosphate pathway; chlorophyll biosynthetic process; methylation; regulation of proton transport;
CDS_570_transcript_570	protein autophosphorylation; rRNA processing; isopentenyl diphosphate biosynthetic process, methylerythritol 4-phosphate pathway; chlorophyll biosynthetic process; methylation; regulation of proton transport;
CDS_572_transcript_572	gravitropism; positive regulation of transcription, DNA-templated; embryonic pattern specification; anther development; multidimensional cell growth; plant-type cell wall organization; regulation of seed maturation; regulation of meristem growth; cotyledon development; cell division; anthocyanin accumulation in tissues in response to UV light; root hair elongation; regulation of cell cycle proces…
CDS_573_transcript_573	transmembrane transport;
CDS_574_transcript_574	photosynthetic electron transport chain;
CDS_575_transcript_575	response to red light; defense response to bacterium; photosynthetic electron transport in photosystem I; response to blue light; regulation of proton transport; response to sucrose; photosystem II assembly; response to far red light; response to high light intensity;
CDS_576_transcript_576	photosynthesis;
CDS_577_transcript_577	photosynthesis;
CDS_578_transcript_578	translation;
CDS_579_transcript_579	translation;
CDS_580_transcript_580	ATP catabolic process; proteolysis;
CDS_581_transcript_581	ATP catabolic process; proteolysis;
CDS_582_transcript_582	cellular response to light intensity; response to red light; response to water deprivation; photoprotection; photosynthetic electron transport in photosystem I; response to blue light; regulation of proton transport; response to sucrose; response to far red light; response to high light intensity;
CDS_583_transcript_583	negative regulation of defense response; detection of biotic stimulus; jasmonic acid mediated signaling pathway; salicylic acid biosynthetic process; systemic acquired resistance, salicylic acid mediated signaling pathway; regulation of plant-type hypersensitive response; regulation of hydrogen peroxide metabolic process; response to chitin; response to nematode; protein targeting to membrane; re…
CDS_584_transcript_584	negative regulation of defense response; detection of biotic stimulus; jasmonic acid mediated signaling pathway; salicylic acid biosynthetic process; systemic acquired resistance, salicylic acid mediated signaling pathway; regulation of plant-type hypersensitive response; regulation of hydrogen peroxide metabolic process; response to chitin; response to nematode; protein targeting to membrane; re…
CDS_585_transcript_585	protein folding; protein peptidyl-prolyl isomerization;
CDS_586_transcript_586	protein folding; protein peptidyl-prolyl isomerization;
CDS_587_transcript_587	protein folding; protein peptidyl-prolyl isomerization;
CDS_588_transcript_588	response to cadmium ion; response to zinc ion; translational elongation;
CDS_589_transcript_589	translational elongation;
CDS_590_transcript_590	ATP catabolic process; response to nematode;
CDS_591_transcript_591	allantoin catabolic process; ureide catabolic process; cellular response to nitrogen starvation;
CDS_592_transcript_592	translation;
CDS_593_transcript_593	phosphatidylinositol biosynthetic process;
CDS_594_transcript_594	rRNA processing; plastid organization; cellular cation homeostasis; photosystem II assembly; divalent metal ion transport;
CDS_595_transcript_595	leaf morphogenesis; thylakoid membrane organization; cell differentiation; photosynthesis;
CDS_597_transcript_597	multicellular organism reproduction; calcium ion transport; response to salt stress; glycine catabolic process; isopentenyl diphosphate biosynthetic process, methylerythritol 4-phosphate pathway; Golgi organization; glycolytic process; regulation of protein localization; primary root development; glycerol catabolic process; reductive pentose-phosphate cycle; tryptophan catabolic process; chloropl…
CDS_598_transcript_598	ethanol oxidation;
CDS_599_transcript_599	ethanol oxidation;
CDS_600_transcript_600	ethanol oxidation;
CDS_601_transcript_601	biosynthetic process;
CDS_602_transcript_602	biosynthetic process;
CDS_603_transcript_603	biosynthetic process;
CDS_604_transcript_604	multicellular organism reproduction; calcium ion transport; response to salt stress; glycine catabolic process; isopentenyl diphosphate biosynthetic process, methylerythritol 4-phosphate pathway; Golgi organization; glycolytic process; regulation of protein localization; primary root development; glycerol catabolic process; reductive pentose-phosphate cycle; tryptophan catabolic process; chloropl…
CDS_605_transcript_605	multicellular organism reproduction; calcium ion transport; response to salt stress; glycine catabolic process; isopentenyl diphosphate biosynthetic process, methylerythritol 4-phosphate pathway; Golgi organization; glycolytic process; regulation of protein localization; primary root development; glycerol catabolic process; reductive pentose-phosphate cycle; tryptophan catabolic process; chloropl…
CDS_606_transcript_606	photosynthesis, light harvesting; nonphotochemical quenching;
CDS_609_transcript_609	protein folding; protein peptidyl-prolyl isomerization;
CDS_610_transcript_610	protein folding; protein peptidyl-prolyl isomerization;
CDS_611_transcript_611	protein folding; protein peptidyl-prolyl isomerization;
CDS_612_transcript_612	phosphatidylglycerol biosynthetic process; chloroplast relocation; isopentenyl diphosphate biosynthetic process, methylerythritol 4-phosphate pathway; carotenoid biosynthetic process; thylakoid membrane organization; ncRNA metabolic process; response to abscisic acid; embryo development ending in seed dormancy;
CDS_613_transcript_613	GTP catabolic process;
CDS_614_transcript_614	vesicle-mediated transport; intracellular protein transport; regulation of catalytic activity;
CDS_616_transcript_616	negative regulation of defense response; response to wounding; jasmonic acid mediated signaling pathway; systemic acquired resistance, salicylic acid mediated signaling pathway; response to water deprivation; regulation of plant-type hypersensitive response; response to chitin; protein targeting to membrane; defense response to fungus; negative regulation of programmed cell death; response to aux…
CDS_617_transcript_617	protein folding; protein peptidyl-prolyl isomerization;
CDS_623_transcript_623	defense response to bacterium; glycerol catabolic process; response to microbial phytotoxin; glycerol-3-phosphate metabolic process; fatty acid beta-oxidation; response to molecule of bacterial origin; phosphorylation; response to karrikin;
CDS_624_transcript_624	defense response to bacterium; glycerol catabolic process; response to microbial phytotoxin; glycerol-3-phosphate metabolic process; fatty acid beta-oxidation; response to molecule of bacterial origin; phosphorylation; response to karrikin;
CDS_625_transcript_625	defense response to bacterium; glycerol catabolic process; response to microbial phytotoxin; glycerol-3-phosphate metabolic process; fatty acid beta-oxidation; response to molecule of bacterial origin; phosphorylation; response to karrikin;
CDS_626_transcript_626	sucrose biosynthetic process; mannitol biosynthetic process; response to oxidative stress; response to water deprivation; response to abscisic acid; raffinose family oligosaccharide biosynthetic process;
CDS_627_transcript_627	sucrose biosynthetic process; mannitol biosynthetic process; response to oxidative stress; response to water deprivation; response to abscisic acid; raffinose family oligosaccharide biosynthetic process;
CDS_632_transcript_632	rRNA processing; plastid organization; cellular cation homeostasis; photosystem II assembly; divalent metal ion transport;
CDS_633_transcript_633	photosynthetic electron transport chain; response to light stimulus;
CDS_634_transcript_634	mRNA splicing, via spliceosome;
CDS_635_transcript_635	oxidation-reduction process; response to red light; response to water deprivation; xanthophyll biosynthetic process; response to heat; abscisic acid biosynthetic process;
CDS_636_transcript_636	oxidation-reduction process; response to red light; response to water deprivation; xanthophyll biosynthetic process; response to heat; abscisic acid biosynthetic process;
CDS_637_transcript_637	oxidation-reduction process;
CDS_638_transcript_638	oxidation-reduction process;
CDS_639_transcript_639	oxidation-reduction process;
CDS_640_transcript_640	oxidation-reduction process;
CDS_641_transcript_641	malate metabolic process; tricarboxylic acid cycle; glyoxylate cycle;
CDS_642_transcript_642	threonyl-tRNA aminoacylation; embryo development ending in seed dormancy;
CDS_643_transcript_643	threonyl-tRNA aminoacylation; embryo development ending in seed dormancy;
CDS_644_transcript_644	pentose-phosphate shunt; thylakoid membrane organization;
CDS_645_transcript_645	response to continuous far red light stimulus by the high-irradiance response system; response to symbiotic fungus; polar nucleus fusion; regulation of transcription, DNA-templated; response to abscisic acid;
CDS_646_transcript_646	response to continuous far red light stimulus by the high-irradiance response system; response to symbiotic fungus; polar nucleus fusion; regulation of transcription, DNA-templated; response to abscisic acid;
CDS_647_transcript_647	response to continuous far red light stimulus by the high-irradiance response system; response to symbiotic fungus; polar nucleus fusion; regulation of transcription, DNA-templated; response to abscisic acid;
CDS_648_transcript_648	response to continuous far red light stimulus by the high-irradiance response system; response to symbiotic fungus; polar nucleus fusion; regulation of transcription, DNA-templated; response to abscisic acid;
CDS_649_transcript_649	production of miRNAs involved in gene silencing by miRNA; rRNA processing; production of ta-siRNAs involved in RNA interference; maltose metabolic process; starch biosynthetic process; defense response to virus; positive regulation of catalytic activity;
CDS_650_transcript_650	cell redox homeostasis; glycerol ether metabolic process; oxidation-reduction process;
CDS_651_transcript_651	response to UV-B; response to salicylic acid;
CDS_652_transcript_652	response to UV-B; response to salicylic acid;
CDS_653_transcript_653	nucleic acid phosphodiester bond hydrolysis;
CDS_654_transcript_654	pentose-phosphate shunt; thylakoid membrane organization;
CDS_656_transcript_656	pentose-phosphate shunt; regulation of protein dephosphorylation; cellular cation homeostasis; photosystem II assembly; divalent metal ion transport; cysteine biosynthetic process; plastid organization; photosynthesis, light harvesting in photosystem I; rRNA processing;
CDS_659_transcript_659	oxidation-reduction process; response to UV-B; response to jasmonic acid; flavonoid biosynthetic process; myo-inositol hexakisphosphate biosynthetic process; response to wounding; response to sucrose; pentacyclic triterpenoid biosynthetic process; sterol biosynthetic process;
CDS_660_transcript_660	oxidation-reduction process; response to UV-B; response to jasmonic acid; flavonoid biosynthetic process; myo-inositol hexakisphosphate biosynthetic process; response to wounding; response to sucrose; pentacyclic triterpenoid biosynthetic process; sterol biosynthetic process;
CDS_661_transcript_661	malate metabolic process; tricarboxylic acid cycle; glyoxylate cycle;
CDS_662_transcript_662	malate metabolic process; tricarboxylic acid cycle; glyoxylate cycle;
CDS_663_transcript_663	malate metabolic process; tricarboxylic acid cycle; glyoxylate cycle;
CDS_664_transcript_664	stomatal complex morphogenesis; photosynthetic electron transport in photosystem I; rRNA processing; plastid organization; photosystem II assembly; glucose metabolic process; glycolytic process; regulation of protein dephosphorylation;
CDS_665_transcript_665	glucose metabolic process; oxidation-reduction process;
CDS_666_transcript_666	stomatal complex morphogenesis; photosynthetic electron transport in photosystem I; rRNA processing; plastid organization; photosystem II assembly; glucose metabolic process; glycolytic process; regulation of protein dephosphorylation;
CDS_667_transcript_667	RNA methylation; translation; response to salt stress; ribosome biogenesis; gluconeogenesis; response to cadmium ion; glycolytic process; embryo development ending in seed dormancy;
CDS_668_transcript_668	translation;
CDS_669_transcript_669	cell redox homeostasis; glycerol ether metabolic process; oxidation-reduction process;
CDS_671_transcript_671	translation;
CDS_672_transcript_672	translation;
CDS_675_transcript_675	proteolysis;
CDS_677_transcript_677	response to stress; response to molecule of fungal origin;
CDS_678_transcript_678	petal vascular tissue pattern formation; root development; leaf vascular tissue pattern formation; endonucleolytic cleavage involved in rRNA processing; leaf development; cotyledon vascular tissue pattern formation; sepal vascular tissue pattern formation;
CDS_679_transcript_679	petal vascular tissue pattern formation; root development; leaf vascular tissue pattern formation; endonucleolytic cleavage involved in rRNA processing; leaf development; cotyledon vascular tissue pattern formation; sepal vascular tissue pattern formation;
CDS_680_transcript_680	tricarboxylic acid cycle; isocitrate metabolic process;
CDS_681_transcript_681	tricarboxylic acid cycle; isocitrate metabolic process;
CDS_682_transcript_682	methylation;
CDS_683_transcript_683	translation;
CDS_684_transcript_684	photosynthesis, light reaction; chlorophyll biosynthetic process;
CDS_686_transcript_686	positive regulation of Rab GTPase activity;
CDS_691_transcript_691	photosystem II stabilization; photosynthesis;
CDS_692_transcript_692	salicylic acid biosynthetic process; leaf morphogenesis; regulation of plant-type hypersensitive response; response to chitin; cellular cation homeostasis; cysteine biosynthetic process; negative regulation of defense response; defense response to fungus; divalent metal ion transport; jasmonic acid mediated signaling pathway; photosystem II stabilization; rRNA processing; detection of biotic stim…
CDS_696_transcript_696	S-adenosylmethioninamine biosynthetic process; spermine biosynthetic process; spermidine biosynthetic process;
CDS_697_transcript_697	protein autophosphorylation; rRNA processing; isopentenyl diphosphate biosynthetic process, methylerythritol 4-phosphate pathway; chlorophyll biosynthetic process; methylation; regulation of proton transport;
CDS_698_transcript_698	photosynthesis, light reaction; chlorophyll biosynthetic process;
CDS_699_transcript_699	S-adenosylmethioninamine biosynthetic process; spermine biosynthetic process; spermidine biosynthetic process;
CDS_700_transcript_700	protein autophosphorylation;
CDS_701_transcript_701	response to brassinosteroid; protein phosphorylation;
CDS_702_transcript_702	vesicle-mediated transport; intracellular protein transport;
CDS_703_transcript_703	proteasomal protein catabolic process; cytoskeleton organization; ER to Golgi vesicle-mediated transport; gluconeogenesis; intracellular protein transport;
CDS_705_transcript_705	isopentenyl diphosphate biosynthetic process, methylerythritol 4-phosphate pathway; response to antibiotic; oxidation-reduction process;
CDS_706_transcript_706	isopentenyl diphosphate biosynthetic process, methylerythritol 4-phosphate pathway; response to antibiotic; oxidation-reduction process;
CDS_713_transcript_713	peptidyl-lysine modification to hypusine; oxidation-reduction process;
CDS_714_transcript_714	peptidyl-lysine modification to hypusine; oxidation-reduction process;
CDS_717_transcript_717	metabolic process;
CDS_718_transcript_718	metabolic process;
CDS_719_transcript_719	translational initiation; transcription from RNA polymerase I promoter;
CDS_720_transcript_720	ATP transport; ADP transport;
CDS_721_transcript_721	cysteine biosynthetic process;
CDS_722_transcript_722	cytoskeleton organization; gluconeogenesis; microtubule-based process; proteasomal protein catabolic process; GTP catabolic process; protein polymerization; response to cadmium ion;
CDS_723_transcript_723	protein transport; regulation of catalytic activity;
CDS_724_transcript_724	response to water deprivation; nucleosome assembly;
CDS_725_transcript_725	photosynthesis, light harvesting;
CDS_727_transcript_728	microtubule-based process; response to salt stress; GTP catabolic process; protein polymerization; response to cadmium ion;
CDS_728_transcript_729	cytoskeleton organization; gluconeogenesis; microtubule-based process; proteasomal protein catabolic process; GTP catabolic process; protein polymerization; response to cadmium ion;
CDS_729_transcript_730	translational initiation; transcription from RNA polymerase I promoter;
CDS_730_transcript_731	protein phosphorylation;
CDS_733_transcript_734	methylglyoxal catabolic process to D-lactate; cysteine biosynthetic process;
CDS_734_transcript_735	methylglyoxal catabolic process to D-lactate; cysteine biosynthetic process;
CDS_735_transcript_736	methylglyoxal catabolic process to D-lactate; cysteine biosynthetic process;
CDS_736_transcript_737	methylglyoxal catabolic process to D-lactate; cysteine biosynthetic process;
CDS_739_transcript_740	response to UV-B;
CDS_741_transcript_742	karyogamy; chaperone-mediated protein complex assembly; oxidation-dependent protein catabolic process; embryo sac egg cell differentiation; misfolded or incompletely synthesized protein catabolic process; response to hypoxia; mitochondrion organization; regulation of mitochondrial DNA replication; protein homooligomerization; ATP catabolic process; cellular response to oxidative stress;
CDS_742_transcript_743	DNA duplex unwinding; DNA repair; telomere maintenance;
CDS_743_transcript_744	translation;
CDS_744_transcript_745	DNA-templated transcription, elongation; translation;
CDS_745_transcript_746	protein targeting to vacuole; hydrogen ion transmembrane transport;
CDS_746_transcript_747	protein targeting to vacuole; hydrogen ion transmembrane transport;
CDS_747_transcript_748	protein targeting to vacuole; hydrogen ion transmembrane transport;
CDS_748_transcript_749	defense response to bacterium; photosynthetic electron transport chain;
CDS_749_transcript_750	ATP hydrolysis coupled proton transport; plasma membrane ATP synthesis coupled proton transport;
CDS_750_transcript_751	RNA methylation; maturation of SSU-rRNA from tricistronic rRNA transcript (SSU-rRNA, 5.8S rRNA, LSU-rRNA); translational elongation;
CDS_751_transcript_752	RNA methylation; maturation of SSU-rRNA from tricistronic rRNA transcript (SSU-rRNA, 5.8S rRNA, LSU-rRNA); translational elongation;
CDS_752_transcript_753	RNA methylation; maturation of SSU-rRNA from tricistronic rRNA transcript (SSU-rRNA, 5.8S rRNA, LSU-rRNA); translational elongation;
CDS_753_transcript_754	translation;
CDS_754_transcript_755	reductive pentose-phosphate cycle; photorespiration; oxidation-reduction process;
CDS_755_transcript_756	embryo development ending in seed dormancy; defense response to fungus;
CDS_756_transcript_757	lipid transport;
CDS_757_transcript_758	lipid transport;
CDS_758_transcript_759	ATP catabolic process;
CDS_759_transcript_760	ATP catabolic process; pyrimidine ribonucleotide biosynthetic process;
CDS_760_transcript_761	nuclear-transcribed mRNA catabolic process; protein N-linked glycosylation;
CDS_761_transcript_762	nuclear-transcribed mRNA catabolic process; protein N-linked glycosylation;
CDS_762_transcript_763	nuclear-transcribed mRNA catabolic process; protein N-linked glycosylation;
CDS_763_transcript_764	nuclear-transcribed mRNA catabolic process; protein N-linked glycosylation;
CDS_764_transcript_765	vesicle-mediated transport; response to auxin; small GTPase mediated signal transduction; photoperiodism, flowering; protein transport;
CDS_765_transcript_766	response to cadmium ion; vesicle-mediated transport; small GTPase mediated signal transduction; protein transport;
CDS_767_transcript_768	oxidation-reduction process;
CDS_768_transcript_769	oxidation-reduction process;
CDS_769_transcript_770	protein phosphorylation;
CDS_770_transcript_771	mitochondrial genome maintenance; SOS response; DNA recombination; response to heat; ATP catabolic process; DNA repair;
CDS_772_transcript_773	protein folding; response to heat;
CDS_773_transcript_774	embryo development ending in seed dormancy; defense response to fungus;
CDS_775_transcript_776	response to low light intensity stimulus; response to water deprivation; dolichol biosynthetic process; endoplasmic reticulum unfolded protein response; protein N-linked glycosylation;
CDS_776_transcript_777	response to low light intensity stimulus; response to water deprivation; dolichol biosynthetic process; endoplasmic reticulum unfolded protein response; protein N-linked glycosylation;
CDS_778_transcript_779	defense response; metabolic process;
CDS_779_transcript_780	defense response;
CDS_780_transcript_781	defense response to bacterium; photosynthetic electron transport chain;
CDS_781_transcript_782	methylglyoxal catabolic process to D-lactate; nucleoside phosphate metabolic process;
CDS_782_transcript_783	methylglyoxal catabolic process to D-lactate; nucleoside phosphate metabolic process;
CDS_783_transcript_784	oxidation-reduction process;
CDS_785_transcript_786	vesicle-mediated transport; intracellular protein transport;
CDS_786_transcript_787	oxidation-reduction process;
CDS_788_transcript_789	photosynthesis, light harvesting;
CDS_789_transcript_790	translational elongation; GTP catabolic process;
CDS_790_transcript_791	translational elongation; GTP catabolic process;
CDS_791_transcript_792	translational elongation;
CDS_792_transcript_793	translational elongation;
CDS_793_transcript_794	glucosinolate biosynthetic process; response to insect; oxidation-reduction process;
CDS_794_transcript_795	salicylic acid biosynthetic process; response to red light; regulation of plant-type hypersensitive response; response to chitin; cysteine biosynthetic process; negative regulation of defense response; defense response to fungus; pentose-phosphate shunt; jasmonic acid mediated signaling pathway; rRNA processing; detection of biotic stimulus; defense response to bacterium; protein targeting to mem…
CDS_795_transcript_796	salicylic acid biosynthetic process; response to red light; regulation of plant-type hypersensitive response; response to chitin; cysteine biosynthetic process; negative regulation of defense response; defense response to fungus; pentose-phosphate shunt; jasmonic acid mediated signaling pathway; rRNA processing; detection of biotic stimulus; defense response to bacterium; protein targeting to mem…
CDS_796_transcript_797	protein phosphorylation;
CDS_797_transcript_798	protein phosphorylation;
CDS_798_transcript_799	protein phosphorylation;
CDS_799_transcript_800	pentose-phosphate shunt; regulation of protein dephosphorylation; photosystem II assembly; chloroplast relocation; iron-sulfur cluster assembly; tetrahydrobiopterin biosynthetic process; aromatic amino acid family biosynthetic process; transcription from plastid promoter; rRNA processing; thylakoid membrane organization;
CDS_800_transcript_801	tetrahydrobiopterin biosynthetic process;
CDS_801_transcript_802	translational elongation; GTP catabolic process;
CDS_802_transcript_803	translational elongation;
CDS_803_transcript_804	translation;
CDS_804_transcript_805	translation;
CDS_805_transcript_806	cellular response to salt stress; regulation of cell differentiation; response to water deprivation; cytokinin-activated signaling pathway; response to cold; response to wounding; regulation of transcription, DNA-templated; red or far-red light signaling pathway; transcription, DNA-templated;
CDS_806_transcript_807	negative regulation of endopeptidase activity; proteolysis;
CDS_807_transcript_808	negative regulation of endopeptidase activity;
CDS_809_transcript_810	phenylalanyl-tRNA aminoacylation; tRNA processing;
CDS_810_transcript_811	phenylalanyl-tRNA aminoacylation; tRNA processing;
CDS_811_transcript_812	response to sucrose; response to UV-B; anthocyanin-containing compound biosynthetic process; fatty acid oxidation;
CDS_815_transcript_816	cellular response to salt stress; regulation of cell differentiation; response to water deprivation; cytokinin-activated signaling pathway; response to cold; response to wounding; regulation of transcription, DNA-templated; red or far-red light signaling pathway; transcription, DNA-templated;
CDS_816_transcript_817	cellular response to salt stress; ethylene-activated signaling pathway; regulation of cell differentiation; response to water deprivation; cytokinin-activated signaling pathway; response to cold; response to wounding; regulation of transcription, DNA-templated; red or far-red light signaling pathway;
CDS_817_transcript_818	response to water deprivation; response to cold; regulation of transcription, DNA-templated; response to osmotic stress;
CDS_818_transcript_819	response to salt stress; response to light stimulus; response to chemical; signal transduction; cellular response to abiotic stimulus;
CDS_819_transcript_820	response to salt stress; response to light stimulus; response to chemical; signal transduction; cellular response to abiotic stimulus;
CDS_820_transcript_821	response to misfolded protein; photorespiration; gluconeogenesis; methylation-dependent chromatin silencing; water transport; embryo development ending in seed dormancy; regulation of transport; response to salt stress; proteasome core complex assembly; root hair elongation; hyperosmotic response; one-carbon metabolic process; ubiquitin-dependent protein catabolic process; Golgi organization; gly…
CDS_821_transcript_822	one-carbon metabolic process; posttranscriptional gene silencing; methylation-dependent chromatin silencing; embryo development ending in seed dormancy;
CDS_822_transcript_823	salicylic acid biosynthetic process; response to red light; regulation of plant-type hypersensitive response; response to chitin; cysteine biosynthetic process; negative regulation of defense response; defense response to fungus; pentose-phosphate shunt; jasmonic acid mediated signaling pathway; rRNA processing; detection of biotic stimulus; defense response to bacterium; protein targeting to mem…
CDS_823_transcript_824	cellular cation homeostasis; photosynthesis; divalent metal ion transport; cysteine biosynthetic process;
CDS_824_transcript_825	photosynthesis;
CDS_827_transcript_828	carbohydrate metabolic process; malate metabolic process; oxidation-reduction process;
CDS_828_transcript_829	carbohydrate metabolic process; malate metabolic process; oxidation-reduction process;
CDS_829_transcript_830	photoperiodism, flowering; phosphorylation; nicotinamide nucleotide metabolic process;
CDS_830_transcript_831	salicylic acid biosynthetic process; response to red light; regulation of plant-type hypersensitive response; response to chitin; cysteine biosynthetic process; negative regulation of defense response; defense response to fungus; pentose-phosphate shunt; jasmonic acid mediated signaling pathway; rRNA processing; detection of biotic stimulus; defense response to bacterium; protein targeting to mem…
CDS_831_transcript_832	cellular cation homeostasis; photosynthesis; divalent metal ion transport; cysteine biosynthetic process;
CDS_832_transcript_833	photoperiodism, flowering; protein N-linked glycosylation;
CDS_833_transcript_834	Golgi localization; mitochondrion localization; transmembrane transport; peroxisome localization; ATP transport; actin filament-based movement;
CDS_834_transcript_835	Golgi localization; mitochondrion localization; transmembrane transport; peroxisome localization; ATP transport; actin filament-based movement;
CDS_836_transcript_837	pyruvate metabolic process; response to cadmium ion;
CDS_837_transcript_838	pyruvate metabolic process; response to cadmium ion;
CDS_838_transcript_839	response to cadmium ion; metabolic process;
CDS_839_transcript_840	regulation of transcription, DNA-templated;
CDS_840_transcript_841	lipid metabolic process; response to insect; anatomical structure development; single-organism developmental process; regulation of cellular process; defense response, incompatible interaction;
CDS_841_transcript_842	lipid metabolic process;
CDS_842_transcript_843	phosphatidylglycerol biosynthetic process; chloroplast relocation; isopentenyl diphosphate biosynthetic process, methylerythritol 4-phosphate pathway; thylakoid membrane organization; maltose metabolic process; starch biosynthetic process; ncRNA metabolic process;
CDS_844_transcript_845	primary metabolic process; cellular macromolecule metabolic process; growth; regulation of transcription, DNA-templated;
CDS_845_transcript_846	primary metabolic process; cellular macromolecule metabolic process; growth; regulation of transcription, DNA-templated;
CDS_846_transcript_847	stomatal complex morphogenesis; cytokinin catabolic process; oxidation-reduction process;
CDS_847_transcript_848	stomatal complex morphogenesis; cytokinin catabolic process; oxidation-reduction process;
CDS_848_transcript_849	response to hypoxia; lipid metabolic process; positive regulation of cell death; negative regulation of defense response; systemic acquired resistance; leaf senescence; defense response to insect; regulation of hydrogen peroxide metabolic process; aerenchyma formation; defense response to bacterium, incompatible interaction;
CDS_850_transcript_851	viral replication complex formation and maintenance; autophagy;
CDS_851_transcript_853	regulation of transcription, DNA-templated; transcription, DNA-templated;
CDS_852_transcript_854	rRNA processing; plastid organization; photosystem II assembly;
CDS_853_transcript_855	protein desumoylation; vegetative to reproductive phase transition of meristem; protein ubiquitination involved in ubiquitin-dependent protein catabolic process; trichome branching; DNA endoreduplication; hydrogen peroxide biosynthetic process;
CDS_854_transcript_856	photomorphogenesis; pyrimidine ribonucleotide biosynthetic process; cullin deneddylation;
CDS_855_transcript_857	photomorphogenesis; pyrimidine ribonucleotide biosynthetic process; cullin deneddylation;
CDS_856_transcript_858	indoleacetic acid biosynthetic process; regulation of response to red or far red light; maltose metabolic process; starch biosynthetic process; tryptophan catabolic process; toxin catabolic process; positive regulation of catalytic activity;
CDS_857_transcript_859	metabolic process;
CDS_859_transcript_861	methylglyoxal catabolic process to D-lactate;
CDS_860_transcript_862	reciprocal meiotic recombination; SOS response; cytokinin biosynthetic process; ATP catabolic process; DNA repair;
CDS_861_transcript_863	histone lysine methylation;
CDS_862_transcript_864	L-methionine salvage from methylthioadenosine; oxidation-reduction process;
CDS_863_transcript_865	circadian rhythm;
CDS_864_transcript_866	circadian rhythm;
CDS_865_transcript_867	transport;
CDS_866_transcript_868	response to salt stress; calcium ion transport; water transport; Golgi organization; cellular cation homeostasis; urea transport;
CDS_867_transcript_869	response to salt stress; calcium ion transport; water transport; Golgi organization; cellular cation homeostasis; urea transport;
CDS_868_transcript_870	multidimensional cell growth; root hair elongation; starch metabolic process; polysaccharide biosynthetic process; cell tip growth; regulation of meristem growth; auxin polar transport; regulation of cell size; anthocyanin accumulation in tissues in response to UV light; anther development; plant-type cell wall organization; plant-type cell wall biogenesis; polysaccharide catabolic process; patte…
CDS_871_transcript_873	translation; ribosomal small subunit assembly;
CDS_872_transcript_874	translation; response to salt stress; ribosomal small subunit assembly;
CDS_873_transcript_875	translation; ribosomal small subunit assembly;
CDS_874_transcript_876	translation; ribosomal small subunit assembly;
CDS_875_transcript_877	translation; ribosomal small subunit assembly;
CDS_876_transcript_878	proteolysis;
CDS_877_transcript_879	proteolysis;
CDS_878_transcript_880	response to gibberellin;
CDS_879_transcript_881	response to salt stress; calcium ion transport; water transport; Golgi organization; cellular cation homeostasis; urea transport;
CDS_880_transcript_882	transport;
CDS_881_transcript_883	transport;
CDS_884_transcript_886	microsporogenesis;
CDS_886_transcript_888	hydrogen peroxide catabolic process; oxidation-reduction process; response to wounding; response to heat; negative regulation of programmed cell death; defense response to fungus; osmosensory signaling pathway; carbohydrate homeostasis;
CDS_887_transcript_889	oxidation-reduction process;
CDS_888_transcript_890	hydrogen peroxide catabolic process; oxidation-reduction process; response to wounding; response to heat; negative regulation of programmed cell death; defense response to fungus; osmosensory signaling pathway; carbohydrate homeostasis;
CDS_890_transcript_892	translation; rRNA export from nucleus;
CDS_891_transcript_893	lipid metabolic process; protein targeting to vacuole; response to salt stress; response to temperature stimulus; proteolysis; hyperosmotic response; water transport; organ development; Golgi organization; response to cadmium ion; glycolytic process;
CDS_892_transcript_894	lipid metabolic process; protein targeting to vacuole; response to salt stress; response to temperature stimulus; proteolysis; hyperosmotic response; water transport; organ development; Golgi organization; response to cadmium ion; glycolytic process;
CDS_893_transcript_895	oxidation-reduction process;
CDS_894_transcript_896	negative regulation of flower development; response to light stimulus; negative regulation of seed germination; regulation of transcription, DNA-templated; circadian rhythm; regulation of chlorophyll biosynthetic process; gibberellic acid mediated signaling pathway; response to cytokinin;
CDS_895_transcript_897	translation;
CDS_896_transcript_898	toxin catabolic process; response to cyclopentenone; transmembrane transport; ATP catabolic process;
CDS_897_transcript_899	transmembrane transport; ATP catabolic process;
CDS_898_transcript_900	transmembrane transport; ATP catabolic process;
CDS_899_transcript_901	arsenite transport; response to arsenic-containing substance; toxin catabolic process;
CDS_900_transcript_902	arsenite transport; response to arsenic-containing substance; phytochelatin transmembrane transport; cation transport; ATP catabolic process;
CDS_901_transcript_903	toxin catabolic process; response to cyclopentenone; transmembrane transport; ATP catabolic process;
CDS_902_transcript_904	response to oxidative stress;
CDS_903_transcript_905	response to oxidative stress;
CDS_904_transcript_906	oxidation-reduction process; response to wounding; response to heat; reactive oxygen species metabolic process; negative regulation of programmed cell death; defense response to fungus; osmosensory signaling pathway; carbohydrate homeostasis;
CDS_905_transcript_907	N-terminal protein myristoylation;
CDS_906_transcript_908	N-terminal protein myristoylation;
CDS_907_transcript_909	negative regulation of reductive pentose-phosphate cycle; response to sucrose;
CDS_908_transcript_910	negative regulation of defense response; photosynthesis, light reaction; pentose-phosphate shunt; detection of biotic stimulus; regulation of stomatal movement; jasmonic acid mediated signaling pathway; salicylic acid biosynthetic process; systemic acquired resistance, salicylic acid mediated signaling pathway; regulation of plant-type hypersensitive response; regulation of hydrogen peroxide meta…
CDS_909_transcript_911	lipid metabolic process; protein targeting to vacuole; response to salt stress; response to temperature stimulus; proteolysis; hyperosmotic response; water transport; organ development; Golgi organization; response to cadmium ion; glycolytic process;
CDS_910_transcript_912	isopentenyl diphosphate biosynthetic process, methylerythritol 4-phosphate pathway;
CDS_911_transcript_913	protein phosphorylation;
CDS_912_transcript_914	oxidation-reduction process;
CDS_913_transcript_915	glucose metabolic process; oxidation-reduction process;
CDS_915_transcript_917	regulation of transcription, DNA-templated; chromatin modification;
CDS_916_transcript_918	regulation of transcription, DNA-templated; chromatin modification;
CDS_917_transcript_919	metabolic process;
CDS_918_transcript_920	metabolic process;
CDS_919_transcript_921	translation;
CDS_921_transcript_923	metabolic process;
CDS_922_transcript_924	metabolic process;
CDS_923_transcript_925	metabolic process;
CDS_924_transcript_926	metabolic process;
CDS_925_transcript_927	water transport; embryo development ending in seed dormancy; calcium ion transport; response to salt stress; ATP hydrolysis coupled proton transport; vacuole organization; defense response to bacterium; hyperosmotic response; Golgi organization; glycolytic process; ATP synthesis coupled proton transport; response to cadmium ion; response to cold; plant-type cell wall biogenesis;
CDS_926_transcript_928	water transport; embryo development ending in seed dormancy; calcium ion transport; response to salt stress; ATP hydrolysis coupled proton transport; vacuole organization; defense response to bacterium; hyperosmotic response; Golgi organization; glycolytic process; ATP synthesis coupled proton transport; response to cadmium ion; response to cold; plant-type cell wall biogenesis;
CDS_927_transcript_929	water transport; embryo development ending in seed dormancy; calcium ion transport; response to salt stress; ATP hydrolysis coupled proton transport; vacuole organization; defense response to bacterium; hyperosmotic response; Golgi organization; glycolytic process; ATP synthesis coupled proton transport; response to cadmium ion; response to cold; plant-type cell wall biogenesis;
CDS_928_transcript_930	water transport; embryo development ending in seed dormancy; calcium ion transport; response to salt stress; ATP hydrolysis coupled proton transport; vacuole organization; defense response to bacterium; hyperosmotic response; Golgi organization; glycolytic process; ATP synthesis coupled proton transport; response to cadmium ion; response to cold; plant-type cell wall biogenesis;
CDS_929_transcript_931	water transport; embryo development ending in seed dormancy; calcium ion transport; response to salt stress; ATP hydrolysis coupled proton transport; vacuole organization; defense response to bacterium; hyperosmotic response; Golgi organization; glycolytic process; ATP synthesis coupled proton transport; response to cadmium ion; response to cold; plant-type cell wall biogenesis;
CDS_930_transcript_932	water transport; embryo development ending in seed dormancy; calcium ion transport; response to salt stress; ATP hydrolysis coupled proton transport; vacuole organization; defense response to bacterium; hyperosmotic response; Golgi organization; glycolytic process; ATP synthesis coupled proton transport; response to cadmium ion; response to cold; plant-type cell wall biogenesis;
CDS_932_transcript_934	embryo development;
CDS_933_transcript_935	response to other organism;
CDS_934_transcript_936	response to other organism;
CDS_935_transcript_937	response to other organism;
CDS_936_transcript_938	circadian rhythm; L-serine metabolic process; response to cadmium ion; tetrahydrofolate interconversion; glycine metabolic process;
CDS_937_transcript_939	ATP catabolic process;
CDS_938_transcript_940	ATP catabolic process;
CDS_940_transcript_942	pentose-phosphate shunt; photosynthetic electron transport in photosystem I; carotenoid biosynthetic process; photosystem II assembly;
CDS_941_transcript_943	pentose-phosphate shunt; photosynthetic electron transport in photosystem I; carotenoid biosynthetic process; photosystem II assembly;
CDS_942_transcript_944	negative regulation of cytokinin-activated signaling pathway;
CDS_943_transcript_945	negative regulation of cytokinin-activated signaling pathway;
CDS_944_transcript_946	glycolytic process; glucose metabolic process; oxidation-reduction process;
CDS_945_transcript_947	circadian rhythm; L-serine metabolic process; response to cadmium ion; tetrahydrofolate interconversion; glycine metabolic process;
CDS_946_transcript_948	negative regulation of reductive pentose-phosphate cycle; response to sucrose;
CDS_947_transcript_949	photosynthesis, light harvesting;
CDS_949_transcript_951	leaf morphogenesis; positive regulation of flower development; glycoside catabolic process; maltose metabolic process; glycosylceramide catabolic process; starch biosynthetic process; microtubule nucleation; positive regulation of catalytic activity;
CDS_950_transcript_952	leaf morphogenesis; positive regulation of flower development; glycoside catabolic process; maltose metabolic process; glycosylceramide catabolic process; starch biosynthetic process; microtubule nucleation; positive regulation of catalytic activity;
CDS_951_transcript_953	leaf morphogenesis; positive regulation of flower development; glycoside catabolic process; maltose metabolic process; glycosylceramide catabolic process; starch biosynthetic process; microtubule nucleation; positive regulation of catalytic activity;
CDS_952_transcript_954	biosynthetic process;
CDS_953_transcript_955	carotenoid biosynthetic process;
CDS_954_transcript_956	biosynthetic process;
CDS_955_transcript_957	biosynthetic process;
CDS_956_transcript_958	defense response; response to biotic stimulus; response to zinc ion; response to phenylpropanoid; vegetative to reproductive phase transition of meristem;
CDS_957_transcript_959	response to biotic stimulus; defense response;
CDS_958_transcript_960	lipid metabolic process;
CDS_959_transcript_962	positive regulation of transcription, DNA-templated; photosynthetic electron transport in photosystem I; leaf morphogenesis; cell differentiation;
CDS_960_transcript_963	photosynthesis, light harvesting;
CDS_961_transcript_964	biosynthetic process;
CDS_962_transcript_965	biosynthetic process;
CDS_965_transcript_968	response to salt stress; response to cold; protein polymerization; GTP catabolic process; microtubule-based process;
CDS_966_transcript_969	metabolic process;
CDS_967_transcript_970	starch biosynthetic process; glycogen biosynthetic process;
CDS_968_transcript_971	starch biosynthetic process; glycogen biosynthetic process;
CDS_969_transcript_972	reductive pentose-phosphate cycle; oxidation-reduction process; DNA-templated transcription, elongation; generation of precursor metabolites and energy; photorespiration; response to cadmium ion; response to abscisic acid;
CDS_970_transcript_973	protein dephosphorylation;
CDS_971_transcript_974	protein dephosphorylation;
CDS_972_transcript_975	acetyl-CoA biosynthetic process; protein targeting to vacuole;
CDS_973_transcript_976	metabolic process;
CDS_974_transcript_977	alanyl-tRNA aminoacylation;
CDS_975_transcript_978	alanyl-tRNA aminoacylation;
CDS_976_transcript_979	regulation of meristem growth; plant-type cell wall organization; plant-type cell wall biogenesis; metabolic process; microtubule nucleation;
CDS_977_transcript_980	regulation of meristem growth; plant-type cell wall organization; plant-type cell wall biogenesis; metabolic process; microtubule nucleation;
CDS_978_transcript_981	photosynthesis, light harvesting;
CDS_979_transcript_982	ER to Golgi vesicle-mediated transport;
CDS_980_transcript_983	ER to Golgi vesicle-mediated transport;
CDS_981_transcript_984	ER to Golgi vesicle-mediated transport;
CDS_982_transcript_985	response to endoplasmic reticulum stress; polar nucleus fusion; ER-associated ubiquitin-dependent protein catabolic process; response to cadmium ion;
CDS_983_transcript_986	metabolic process;
CDS_984_transcript_987	photosynthesis, light harvesting; response to blue light; response to far red light; response to red light;
CDS_985_transcript_988	nitrate transport; transmembrane transport;
CDS_990_transcript_993	response to karrikin; root morphogenesis;
CDS_991_transcript_994	oxidation-reduction process;
CDS_992_transcript_995	cytochrome b6f complex assembly;
CDS_993_transcript_996	methionine biosynthetic process; response to salt stress; methylation; response to zinc ion; response to cadmium ion;
CDS_994_transcript_997	methionine biosynthetic process; response to salt stress; methylation; response to zinc ion; response to cadmium ion;
CDS_996_transcript_999	methylglyoxal catabolic process to D-lactate; proteolysis;
CDS_997_transcript_1000	methylglyoxal catabolic process to D-lactate; proteolysis;
CDS_998_transcript_1001	proteolysis;
CDS_999_transcript_1002	cellular response to iron ion; negative regulation of defense response; response to salt stress; defense response to bacterium; auxin polar transport; regulation of stomatal movement; response to heat; positive regulation of abscisic acid-activated signaling pathway; defense response by callose deposition in cell wall; response to molecule of bacterial origin; leaf senescence; root hair cell diff…
CDS_1000_transcript_1003	negative regulation of defense response; positive regulation of abscisic acid-activated signaling pathway; regulation of stomatal movement; intra-Golgi vesicle-mediated transport; lipid transport; lithium ion transport; protein import into peroxisome matrix; response to salt stress; defense response by callose deposition in cell wall; cotyledon development; defense response to fungus; defense res…
CDS_1001_transcript_1004	photosynthesis, light harvesting;
CDS_1002_transcript_1005	response to red light; rRNA processing; response to blue light; response to far red light; photosynthesis, light harvesting;
CDS_1003_transcript_1006	methionine biosynthetic process; response to salt stress; methylation; response to zinc ion; response to cadmium ion;
CDS_1004_transcript_1007	methionine biosynthetic process; response to salt stress; methylation; response to zinc ion; response to cadmium ion;
CDS_1005_transcript_1008	methionine biosynthetic process; response to salt stress; methylation; response to zinc ion; response to cadmium ion;
CDS_1007_transcript_1010	methionine biosynthetic process; response to salt stress; methylation; response to zinc ion; response to cadmium ion;
CDS_1008_transcript_1011	calcium ion transmembrane transport; metabolic process;
CDS_1009_transcript_1012	calcium ion transmembrane transport; metabolic process;
CDS_1010_transcript_1013	response to water deprivation; ATP catabolic process; transpiration;
CDS_1011_transcript_1014	response to water deprivation; ATP catabolic process; transpiration;
CDS_1012_transcript_1015	response to water deprivation; ATP catabolic process; transpiration;
CDS_1015_transcript_1018	maltose metabolic process; starch biosynthetic process; positive regulation of GTPase activity; signal transduction; microtubule nucleation;
CDS_1016_transcript_1019	translation;
CDS_1017_transcript_1020	translation;
CDS_1019_transcript_1022	photosynthesis, light harvesting;
CDS_1020_transcript_1023	gluconeogenesis; protein targeting to vacuole; response to salt stress; glycolytic process; response to cadmium ion; ATP catabolic process;
CDS_1021_transcript_1024	ATP catabolic process; response to cadmium ion;
CDS_1022_transcript_1025	gluconeogenesis; protein targeting to vacuole; response to salt stress; glycolytic process; response to cadmium ion; ATP catabolic process;
CDS_1023_transcript_1026	ATP catabolic process; response to cadmium ion;
CDS_1024_transcript_1027	cellular response to fatty acid; response to fungus; oxidation-reduction process;
CDS_1025_transcript_1028	cellular response to fatty acid; response to fungus; oxidation-reduction process;
CDS_1026_transcript_1029	protein ubiquitination;
CDS_1027_transcript_1030	response to fructose; response to sucrose; trehalose biosynthetic process;
CDS_1028_transcript_1031	response to fructose; response to sucrose; trehalose biosynthetic process;
CDS_1031_transcript_1035	translational initiation; thylakoid membrane organization; DNA-templated transcription, elongation;
CDS_1032_transcript_1036	translational initiation; thylakoid membrane organization; DNA-templated transcription, elongation;
CDS_1033_transcript_1037	translational initiation; thylakoid membrane organization; DNA-templated transcription, elongation;
CDS_1034_transcript_1038	translational initiation; thylakoid membrane organization; DNA-templated transcription, elongation;
CDS_1039_transcript_1043	response to symbiotic fungus; starch catabolic process; circadian rhythm; cold acclimation; starch biosynthetic process; phosphorylation;
CDS_1040_transcript_1044	response to symbiotic fungus; starch catabolic process; circadian rhythm; cold acclimation; starch biosynthetic process; phosphorylation;
CDS_1041_transcript_1045	response to symbiotic fungus; starch catabolic process; circadian rhythm; cold acclimation; starch biosynthetic process; phosphorylation;
CDS_1042_transcript_1046	lipid metabolic process; response to insect; defense response to bacterium; response to cold; glucosinolate catabolic process;
CDS_1045_transcript_1049	proteolysis;
CDS_1046_transcript_1050	photosynthesis, light harvesting;
CDS_1047_transcript_1051	hydrogen peroxide catabolic process; response to sucrose; response to glucose; salicylic acid biosynthetic process; ovule development; glucosinolate biosynthetic process; glycolytic process; cellular cation homeostasis; cysteine biosynthetic process; defense response, incompatible interaction; pentose-phosphate shunt; divalent metal ion transport; photosynthesis, light reaction; isopentenyl dipho…
CDS_1048_transcript_1052	hydrogen peroxide catabolic process; response to sucrose; response to glucose; salicylic acid biosynthetic process; ovule development; glucosinolate biosynthetic process; glycolytic process; cellular cation homeostasis; cysteine biosynthetic process; defense response, incompatible interaction; pentose-phosphate shunt; divalent metal ion transport; photosynthesis, light reaction; isopentenyl dipho…
CDS_1049_transcript_1053	response to fructose; gluconeogenesis; hydrogen peroxide catabolic process; water transport; cellulose metabolic process; glucose catabolic process; calcium ion transport; regulation of meristem growth; response to salt stress; hyperosmotic response; isopentenyl diphosphate biosynthetic process, methylerythritol 4-phosphate pathway; Golgi organization; glycolytic process; regulation of protein lo…
CDS_1050_transcript_1054	photosynthesis;
CDS_1051_transcript_1055	response to far red light; carotenoid biosynthetic process; regulation of protein dephosphorylation; unsaturated fatty acid biosynthetic process; response to red light; photosystem II assembly; chlorophyll biosynthetic process; photosynthetic electron transport in photosystem I; isopentenyl diphosphate biosynthetic process, methylerythritol 4-phosphate pathway; response to blue light; glucosinola…
CDS_1052_transcript_1056	response to far red light; carotenoid biosynthetic process; regulation of protein dephosphorylation; unsaturated fatty acid biosynthetic process; response to red light; photosystem II assembly; chlorophyll biosynthetic process; photosynthetic electron transport in photosystem I; isopentenyl diphosphate biosynthetic process, methylerythritol 4-phosphate pathway; response to blue light; glucosinola…
CDS_1053_transcript_1057	regulation of translational initiation; glucose catabolic process;
CDS_1055_transcript_1059	regulation of translational initiation; glucose catabolic process;
CDS_1056_transcript_1060	negative regulation of reductive pentose-phosphate cycle; response to sucrose;
CDS_1057_transcript_1061	response to far red light; regulation of protein dephosphorylation; response to red light; photosystem II assembly; cellular response to water deprivation; oxidative photosynthetic carbon pathway; photosynthetic electron transport in photosystem I; cellular response to light stimulus; PSII associated light-harvesting complex II catabolic process; response to blue light; cysteine biosynthetic proc…
CDS_1058_transcript_1062	response to far red light; regulation of protein dephosphorylation; response to red light; photosystem II assembly; cellular response to water deprivation; oxidative photosynthetic carbon pathway; photosynthetic electron transport in photosystem I; cellular response to light stimulus; PSII associated light-harvesting complex II catabolic process; response to blue light; cysteine biosynthetic proc…
CDS_1059_transcript_1063	response to UV; negative regulation of translation; response to copper ion; copper ion homeostasis;
CDS_1060_transcript_1064	response to UV-B; photoprotection; cellular response to high light intensity; anthocyanin-containing compound biosynthetic process; response to cold; cellular response to far red light; cellular response to red light; cellular response to UV-A; cellular response to blue light; response to sucrose; regulation of chlorophyll biosynthetic process; cellular response to heat; positive regulation of se…
CDS_1061_transcript_1065	transport;
CDS_1062_transcript_1066	translation;
CDS_1063_transcript_1067	translation;
CDS_1064_transcript_1068	translation;
CDS_1065_transcript_1069	translation;
CDS_1066_transcript_1070	translation;
CDS_1069_transcript_1073	response to cadmium ion; small GTPase mediated signal transduction;
CDS_1070_transcript_1074	response to stress; response to molecule of fungal origin;
CDS_1071_transcript_1075	negative regulation of reductive pentose-phosphate cycle; response to sucrose;
CDS_1072_transcript_1076	translation;
CDS_1073_transcript_1077	protein phosphorylation;
CDS_1074_transcript_1078	protein phosphorylation;
CDS_1075_transcript_1079	response to far red light; regulation of protein dephosphorylation; response to red light; photosystem II assembly; cellular response to water deprivation; oxidative photosynthetic carbon pathway; photosynthetic electron transport in photosystem I; cellular response to light stimulus; PSII associated light-harvesting complex II catabolic process; response to blue light; cysteine biosynthetic proc…
CDS_1076_transcript_1080	response to far red light; regulation of protein dephosphorylation; response to red light; photosystem II assembly; cellular response to water deprivation; oxidative photosynthetic carbon pathway; photosynthetic electron transport in photosystem I; cellular response to light stimulus; PSII associated light-harvesting complex II catabolic process; response to blue light; cysteine biosynthetic proc…
CDS_1077_transcript_1081	carbohydrate metabolic process; methylglyoxal catabolic process to D-lactate; response to cold;
CDS_1078_transcript_1082	vesicle-mediated transport; intracellular protein transport;
CDS_1079_transcript_1083	vesicle-mediated transport; intracellular protein transport;
CDS_1080_transcript_1084	primary metabolic process; organonitrogen compound metabolic process; photosynthetic electron transport in photosystem I; small molecule metabolic process;
CDS_1081_transcript_1085	fatty acid biosynthetic process;
CDS_1082_transcript_1086	photosynthesis, light reaction; aromatic amino acid family metabolic process; sulfur amino acid metabolic process; cold acclimation; carotenoid biosynthetic process; very long-chain fatty acid metabolic process; unsaturated fatty acid biosynthetic process; embryo development ending in seed dormancy; cellulose metabolic process; sulfur compound biosynthetic process; vitamin metabolic process; glyc…
CDS_1083_transcript_1087	fatty acid biosynthetic process;
CDS_1084_transcript_1088	photosynthesis, light reaction; aromatic amino acid family metabolic process; sulfur amino acid metabolic process; cold acclimation; carotenoid biosynthetic process; very long-chain fatty acid metabolic process; unsaturated fatty acid biosynthetic process; embryo development ending in seed dormancy; cellulose metabolic process; sulfur compound biosynthetic process; vitamin metabolic process; glyc…
CDS_1085_transcript_1089	photosynthesis, light harvesting;
CDS_1086_transcript_1090	metabolic process; proton transport; transmembrane transport;
CDS_1087_transcript_1091	metabolic process; proton transport; transmembrane transport;
CDS_1088_transcript_1092	translation;
CDS_1089_transcript_1093	protein hexamerization; ATP catabolic process; protein metabolic process;
CDS_1090_transcript_1094	photosynthesis, light harvesting in photosystem II;
CDS_1091_transcript_1095	defense response to bacterium; response to cold; carbohydrate metabolic process; phosphorylation;
CDS_1092_transcript_1096	photosystem stoichiometry adjustment; protein dephosphorylation; photosynthetic electron transport chain;
CDS_1093_transcript_1097	photosystem stoichiometry adjustment; protein dephosphorylation; photosynthetic electron transport chain;
CDS_1098_transcript_1102	response to wounding; nucleic acid phosphodiester bond hydrolysis; protein ubiquitination;
CDS_1099_transcript_1103	nucleic acid phosphodiester bond hydrolysis; regulation of histone deacetylation; protein ubiquitination; defense response to fungus; negative regulation of transcription, DNA-templated;
CDS_1100_transcript_1104	GTP catabolic process; ribosome biogenesis;
CDS_1101_transcript_1105	iron-sulfur cluster assembly; carotenoid biosynthetic process; thylakoid membrane organization; vegetative to reproductive phase transition of meristem; ovule development; tRNA aminoacylation for protein translation; embryo development ending in seed dormancy;
CDS_1102_transcript_1106	nucleic acid phosphodiester bond hydrolysis; regulation of histone deacetylation; protein ubiquitination; defense response to fungus; negative regulation of transcription, DNA-templated;
CDS_1103_transcript_1107	response to wounding; nucleic acid phosphodiester bond hydrolysis; protein ubiquitination;
CDS_1104_transcript_1108	protein folding; response to cold; protein targeting to chloroplast; response to cadmium ion;
CDS_1105_transcript_1109	protein folding;
CDS_1106_transcript_1110	protein folding;
CDS_1107_transcript_1111	thylakoid membrane organization; photosynthesis;
CDS_1109_transcript_1113	auxin polar transport; transmembrane transport;
CDS_1110_transcript_1114	auxin polar transport; transmembrane transport;
CDS_1111_transcript_1115	coenzyme A biosynthetic process; phosphorylation; protein N-linked glycosylation;
CDS_1113_transcript_1117	response to continuous far red light stimulus by the high-irradiance response system; response to symbiotic fungus; polar nucleus fusion; regulation of transcription, DNA-templated; response to abscisic acid;
CDS_1114_transcript_1118	positive regulation of transcription, DNA-templated; regulation of protein dephosphorylation; embryo development ending in seed dormancy; photosystem II assembly; chloroplast relocation; actin cytoskeleton organization; carbohydrate metabolic process; response to zinc ion; response to light stimulus; response to cadmium ion; response to L-ascorbic acid; transcription from plastid promoter; rRNA p…
CDS_1115_transcript_1119	positive regulation of transcription, DNA-templated; regulation of protein dephosphorylation; embryo development ending in seed dormancy; photosystem II assembly; chloroplast relocation; actin cytoskeleton organization; carbohydrate metabolic process; response to zinc ion; response to light stimulus; response to cadmium ion; response to L-ascorbic acid; transcription from plastid promoter; rRNA p…
CDS_1116_transcript_1120	protein folding; response to cold; protein targeting to chloroplast; response to cadmium ion;
CDS_1117_transcript_1121	protein folding;
CDS_1118_transcript_1122	translation;
CDS_1119_transcript_1123	translation;
CDS_1120_transcript_1124	systemic acquired resistance; detection of biotic stimulus; response to molecule of bacterial origin; detection of external stimulus; salicylic acid biosynthetic process;
CDS_1122_transcript_1126	hyperosmotic salinity response; ER-associated ubiquitin-dependent protein catabolic process; ER to Golgi vesicle-mediated transport;
CDS_1123_transcript_1127	hyperosmotic salinity response; ER-associated ubiquitin-dependent protein catabolic process; ER to Golgi vesicle-mediated transport;
CDS_1124_transcript_1128	photosynthesis, light harvesting;
CDS_1125_transcript_1129	coenzyme A biosynthetic process; phosphorylation; protein N-linked glycosylation;
CDS_1126_transcript_1130	coenzyme A biosynthetic process; phosphorylation; protein N-linked glycosylation;
CDS_1128_transcript_1132	protein folding; response to heat; N-terminal protein myristoylation; response to high light intensity; response to hydrogen peroxide;
CDS_1129_transcript_1133	N-terminal protein myristoylation; regulation of ATPase activity; protein folding; positive regulation of flower development; response to salt stress; photoperiodism, flowering; response to heat;
CDS_1130_transcript_1134	salicylic acid biosynthetic process; leaf morphogenesis; regulation of plant-type hypersensitive response; response to chitin; cellular cation homeostasis; cysteine biosynthetic process; negative regulation of defense response; defense response to fungus; divalent metal ion transport; jasmonic acid mediated signaling pathway; photosystem II stabilization; rRNA processing; detection of biotic stim…
CDS_1132_transcript_1136	root epidermal cell differentiation; protein phosphorylation;
CDS_1133_transcript_1137	thylakoid membrane organization; photosynthesis;
CDS_1134_transcript_1138	glyoxysome organization; positive regulation of abscisic acid-activated signaling pathway; metabolic process;
CDS_1135_transcript_1139	protein autophosphorylation;
CDS_1137_transcript_1141	response to stress;
CDS_1139_transcript_1143	stomatal complex morphogenesis; negative regulation of defense response; photorespiration; pentose-phosphate shunt; detection of biotic stimulus; jasmonic acid mediated signaling pathway; salicylic acid biosynthetic process; systemic acquired resistance, salicylic acid mediated signaling pathway; regulation of plant-type hypersensitive response; regulation of hydrogen peroxide metabolic process; …
CDS_1140_transcript_1144	protein folding; response to heat;
CDS_1141_transcript_1145	N-terminal protein myristoylation; regulation of ATPase activity; protein folding; positive regulation of flower development; response to salt stress; photoperiodism, flowering; response to heat;
CDS_1142_transcript_1146	negative regulation of defense response; pentose-phosphate shunt; detection of biotic stimulus; jasmonic acid mediated signaling pathway; salicylic acid biosynthetic process; systemic acquired resistance, salicylic acid mediated signaling pathway; positive regulation of catalytic activity; regulation of plant-type hypersensitive response; regulation of hydrogen peroxide metabolic process; photosy…
CDS_1143_transcript_1147	coenzyme biosynthetic process; response to sucrose; response to glucose; jasmonic acid biosynthetic process; salicylic acid biosynthetic process; response to red light; regulation of plant-type hypersensitive response; response to chitin; cysteine biosynthetic process; negative regulation of defense response; aromatic amino acid family metabolic process; defense response to fungus; oxylipin biosy…
CDS_1144_transcript_1148	fatty acid biosynthetic process; response to cold; very long-chain fatty acid metabolic process; cuticle development; response to light stimulus;
CDS_1145_transcript_1149	starch biosynthetic process; maltose metabolic process; glucosinolate biosynthetic process; transmembrane transport; ATP catabolic process;
CDS_1146_transcript_1150	transmembrane transport; ATP catabolic process;
CDS_1147_transcript_1151	response to salt stress; pentose-phosphate shunt; endoplasmic reticulum unfolded protein response;
CDS_1148_transcript_1152	lateral root formation;
CDS_1149_transcript_1153	protein import into peroxisome matrix; lateral root formation; fatty acid beta-oxidation; protein N-linked glycosylation;
CDS_1150_transcript_1154	protein import into peroxisome matrix; lateral root formation; fatty acid beta-oxidation; protein N-linked glycosylation;
CDS_1152_transcript_1156	gluconeogenesis; pyrimidine ribonucleotide biosynthetic process; response to salt stress; glycolytic process; seed germination; regulation of translation; response to cadmium ion; gibberellin mediated signaling pathway; cellular response to abscisic acid stimulus; ribosome biogenesis;
CDS_1154_transcript_1158	shoot system development; root development; cellular response to abscisic acid stimulus; seed germination;
CDS_1155_transcript_1159	gluconeogenesis; pyrimidine ribonucleotide biosynthetic process; response to salt stress; glycolytic process; seed germination; regulation of translation; response to cadmium ion; gibberellin mediated signaling pathway; cellular response to abscisic acid stimulus; ribosome biogenesis;
CDS_1156_transcript_1160	shoot system development; root development; cellular response to abscisic acid stimulus; seed germination;
CDS_1157_transcript_1161	seed germination; regulation of translation; cellular response to abscisic acid stimulus; ribosome biogenesis; gibberellin mediated signaling pathway; response to cadmium ion;
CDS_1158_transcript_1162	protein dephosphorylation; negative regulation of anion channel activity; response to water deprivation; response to cold; hyperosmotic salinity response; regulation of stomatal movement; abscisic acid-activated signaling pathway; negative regulation of abscisic acid-activated signaling pathway;
CDS_1159_transcript_1163	protein dephosphorylation; negative regulation of anion channel activity; response to water deprivation; response to cold; hyperosmotic salinity response; regulation of stomatal movement; abscisic acid-activated signaling pathway; negative regulation of abscisic acid-activated signaling pathway;
CDS_1160_transcript_1164	protein dephosphorylation; negative regulation of anion channel activity; response to water deprivation; response to cold; regulation of stomatal movement; negative regulation of abscisic acid-activated signaling pathway; response to abscisic acid;
CDS_1161_transcript_1165	photosystem II stabilization; photosynthesis;
CDS_1162_transcript_1166	cell wall biogenesis;
CDS_1163_transcript_1167	translation;
CDS_1164_transcript_1168	response to stress; response to molecule of fungal origin;
CDS_1165_transcript_1169	glutamine metabolic process; 'de novo' CTP biosynthetic process;
CDS_1166_transcript_1170	glutamine metabolic process; 'de novo' CTP biosynthetic process;
CDS_1167_transcript_1171	DNA recombination; DNA repair;
CDS_1168_transcript_1172	DNA recombination; DNA repair;
CDS_1169_transcript_1173	carbohydrate phosphorylation; galactose metabolic process;
CDS_1170_transcript_1174	oxidation-reduction process;
CDS_1171_transcript_1175	stomatal complex morphogenesis; negative regulation of defense response; photorespiration; pentose-phosphate shunt; detection of biotic stimulus; jasmonic acid mediated signaling pathway; salicylic acid biosynthetic process; systemic acquired resistance, salicylic acid mediated signaling pathway; regulation of plant-type hypersensitive response; regulation of hydrogen peroxide metabolic process; …
CDS_1173_transcript_1178	photosynthesis;
CDS_1174_transcript_1179	photosynthesis;
CDS_1175_transcript_1180	cell wall biogenesis;
CDS_1176_transcript_1181	cell wall biogenesis;
CDS_1177_transcript_1182	production of ta-siRNAs involved in RNA interference; methylation-dependent chromatin silencing; leaf morphogenesis; flower morphogenesis; response to auxin; leaf proximal/distal pattern formation; root hair cell differentiation; cell division; DNA methylation; auxin polar transport; primary shoot apical meristem specification; vegetative phase change; embryonic pattern specification; virus induc…
CDS_1179_transcript_1184	photosynthetic electron transport in photosystem II; response to herbicide;
CDS_1181_transcript_1186	methionine biosynthetic process; photoperiodism, flowering; RNA splicing, via endonucleolytic cleavage and ligation;
CDS_1182_transcript_1187	methionine biosynthetic process; photoperiodism, flowering; RNA splicing, via endonucleolytic cleavage and ligation;
CDS_1183_transcript_1188	translation;
CDS_1185_transcript_1190	protein phosphorylation;
CDS_1191_transcript_1196	cellular response to iron ion; S-adenosylmethionine biosynthetic process; one-carbon metabolic process; response to osmotic stress; response to cadmium ion;
CDS_1192_transcript_1197	cellular response to iron ion; S-adenosylmethionine biosynthetic process; one-carbon metabolic process; response to osmotic stress; response to cadmium ion;
CDS_1193_transcript_1198	myo-inositol hexakisphosphate biosynthetic process;
CDS_1194_transcript_1199	myo-inositol hexakisphosphate biosynthetic process;
CDS_1195_transcript_1200	myo-inositol hexakisphosphate biosynthetic process;
CDS_1196_transcript_1201	myo-inositol hexakisphosphate biosynthetic process;
CDS_1197_transcript_1202	mRNA splicing, via spliceosome;
CDS_1198_transcript_1203	dephosphorylation;
CDS_1199_transcript_1204	protein transport; vesicle-mediated transport;
CDS_1200_transcript_1205	protein transport;
CDS_1202_transcript_1207	protein refolding;
CDS_1203_transcript_1208	protein refolding;
CDS_1204_transcript_1209	response to jasmonic acid; defense response to bacterium; response to light stimulus; response to cold; leaf senescence; positive regulation of catalytic activity;
CDS_1205_transcript_1210	cinnamic acid biosynthetic process; L-phenylalanine catabolic process;
CDS_1206_transcript_1211	cinnamic acid biosynthetic process; L-phenylalanine catabolic process;
CDS_1208_transcript_1213	carbohydrate metabolic process; dephosphorylation; mRNA modification;
CDS_1209_transcript_1214	carbohydrate metabolic process; dephosphorylation; mRNA modification;
CDS_1210_transcript_1215	de novo' IMP biosynthetic process;
CDS_1211_transcript_1216	microgametogenesis; 'de novo' IMP biosynthetic process;
CDS_1214_transcript_1219	protein refolding;
CDS_1215_transcript_1220	protein refolding; iron-sulfur cluster assembly; chloroplast organization; ovule development; embryo development ending in seed dormancy;
CDS_1216_transcript_1221	protein refolding; iron-sulfur cluster assembly; chloroplast organization; ovule development; embryo development ending in seed dormancy;
CDS_1217_transcript_1222	protein refolding;
CDS_1218_transcript_1223	ATP catabolic process;
CDS_1219_transcript_1224	ATP catabolic process;
CDS_1220_transcript_1225	Golgi organization; Golgi vesicle transport; calcium ion transport; cell morphogenesis; cell growth; vacuole organization; response to salt stress;
CDS_1221_transcript_1226	mRNA splicing, via spliceosome;
CDS_1222_transcript_1227	mRNA splicing, via spliceosome;
CDS_1223_transcript_1228	mRNA splicing, via spliceosome;
CDS_1225_transcript_1230	gravitropism; positive regulation of transcription, DNA-templated; transcription, DNA-templated; response to salt stress; nitrate transport; leaf morphogenesis; response to blue light; chlorophyll catabolic process; vegetative to reproductive phase transition of meristem; response to nitrate;
CDS_1226_transcript_1231	gravitropism; positive regulation of transcription, DNA-templated; transcription, DNA-templated; response to salt stress; nitrate transport; leaf morphogenesis; response to blue light; chlorophyll catabolic process; vegetative to reproductive phase transition of meristem; response to nitrate;
CDS_1228_transcript_1233	protein folding; response to high light intensity; response to hydrogen peroxide; response to heat;
CDS_1229_transcript_1234	chlorophyll catabolic process; PSII associated light-harvesting complex II catabolic process; oxidation-reduction process;
CDS_1230_transcript_1235	chlorophyll catabolic process; PSII associated light-harvesting complex II catabolic process; oxidation-reduction process;
CDS_1231_transcript_1236	chlorophyll catabolic process; PSII associated light-harvesting complex II catabolic process; oxidation-reduction process;
CDS_1237_transcript_1242	gamete generation; phosphoglycerate transport; glucose-6-phosphate transport; triose phosphate transmembrane transport; regulation of photosynthesis; response to glucose; response to sucrose; photosynthetic acclimation; photosynthesis; response to karrikin; response to nematode; phosphoenolpyruvate transport;
CDS_1238_transcript_1243	photosynthesis, light harvesting; protein-chromophore linkage;
CDS_1242_transcript_1247	transmembrane transport; pentose-phosphate shunt;
CDS_1243_transcript_1248	fatty acid metabolic process; oxidation-reduction process;
CDS_1244_transcript_1249	phosphoglycerate transport; glucose-6-phosphate transport; triose phosphate transmembrane transport; embryo sac development; lipid particle organization; pollen maturation; vacuole organization; response to nematode; embryo development; phosphoenolpyruvate transport;
CDS_1245_transcript_1250	gamete generation; phosphoglycerate transport; glucose-6-phosphate transport; triose phosphate transmembrane transport; regulation of photosynthesis; response to glucose; response to sucrose; photosynthetic acclimation; photosynthesis; response to karrikin; response to nematode; phosphoenolpyruvate transport;
CDS_1246_transcript_1251	negative regulation of translation;
CDS_1247_transcript_1252	negative regulation of translation;
CDS_1248_transcript_1253	negative regulation of translation;
CDS_1249_transcript_1254	negative regulation of translation;
CDS_1250_transcript_1255	gravitropism; positive regulation of transcription, DNA-templated; transcription, DNA-templated; response to salt stress; nitrate transport; leaf morphogenesis; response to blue light; chlorophyll catabolic process; vegetative to reproductive phase transition of meristem; response to nitrate;
CDS_1251_transcript_1256	fatty acid metabolic process; oxidation-reduction process;
CDS_1252_transcript_1257	nucleosome assembly;
CDS_1253_transcript_1258	nucleosome assembly;
CDS_1254_transcript_1259	nucleosome assembly;
CDS_1256_transcript_1261	phosphatidylinositol biosynthetic process;
CDS_1257_transcript_1262	protein folding;
CDS_1258_transcript_1263	protein folding; response to stress;
CDS_1259_transcript_1264	protein folding; response to stress;
CDS_1260_transcript_1265	protein folding; response to stress;
CDS_1261_transcript_1266	protein folding;
CDS_1262_transcript_1267	cellular macromolecule metabolic process; primary metabolic process;
CDS_1263_transcript_1268	methylation;
CDS_1264_transcript_1269	methylation;
CDS_1265_transcript_1270	methylation;
CDS_1267_transcript_1272	response to red light; defense response to bacterium; photosynthetic electron transport in photosystem I; response to blue light; regulation of proton transport; response to sucrose; photosystem II assembly; response to far red light; response to high light intensity;
CDS_1268_transcript_1273	histidine biosynthetic process; oxidation-reduction process;
CDS_1269_transcript_1274	regulation of proton transport; response to far red light; regulation of stomatal movement; response to red light; signal transduction by phosphorylation; phototropism; response to sucrose; negative regulation of anion channel activity by blue light; protein autophosphorylation; response to high light intensity; chloroplast avoidance movement; phosphorelay signal transduction system; chloroplast …
CDS_1270_transcript_1275	regulation of proton transport; response to far red light; regulation of stomatal movement; response to red light; signal transduction by phosphorylation; phototropism; response to sucrose; negative regulation of anion channel activity by blue light; protein autophosphorylation; response to high light intensity; chloroplast avoidance movement; phosphorelay signal transduction system; chloroplast …
CDS_1271_transcript_1276	response to salt stress;
CDS_1272_transcript_1277	response to salt stress;
CDS_1273_transcript_1278	negative regulation of endopeptidase activity;
CDS_1274_transcript_1279	response to far red light; vernalization response; acropetal auxin transport; multidimensional cell growth; positive gravitropism; formation of organ boundary; anthocyanin accumulation in tissues in response to UV light; root hair elongation; photomorphogenesis; response to auxin; basipetal auxin transport; regulation of cell size; lateral root development; polysaccharide biosynthetic process; re…
CDS_1275_transcript_1280	vesicle-mediated transport; positive regulation of transcription, DNA-templated; positive regulation of seed maturation; protein targeting to vacuole; cellular response to starvation;
CDS_1279_transcript_1284	metabolic process;
CDS_1280_transcript_1285	protein folding; response to stress;
CDS_1281_transcript_1286	protein folding; response to stress;
CDS_1282_transcript_1287	protein folding; response to stress;
CDS_1283_transcript_1288	photosynthesis; cysteine biosynthetic process;
CDS_1284_transcript_1289	protein phosphorylation;
CDS_1285_transcript_1290	photosynthesis;
CDS_1286_transcript_1291	microtubule-based movement; metabolic process;
CDS_1287_transcript_1292	microtubule-based movement; metabolic process;
CDS_1288_transcript_1293	microtubule-based movement; metabolic process;
CDS_1289_transcript_1294	protein targeting to vacuole; Golgi vesicle transport; cell morphogenesis; cell growth;
CDS_1290_transcript_1295	intracellular protein transport;
CDS_1292_transcript_1297	proteolysis;
CDS_1293_transcript_1298	defense response to bacterium; response to cold; oligopeptide transport; regulation of transcription, DNA-templated; response to xenobiotic stimulus; endoplasmic reticulum unfolded protein response; transcription, DNA-templated;
CDS_1294_transcript_1299	defense response to bacterium; response to cold; oligopeptide transport; regulation of transcription, DNA-templated; response to xenobiotic stimulus; endoplasmic reticulum unfolded protein response; transcription, DNA-templated;
CDS_1295_transcript_1300	stomatal complex morphogenesis; photosynthesis, light reaction; pentose-phosphate shunt; response to far red light; carotenoid biosynthetic process; response to red light; chloroplast relocation; chlorophyll biosynthetic process; response to blue light; glucosinolate biosynthetic process; rRNA processing; thylakoid membrane organization; circadian rhythm;
CDS_1296_transcript_1301	stomatal complex morphogenesis; photosynthesis, light reaction; pentose-phosphate shunt; response to far red light; carotenoid biosynthetic process; response to red light; chloroplast relocation; chlorophyll biosynthetic process; response to blue light; glucosinolate biosynthetic process; rRNA processing; thylakoid membrane organization; circadian rhythm;
CDS_1297_transcript_1302	coenzyme biosynthetic process; jasmonic acid biosynthetic process; leaf morphogenesis; positive regulation of catalytic activity; cysteine biosynthetic process; aromatic amino acid family metabolic process; photosynthetic electron transport in photosystem II; rRNA processing; isopentenyl diphosphate biosynthetic process, methylerythritol 4-phosphate pathway; starch biosynthetic process; maltose m…
CDS_1298_transcript_1303	regulation of proton transport; translational initiation; chloroplast relocation; GTP catabolic process; protein autophosphorylation; isopentenyl diphosphate biosynthetic process, methylerythritol 4-phosphate pathway; ncRNA metabolic process; transcription from plastid promoter; thylakoid membrane organization;
CDS_1299_transcript_1304	regulation of proton transport; translational initiation; chloroplast relocation; GTP catabolic process; protein autophosphorylation; isopentenyl diphosphate biosynthetic process, methylerythritol 4-phosphate pathway; ncRNA metabolic process; transcription from plastid promoter; thylakoid membrane organization;
CDS_1300_transcript_1305	response to water deprivation; lipid transport; programmed cell death;
CDS_1301_transcript_1306	response to water deprivation; lipid transport; programmed cell death;
CDS_1302_transcript_1307	proteolysis;
CDS_1303_transcript_1308	coenzyme biosynthetic process; jasmonic acid biosynthetic process; leaf morphogenesis; positive regulation of catalytic activity; cysteine biosynthetic process; aromatic amino acid family metabolic process; photosynthetic electron transport in photosystem II; rRNA processing; isopentenyl diphosphate biosynthetic process, methylerythritol 4-phosphate pathway; starch biosynthetic process; maltose m…
CDS_1304_transcript_1309	response to misfolded protein; photorespiration; gluconeogenesis; fatty acid beta-oxidation; embryo development ending in seed dormancy; response to salt stress; toxin catabolic process; proteasome core complex assembly; regulation of unidimensional cell growth; cullin deneddylation; photomorphogenesis; proteasome-mediated ubiquitin-dependent protein catabolic process; glycolytic process; DNA end…
CDS_1305_transcript_1310	multicellular organismal development;
CDS_1306_transcript_1311	response to misfolded protein; photorespiration; gluconeogenesis; fatty acid beta-oxidation; embryo development ending in seed dormancy; response to salt stress; toxin catabolic process; proteasome core complex assembly; regulation of unidimensional cell growth; cullin deneddylation; photomorphogenesis; proteasome-mediated ubiquitin-dependent protein catabolic process; glycolytic process; DNA end…
CDS_1307_transcript_1312	proteolysis;
CDS_1308_transcript_1313	plant-type cell wall modification involved in multidimensional cell growth; plant-type cell wall loosening; unidimensional cell growth; syncytium formation;
CDS_1310_transcript_1315	response to salt stress; response to fructose; water transport; cellular cation homeostasis; divalent metal ion transport; photorespiration;
CDS_1311_transcript_1316	response to salt stress; response to fructose; water transport; cellular cation homeostasis; divalent metal ion transport; photorespiration;
CDS_1312_transcript_1317	stomatal complex morphogenesis; pentose-phosphate shunt; photosystem II assembly; cysteine biosynthetic process; plastid organization; rRNA processing; glycine decarboxylation via glycine cleavage system;
CDS_1313_transcript_1318	proteolysis; lipid metabolic process;
CDS_1314_transcript_1319	proteolysis; lipid metabolic process;
CDS_1315_transcript_1320	translation;
CDS_1316_transcript_1321	protein autophosphorylation; rRNA processing; isopentenyl diphosphate biosynthetic process, methylerythritol 4-phosphate pathway; chlorophyll biosynthetic process; methylation; regulation of proton transport;
CDS_1317_transcript_1322	glucose metabolic process; oxidation-reduction process;
CDS_1319_transcript_1324	pentose-phosphate shunt; response to far red light; regulation of protein dephosphorylation; positive regulation of catalytic activity; starch biosynthetic process; response to red light; photosystem II assembly; chloroplast relocation; maltose metabolic process; defense response to bacterium; photosynthetic electron transport in photosystem I; PSII associated light-harvesting complex II cataboli…
CDS_1320_transcript_1325	embryo sac egg cell differentiation;
CDS_1321_transcript_1326	embryo sac egg cell differentiation;
CDS_1322_transcript_1327	RNA methylation; translation; embryo development ending in seed dormancy;
CDS_1323_transcript_1328	regulation of transcription, DNA-templated;
CDS_1324_transcript_1329	translation; adaxial/abaxial pattern specification;
CDS_1325_transcript_1330	translation; adaxial/abaxial pattern specification;
CDS_1326_transcript_1331	RNA methylation; translation; embryo development ending in seed dormancy;
CDS_1327_transcript_1332	RNA methylation; translation; embryo development ending in seed dormancy;
CDS_1328_transcript_1333	vesicle-mediated transport; late endosome to vacuole transport; intracellular signal transduction; protein maturation; seedling development;
CDS_1329_transcript_1334	vesicle-mediated transport; late endosome to vacuole transport; intracellular signal transduction; protein maturation; seedling development;
CDS_1330_transcript_1335	vesicle-mediated transport; late endosome to vacuole transport; intracellular signal transduction; protein maturation; seedling development;
CDS_1331_transcript_1336	translation; adaxial/abaxial pattern specification;
CDS_1332_transcript_1337	proteolysis;
CDS_1333_transcript_1338	carbohydrate metabolic process; glycerol-3-phosphate catabolic process; oxidation-reduction process;
CDS_1334_transcript_1339	response to UV-B; entrainment of circadian clock;
CDS_1335_transcript_1340	cell redox homeostasis; response to osmotic stress; sterol biosynthetic process;
CDS_1336_transcript_1341	response to osmotic stress; cell redox homeostasis;
CDS_1337_transcript_1342	D-xylose metabolic process; gravitropism;
CDS_1338_transcript_1343	D-xylose metabolic process; gravitropism;
CDS_1339_transcript_1344	response to auxin; intracellular signal transduction; response to jasmonic acid; response to water deprivation; response to ethylene; response to wounding; hyperosmotic salinity response; abscisic acid-activated signaling pathway; N-terminal protein myristoylation; leaf senescence; amino acid transport;
CDS_1341_transcript_1346	translation;
CDS_1342_transcript_1347	regulation of transcription from RNA polymerase II promoter; regulation of cell cycle;
CDS_1343_transcript_1348	ubiquitin-dependent protein catabolic process; vegetative to reproductive phase transition of meristem;
CDS_1344_transcript_1349	ubiquitin-dependent protein catabolic process; vegetative to reproductive phase transition of meristem;
CDS_1345_transcript_1350	phosphorylation; glycolytic process;
CDS_1346_transcript_1351	phosphorylation; glycolytic process;
CDS_1347_transcript_1352	phosphorylation; glycolytic process;
CDS_1349_transcript_1354	glutamine biosynthetic process; response to cadmium ion;
CDS_1350_transcript_1355	translation;
CDS_1351_transcript_1356	translation;
CDS_1352_transcript_1357	translation;
CDS_1353_transcript_1358	phosphorylation; glycolytic process;
CDS_1354_transcript_1359	phosphorylation; glycolytic process;
CDS_1357_transcript_1362	coenzyme biosynthetic process; response to sucrose; jasmonic acid biosynthetic process; salicylic acid biosynthetic process; leaf morphogenesis; response to red light; regulation of proton transport; cysteine biosynthetic process; defense response, incompatible interaction; protein peptidyl-prolyl isomerization; response to salt stress; photosynthesis, light reaction; isopentenyl diphosphate bios…
CDS_1358_transcript_1363	coenzyme biosynthetic process; response to sucrose; jasmonic acid biosynthetic process; salicylic acid biosynthetic process; leaf morphogenesis; response to red light; regulation of proton transport; cysteine biosynthetic process; defense response, incompatible interaction; protein peptidyl-prolyl isomerization; response to salt stress; photosynthesis, light reaction; isopentenyl diphosphate bios…
CDS_1363_transcript_1368	regulation of proton transport; positive regulation of transcription, DNA-templated; pentose-phosphate shunt; response to far red light; negative regulation of translation; hydrogen peroxide catabolic process; copper ion homeostasis; multidimensional cell growth; response to red light; anthocyanin accumulation in tissues in response to UV light; root hair elongation; response to sucrose; leaf mor…
CDS_1365_transcript_1370	response to water deprivation; response to cadmium ion; starch biosynthetic process;
CDS_1367_transcript_1372	regulation of transcription, DNA-templated;
CDS_1368_transcript_1373	ribosome biogenesis; translation;
CDS_1369_transcript_1374	regulation of transcription, DNA-templated;
CDS_1371_transcript_1376	pentose-phosphate shunt; isopentenyl diphosphate biosynthetic process, methylerythritol 4-phosphate pathway; carotenoid biosynthetic process; maltose metabolic process; starch biosynthetic process; positive regulation of catalytic activity;
CDS_1372_transcript_1377	pentose-phosphate shunt; isopentenyl diphosphate biosynthetic process, methylerythritol 4-phosphate pathway; carotenoid biosynthetic process; maltose metabolic process; starch biosynthetic process; positive regulation of catalytic activity;
CDS_1373_transcript_1378	alanyl-tRNA aminoacylation;
CDS_1374_transcript_1379	alanyl-tRNA aminoacylation;
CDS_1375_transcript_1380	protein phosphorylation;
CDS_1376_transcript_1381	protein phosphorylation;
CDS_1377_transcript_1382	protein phosphorylation;
CDS_1378_transcript_1383	protein phosphorylation;
CDS_1379_transcript_1384	fatty acid beta-oxidation; regulation of anthocyanin metabolic process; regulation of shoot system development; cytokinin-activated signaling pathway; protein import into peroxisome matrix; regulation of root meristem growth; shoot system development; protein N-linked glycosylation; response to zinc ion; primary root development; regulation of seed germination; phosphorelay signal transduction sy…
CDS_1380_transcript_1385	response to water deprivation; response to cadmium ion; starch biosynthetic process;
CDS_1381_transcript_1386	metabolic process;
CDS_1382_transcript_1387	metabolic process;
CDS_1383_transcript_1388	starch biosynthetic process; positive regulation of catalytic activity; maltose metabolic process;
CDS_1384_transcript_1389	starch biosynthetic process; positive regulation of catalytic activity; maltose metabolic process;
CDS_1385_transcript_1390	starch biosynthetic process; positive regulation of catalytic activity; maltose metabolic process;
CDS_1386_transcript_1391	starch biosynthetic process; positive regulation of catalytic activity; maltose metabolic process;
CDS_1387_transcript_1392	cellular iron ion homeostasis; actin filament-based movement; response to cadmium ion; transmembrane transport; ATP catabolic process;
CDS_1388_transcript_1393	defense response to fungus; killing of cells of other organism;
CDS_1389_transcript_1394	fatty acid beta-oxidation; regulation of anthocyanin metabolic process; regulation of shoot system development; cytokinin-activated signaling pathway; protein import into peroxisome matrix; regulation of root meristem growth; shoot system development; protein N-linked glycosylation; response to zinc ion; primary root development; regulation of seed germination; phosphorelay signal transduction sy…
CDS_1390_transcript_1395	organic substance metabolic process; regulation of anthocyanin metabolic process; cytokinin-activated signaling pathway; cellular metabolic process; regulation of root meristem growth; shoot system development; single-organism metabolic process; primary root development; primary metabolic process; regulation of seed growth; regulation of chlorophyll biosynthetic process;
CDS_1391_transcript_1396	transmembrane transport; auxin polar transport; proline transport; cysteine biosynthetic process;
CDS_1395_transcript_1400	base-excision repair;
CDS_1396_transcript_1401	pentose-phosphate shunt; isopentenyl diphosphate biosynthetic process, methylerythritol 4-phosphate pathway; carotenoid biosynthetic process; thylakoid membrane organization; nuclear-transcribed mRNA catabolic process; chloroplast fission;
CDS_1397_transcript_1402	translational initiation;
CDS_1398_transcript_1403	translational initiation;
CDS_1399_transcript_1404	translational initiation;
CDS_1400_transcript_1405	regulation of transcription, DNA-templated; transcription, DNA-templated;
CDS_1401_transcript_1406	transmembrane transport; photosynthesis, light reaction;
CDS_1402_transcript_1407	transmembrane transport; photosynthesis, light reaction;
CDS_1403_transcript_1408	negative regulation of catalytic activity; proteolysis;
CDS_1404_transcript_1409	myo-inositol hexakisphosphate biosynthetic process; response to wounding; carotenoid biosynthetic process; photosynthesis;
CDS_1405_transcript_1410	myo-inositol hexakisphosphate biosynthetic process; response to wounding; carotenoid biosynthetic process; photosynthesis;
CDS_1406_transcript_1411	glucose metabolic process; oxidation-reduction process;
CDS_1407_transcript_1412	pentose-phosphate shunt; maltose metabolic process; starch biosynthetic process; positive regulation of catalytic activity;
CDS_1408_transcript_1413	translational initiation;
CDS_1409_transcript_1414	vesicle-mediated transport; intracellular protein transport;
CDS_1410_transcript_1415	cholesterol transport; signal transduction;
CDS_1411_transcript_1416	response to nematode; carbohydrate metabolic process; response to cold;
CDS_1412_transcript_1417	response to nematode; carbohydrate metabolic process; response to cold;
CDS_1413_transcript_1418	response to UV-B; flavonoid biosynthetic process; response to sucrose; defense response to fungus, incompatible interaction; gluconeogenesis; response to cadmium ion; glycolytic process;
CDS_1416_transcript_1421	citrate metabolic process; cellular response to nitric oxide; water transport; cell wall macromolecule metabolic process; ethylene biosynthetic process; glucose catabolic process; isocitrate metabolic process; response to salt stress; photosynthesis; vacuole organization; hyperosmotic response; Golgi organization; glycolytic process; iron ion homeostasis; cellular response to fatty acid; response…
CDS_1417_transcript_1422	citrate metabolic process; cellular response to nitric oxide; water transport; cell wall macromolecule metabolic process; ethylene biosynthetic process; glucose catabolic process; isocitrate metabolic process; response to salt stress; photosynthesis; vacuole organization; hyperosmotic response; Golgi organization; glycolytic process; iron ion homeostasis; cellular response to fatty acid; response…
CDS_1418_transcript_1423	citrate metabolic process; cellular response to nitric oxide; water transport; cell wall macromolecule metabolic process; ethylene biosynthetic process; glucose catabolic process; isocitrate metabolic process; response to salt stress; photosynthesis; vacuole organization; hyperosmotic response; Golgi organization; glycolytic process; iron ion homeostasis; cellular response to fatty acid; response…
CDS_1419_transcript_1424	vesicle-mediated transport; intracellular protein transport;
CDS_1420_transcript_1425	vesicle-mediated transport; intracellular protein transport;
CDS_1421_transcript_1426	protein phosphorylation; brassinosteroid mediated signaling pathway; response to abscisic acid;
CDS_1422_transcript_1427	protein phosphorylation; brassinosteroid mediated signaling pathway; response to abscisic acid;
CDS_1423_transcript_1428	protein phosphorylation; brassinosteroid mediated signaling pathway; response to abscisic acid;
CDS_1424_transcript_1429	photosynthesis;
CDS_1425_transcript_1430	carbohydrate metabolic process;
CDS_1426_transcript_1431	carbohydrate metabolic process;
CDS_1427_transcript_1432	mRNA splicing, via spliceosome;
CDS_1429_transcript_1434	mRNA splicing, via spliceosome;
CDS_1430_transcript_1435	mRNA splicing, via spliceosome;
CDS_1431_transcript_1436	nucleotide biosynthetic process; cell wall pectin metabolic process; intracellular protein transport; plant-type cell wall cellulose metabolic process; embryo development ending in seed dormancy;
CDS_1434_transcript_1439	citrate metabolic process; cellular response to nitric oxide; water transport; cell wall macromolecule metabolic process; ethylene biosynthetic process; glucose catabolic process; isocitrate metabolic process; response to salt stress; photosynthesis; vacuole organization; hyperosmotic response; Golgi organization; glycolytic process; iron ion homeostasis; cellular response to fatty acid; response…
CDS_1436_transcript_1441	protein transport; autophagy; proteolysis;
CDS_1437_transcript_1442	proteolysis; autophagy; protein transport;
CDS_1438_transcript_1443	positive regulation of transcription, DNA-templated; chloroplast rRNA processing; iron-sulfur cluster assembly; chloroplast mRNA processing; transcription from plastid promoter; response to abscisic acid; embryo development ending in seed dormancy;
CDS_1439_transcript_1444	stomatal complex morphogenesis; negative regulation of defense response; photorespiration; pentose-phosphate shunt; detection of biotic stimulus; jasmonic acid mediated signaling pathway; salicylic acid biosynthetic process; systemic acquired resistance, salicylic acid mediated signaling pathway; regulation of plant-type hypersensitive response; regulation of hydrogen peroxide metabolic process; …
CDS_1441_transcript_1446	response to cadmium ion; cell redox homeostasis; oxidation-reduction process;
CDS_1442_transcript_1447	response to cadmium ion; cell redox homeostasis; oxidation-reduction process;
CDS_1443_transcript_1448	response to cadmium ion; cell redox homeostasis; oxidation-reduction process;
CDS_1444_transcript_1449	pentose-phosphate shunt; response to cold; response to nematode;
CDS_1445_transcript_1450	defense response to bacterium; gluconeogenesis; cytoskeleton organization; proteasomal protein catabolic process;
CDS_1446_transcript_1451	protein phosphorylation;
CDS_1447_transcript_1452	protein phosphorylation;
CDS_1453_transcript_1458	protein autophosphorylation; starch metabolic process; carbohydrate phosphorylation;
CDS_1455_transcript_1460	ATP metabolic process; actin filament bundle assembly; ATP hydrolysis coupled proton transport; actin filament capping;
CDS_1456_transcript_1461	ATP metabolic process; actin filament bundle assembly; ATP hydrolysis coupled proton transport; actin filament capping;
CDS_1457_transcript_1462	ATP metabolic process; actin filament bundle assembly; ATP hydrolysis coupled proton transport; actin filament capping; response to cadmium ion; glucose mediated signaling pathway;
CDS_1458_transcript_1463	ATP metabolic process; actin filament bundle assembly; ATP hydrolysis coupled proton transport; actin filament capping;
CDS_1459_transcript_1464	ATP metabolic process; actin filament bundle assembly; ATP hydrolysis coupled proton transport; actin filament capping;
CDS_1461_transcript_1466	translation;
CDS_1462_transcript_1467	RNA methylation; translation; response to salt stress;
CDS_1463_transcript_1468	translation;
CDS_1464_transcript_1469	translation; response to salt stress;
CDS_1465_transcript_1470	RNA methylation; translation; response to salt stress;
CDS_1470_transcript_1476	lipid metabolic process;
CDS_1471_transcript_1477	divalent metal ion transport; cellular cation homeostasis;
CDS_1472_transcript_1478	divalent metal ion transport; cellular cation homeostasis;
CDS_1473_transcript_1479	divalent metal ion transport; cellular cation homeostasis;
CDS_1474_transcript_1480	protein autophosphorylation; nucleotide phosphorylation; DNA-templated transcription, elongation; carotenoid biosynthetic process; regulation of proton transport;
CDS_1476_transcript_1482	photosynthesis, light harvesting;
CDS_1477_transcript_1483	proteolysis;
CDS_1478_transcript_1484	ubiquitin-dependent protein catabolic process;
CDS_1479_transcript_1485	proteolysis;
CDS_1480_transcript_1486	proteolysis;
CDS_1481_transcript_1487	protein phosphorylation; protein desumoylation; protein targeting to vacuole; vegetative to reproductive phase transition of meristem; endosomal transport; Golgi vesicle transport; hydrogen peroxide biosynthetic process;
CDS_1482_transcript_1488	circadian rhythm;
CDS_1483_transcript_1489	circadian rhythm;
CDS_1484_transcript_1490	negative regulation of long-day photoperiodism, flowering; regulation of transcription, DNA-templated; circadian rhythm;
CDS_1486_transcript_1492	starch biosynthetic process; maltose metabolic process;
CDS_1487_transcript_1493	response to wounding; response to fungus; response to water deprivation; guanosine tetraphosphate metabolic process; response to auxin; hyperosmotic salinity response; response to jasmonic acid; root hair cell differentiation; jasmonic acid biosynthetic process; abscisic acid-activated signaling pathway; response to ethylene;
CDS_1488_transcript_1494	photosynthesis;
CDS_1489_transcript_1495	photosynthesis;
CDS_1490_transcript_1496	guanosine tetraphosphate metabolic process;
CDS_1491_transcript_1497	response to wounding; response to abscisic acid; guanosine tetraphosphate metabolic process;
CDS_1492_transcript_1498	malate metabolic process; oxidation-reduction process;
CDS_1493_transcript_1499	oxidation-reduction process; proteasomal protein catabolic process; protein homooligomerization; cytoskeleton organization; malate metabolic process; pollen tube growth; gluconeogenesis; plant-type cell wall modification;
CDS_1496_transcript_1502	response to auxin; response to jasmonic acid; response to salicylic acid; response to gibberellin; response to salt stress; response to ethylene; circadian regulation of gene expression; regulation of transcription, DNA-templated; histone H3 acetylation; long-day photoperiodism, flowering; response to cadmium ion; response to abscisic acid;
CDS_1499_transcript_1505	response to auxin; response to salicylic acid; response to jasmonic acid; response to gibberellin; response to salt stress; response to wounding; regulation of transcription, DNA-templated; histone acetylation; response to hydrogen peroxide;
CDS_1500_transcript_1506	proximal/distal pattern formation; response to auxin; response to jasmonic acid; response to salicylic acid; response to gibberellin; response to salt stress; response to wounding; regulation of transcription, DNA-templated; floral organ abscission; flower morphogenesis; histone acetylation; response to hydrogen peroxide;
CDS_1501_transcript_1507	glutamine biosynthetic process; response to cadmium ion;
CDS_1502_transcript_1508	response to fructose; glutamine biosynthetic process; response to glucose; nitrate assimilation; response to sucrose; response to cadmium ion;
CDS_1503_transcript_1509	N-glycan processing; hyperosmotic response; cysteine biosynthetic process;
CDS_1504_transcript_1510	N-glycan processing; hyperosmotic response; cysteine biosynthetic process;
CDS_1505_transcript_1511	pentose-phosphate shunt;
CDS_1506_transcript_1512	pentose-phosphate shunt;
CDS_1507_transcript_1513	oxidation-reduction process;
CDS_1508_transcript_1514	base conversion or substitution editing; innate immune response; cold acclimation; RNA stabilization;
CDS_1509_transcript_1515	base conversion or substitution editing; innate immune response; cold acclimation; RNA stabilization;
CDS_1510_transcript_1516	base conversion or substitution editing; innate immune response; cold acclimation; RNA stabilization;
CDS_1511_transcript_1517	carbohydrate biosynthetic process;
CDS_1512_transcript_1518	metabolic process;
CDS_1513_transcript_1519	metabolic process;
CDS_1514_transcript_1520	terpenoid biosynthetic process; chlorophyll biosynthetic process;
CDS_1515_transcript_1521	terpenoid biosynthetic process;
CDS_1516_transcript_1522	regulation of proton transport; positive regulation of transcription, DNA-templated; carotenoid biosynthetic process; phosphatidylglycerol biosynthetic process; unsaturated fatty acid biosynthetic process; vitamin metabolic process; glycine catabolic process; secondary metabolic process; lipoate metabolic process; coenzyme biosynthetic process; chlorophyll biosynthetic process; protein autophosph…
CDS_1517_transcript_1523	malate metabolic process; oxidation-reduction process;
CDS_1518_transcript_1524	defense response; signal transduction; metabolic process;
CDS_1520_transcript_1526	negative regulation of defense response; positive regulation of transcription, DNA-templated; response to cytokinin; jasmonic acid mediated signaling pathway; regulation of protein dephosphorylation; systemic acquired resistance, salicylic acid mediated signaling pathway; regulation of plant-type hypersensitive response; regulation of hydrogen peroxide metabolic process; response to bacterium; ce…
CDS_1521_transcript_1527	signal transduction;
CDS_1526_transcript_1532	circadian rhythm; myo-inositol hexakisphosphate biosynthetic process;
CDS_1528_transcript_1534	aging;
CDS_1530_transcript_1536	metabolic process; proton transport; transmembrane transport;
CDS_1531_transcript_1537	metabolic process; proton transport; transmembrane transport;
CDS_1532_transcript_1538	metabolic process; proton transport; transmembrane transport;
CDS_1536_transcript_1542	response to cold; photoinhibition; response to abscisic acid;
CDS_1537_transcript_1543	carbohydrate metabolic process;
CDS_1538_transcript_1544	carbohydrate metabolic process;
CDS_1539_transcript_1545	carbohydrate metabolic process;
CDS_1540_transcript_1546	carbohydrate metabolic process;
CDS_1541_transcript_1547	mitotic cell cycle; RNA processing; pyrimidine ribonucleotide biosynthetic process;
CDS_1542_transcript_1548	mitotic cell cycle; RNA processing; pyrimidine ribonucleotide biosynthetic process;
CDS_1543_transcript_1549	pentose-phosphate shunt; glucosinolate metabolic process; carotenoid biosynthetic process; positive regulation of catalytic activity; starch biosynthetic process; mRNA processing; heme biosynthetic process; maltose metabolic process; positive regulation of translation; protein autophosphorylation; isopentenyl diphosphate biosynthetic process, methylerythritol 4-phosphate pathway; methylglyoxal ca…
CDS_1544_transcript_1550	pentose-phosphate shunt; glucosinolate metabolic process; carotenoid biosynthetic process; positive regulation of catalytic activity; starch biosynthetic process; mRNA processing; heme biosynthetic process; maltose metabolic process; positive regulation of translation; protein autophosphorylation; isopentenyl diphosphate biosynthetic process, methylerythritol 4-phosphate pathway; methylglyoxal ca…
CDS_1545_transcript_1551	photosynthesis, light harvesting;
CDS_1546_transcript_1552	microtubule-based movement; metabolic process;
CDS_1547_transcript_1553	oxidation-reduction process;
CDS_1548_transcript_1554	oxidation-reduction process;
CDS_1549_transcript_1555	phosphorelay signal transduction system; intracellular signal transduction; regulation of circadian rhythm; regulation of transcription, DNA-templated; circadian rhythm; circumnutation; long-day photoperiodism, flowering; negative regulation of gene expression; response to red or far red light; transcription, DNA-templated;
CDS_1551_transcript_1557	oxidation-reduction process;
CDS_1553_transcript_1559	phosphorelay signal transduction system; intracellular signal transduction; response to temperature stimulus; circadian rhythm; negative regulation of transcription, DNA-templated; red or far-red light signaling pathway;
CDS_1554_transcript_1560	oxidation-reduction process;
CDS_1555_transcript_1561	oxidation-reduction process;
CDS_1559_transcript_1565	cellular iron ion homeostasis; actin filament-based movement; response to cadmium ion; transmembrane transport; ATP catabolic process;
CDS_1560_transcript_1566	ATP catabolic process;
CDS_1561_transcript_1567	protein glycosylation;
CDS_1562_transcript_1568	protein glycosylation;
CDS_1563_transcript_1569	hydrogen peroxide catabolic process; chloroplast relocation; PSII associated light-harvesting complex II catabolic process; ncRNA metabolic process; proteolysis; transcription from plastid promoter; ATP catabolic process; protein import into chloroplast stroma; regulation of chlorophyll biosynthetic process; thylakoid membrane organization;
CDS_1565_transcript_1571	chloroplast relocation;
CDS_1566_transcript_1572	cellular response to phosphate starvation; cellular response to sucrose stimulus; response to water deprivation; signal transduction by phosphorylation; response to salt stress; defense response to bacterium; regulation of meristem development; secondary growth; regulation of chlorophyll catabolic process; negative regulation of iron ion transport; regulation of seed germination; leaf senescence;…
CDS_1567_transcript_1573	cellular response to phosphate starvation; cellular response to sucrose stimulus; response to water deprivation; signal transduction by phosphorylation; response to salt stress; defense response to bacterium; regulation of meristem development; secondary growth; regulation of chlorophyll catabolic process; negative regulation of iron ion transport; regulation of seed germination; leaf senescence;…
CDS_1568_transcript_1574	glucose catabolic process; pollen sperm cell differentiation; protein targeting; nucleosome assembly; double fertilization forming a zygote and endosperm;
CDS_1570_transcript_1576	protein folding; response to light stimulus;
CDS_1572_transcript_1578	signal transduction;
CDS_1573_transcript_1579	oligopeptide transport;
CDS_1574_transcript_1580	oligopeptide transport;
CDS_1578_transcript_1584	dephosphorylation; carbohydrate phosphorylation; fructose 6-phosphate metabolic process; regulation of carbon utilization; fructose 2,6-bisphosphate metabolic process; fructose metabolic process;
CDS_1579_transcript_1585	pentose-phosphate shunt; defense response to bacterium; iron-sulfur cluster assembly; isopentenyl diphosphate biosynthetic process, methylerythritol 4-phosphate pathway; embryo development; chloroplast organization; defense response to fungus, incompatible interaction; plastid translation; aromatic amino acid family biosynthetic process; dolichol biosynthetic process; thylakoid membrane organizat…
CDS_1580_transcript_1586	pentose-phosphate shunt; defense response to bacterium; iron-sulfur cluster assembly; isopentenyl diphosphate biosynthetic process, methylerythritol 4-phosphate pathway; embryo development; chloroplast organization; defense response to fungus, incompatible interaction; plastid translation; aromatic amino acid family biosynthetic process; dolichol biosynthetic process; thylakoid membrane organizat…
CDS_1581_transcript_1587	carbohydrate metabolic process; malate metabolic process; oxidation-reduction process;
CDS_1582_transcript_1588	circadian rhythm;
CDS_1583_transcript_1589	circadian rhythm;
CDS_1584_transcript_1590	circadian rhythm;
CDS_1585_transcript_1591	negative regulation of long-day photoperiodism, flowering; regulation of transcription, DNA-templated; circadian rhythm;
CDS_1586_transcript_1592	negative regulation of biological process; xylan biosynthetic process; cell adhesion; multidimensional cell growth; actin nucleation; regulation of meristem growth; anthocyanin accumulation in tissues in response to UV light; determination of bilateral symmetry; root hair elongation; regulation of transcription, DNA-templated; xylem and phloem pattern formation; trichome morphogenesis; regulation…
CDS_1587_transcript_1593	xylan biosynthetic process; glucuronoxylan metabolic process; protein N-linked glycosylation;
CDS_1588_transcript_1594	pentose-phosphate shunt; defense response to bacterium; iron-sulfur cluster assembly; isopentenyl diphosphate biosynthetic process, methylerythritol 4-phosphate pathway; embryo development; chloroplast organization; defense response to fungus, incompatible interaction; plastid translation; aromatic amino acid family biosynthetic process; dolichol biosynthetic process; thylakoid membrane organizat…
CDS_1589_transcript_1595	reductive pentose-phosphate cycle; peptide cross-linking via L-cystine; response to red light; negative regulation of reductive pentose-phosphate cycle; response to blue light; regulation of proton transport; response to sucrose; cellular response to cold; cellular response to anoxia; cellular response to heat; response to far red light; response to high light intensity;
CDS_1590_transcript_1596	sucrose metabolic process; biosynthetic process;
CDS_1591_transcript_1597	response to salt stress; defense response to bacterium; response to cold; malate metabolic process; tricarboxylic acid cycle; cellular carbohydrate metabolic process; response to cadmium ion;
CDS_1592_transcript_1598	response to salt stress; defense response to bacterium; response to cold; malate metabolic process; tricarboxylic acid cycle; cellular carbohydrate metabolic process; response to cadmium ion;
CDS_1593_transcript_1599	response to salt stress; defense response to bacterium; response to cold; malate metabolic process; tricarboxylic acid cycle; cellular carbohydrate metabolic process; response to cadmium ion;
CDS_1594_transcript_1600	response to salt stress; defense response to bacterium; response to cold; malate metabolic process; tricarboxylic acid cycle; cellular carbohydrate metabolic process; hyperosmotic response; water transport; Golgi organization; gluconeogenesis; response to cadmium ion; glycolytic process;
CDS_1595_transcript_1601	oxidation-reduction process;
CDS_1596_transcript_1602	ubiquitin-dependent protein catabolic process; copper ion transport;
CDS_1597_transcript_1603	ubiquitin-dependent protein catabolic process; copper ion transport;
CDS_1598_transcript_1604	translation;
CDS_1599_transcript_1605	translation;
CDS_1600_transcript_1606	regulation of unidimensional cell growth; proteasome-mediated ubiquitin-dependent protein catabolic process; response to endoplasmic reticulum stress; protein folding; response to misfolded protein; proteasome core complex assembly; response to heat; protein maturation; DNA endoreduplication; response to cadmium ion; response to high light intensity; response to hydrogen peroxide;
CDS_1601_transcript_1607	regulation of unidimensional cell growth; proteasome-mediated ubiquitin-dependent protein catabolic process; response to endoplasmic reticulum stress; protein folding; response to misfolded protein; proteasome core complex assembly; response to heat; protein maturation; DNA endoreduplication; response to cadmium ion; response to high light intensity; response to hydrogen peroxide;
CDS_1606_transcript_1612	response to salt stress; defense response to bacterium; response to cold; malate metabolic process; tricarboxylic acid cycle; cellular carbohydrate metabolic process; response to cadmium ion;
CDS_1607_transcript_1613	pentose-phosphate shunt; regulation of protein dephosphorylation; cellular cation homeostasis; photosystem II assembly; divalent metal ion transport; cysteine biosynthetic process; plastid organization; photosynthesis, light harvesting in photosystem I; rRNA processing;
CDS_1609_transcript_1615	para-aminobenzoic acid metabolic process; oxalate catabolic process; nitrate transport; defense response to fungus; seed coat development; positive regulation of seed germination; response to nitrate; response to cadmium ion;
CDS_1610_transcript_1616	wax biosynthetic process; fatty acid biosynthetic process; response to endoplasmic reticulum stress; stomatal complex morphogenesis; systemic acquired resistance; cutin biosynthetic process; long-chain fatty acid metabolic process;
CDS_1611_transcript_1617	wax biosynthetic process; fatty acid biosynthetic process; response to endoplasmic reticulum stress; stomatal complex morphogenesis; systemic acquired resistance; cutin biosynthetic process; long-chain fatty acid metabolic process;
CDS_1612_transcript_1618	cutin biosynthetic process; wax biosynthetic process;
CDS_1615_transcript_1621	translation;
CDS_1616_transcript_1622	translation;
CDS_1617_transcript_1623	translation;
CDS_1618_transcript_1624	GTP catabolic process; response to cadmium ion; defense response to fungus;
CDS_1619_transcript_1625	negative regulation of defense response; detection of biotic stimulus; jasmonic acid mediated signaling pathway; salicylic acid biosynthetic process; systemic acquired resistance, salicylic acid mediated signaling pathway; regulation of plant-type hypersensitive response; regulation of hydrogen peroxide metabolic process; response to chitin; protein targeting to membrane; regulation of multi-orga…
CDS_1620_transcript_1626	GTP catabolic process; response to cadmium ion; defense response to fungus;
CDS_1621_transcript_1627	GTP catabolic process; response to cadmium ion; defense response to fungus;
CDS_1622_transcript_1628	pentose-phosphate shunt; regulation of protein dephosphorylation; cellular cation homeostasis; photosystem II assembly; divalent metal ion transport; cysteine biosynthetic process; plastid organization; photosynthesis, light harvesting in photosystem I; rRNA processing;
CDS_1623_transcript_1629	phosphorylation; aromatic amino acid family biosynthetic process; shikimate metabolic process;
CDS_1626_transcript_1632	pentose-phosphate shunt; regulation of protein dephosphorylation; cellular cation homeostasis; photosystem II assembly; divalent metal ion transport; cysteine biosynthetic process; plastid organization; photosynthesis, light harvesting in photosystem I; rRNA processing;
CDS_1627_transcript_1633	regulation of proton transport; methylation-dependent chromatin silencing; RNA interference; protein-tetrapyrrole linkage; transcription, DNA-templated; signal transduction by phosphorylation; red, far-red light phototransduction; protein-chromophore linkage; protein autophosphorylation; detection of visible light; phosphorelay signal transduction system;
CDS_1629_transcript_1635	protein phosphorylation;
CDS_1630_transcript_1636	salicylic acid biosynthetic process; reductive pentose-phosphate cycle; regulation of plant-type hypersensitive response; glucosinolate biosynthetic process; response to chitin; positive regulation of catalytic activity; cysteine biosynthetic process; negative regulation of defense response; defense response to fungus; pentose-phosphate shunt; jasmonic acid mediated signaling pathway; rRNA proces…
CDS_1631_transcript_1637	salicylic acid biosynthetic process; reductive pentose-phosphate cycle; regulation of plant-type hypersensitive response; glucosinolate biosynthetic process; response to chitin; positive regulation of catalytic activity; cysteine biosynthetic process; negative regulation of defense response; defense response to fungus; pentose-phosphate shunt; jasmonic acid mediated signaling pathway; rRNA proces…
CDS_1632_transcript_1638	response to cold; response to oxidative stress; cell redox homeostasis; glycerol ether metabolic process; regulation of carbohydrate metabolic process; positive regulation of catalytic activity; negative regulation of catalytic activity; oxidation-reduction process;
CDS_1633_transcript_1639	cell redox homeostasis; glycerol ether metabolic process; oxidation-reduction process;
CDS_1634_transcript_1640	regulation of proton transport; stomatal complex morphogenesis; positive regulation of transcription, DNA-templated; response to far red light; regulation of protein dephosphorylation; positive regulation of catalytic activity; starch biosynthetic process; response to red light; signal transduction by phosphorylation; photosystem II assembly; chloroplast relocation; maltose metabolic process; sto…
CDS_1635_transcript_1641	regulation of proton transport; stomatal complex morphogenesis; positive regulation of transcription, DNA-templated; response to far red light; regulation of protein dephosphorylation; positive regulation of catalytic activity; starch biosynthetic process; response to red light; signal transduction by phosphorylation; photosystem II assembly; chloroplast relocation; maltose metabolic process; sto…
CDS_1636_transcript_1642	protein phosphorylation; transmembrane receptor protein tyrosine kinase signaling pathway;
CDS_1637_transcript_1643	ion transmembrane transport; cellular calcium ion homeostasis; ionotropic glutamate receptor signaling pathway; response to light stimulus;
CDS_1638_transcript_1644	cell redox homeostasis; glycerol ether metabolic process; oxidation-reduction process;
CDS_1640_transcript_1646	CDP-choline pathway;
CDS_1641_transcript_1647	negative regulation of reductive pentose-phosphate cycle; response to sucrose; cellular response to heat; cellular response to anoxia; response to light stimulus; cellular response to cold;
CDS_1643_transcript_1649	ATP catabolic process;
CDS_1644_transcript_1650	ATP catabolic process;
CDS_1649_transcript_1655	ribosome biogenesis;
CDS_1650_transcript_1656	ribosome biogenesis;
CDS_1651_transcript_1657	stomatal complex morphogenesis; positive regulation of transcription, DNA-templated; regulation of protein dephosphorylation; translation; photosystem II assembly; chloroplast relocation; mRNA modification; DNA-templated transcription, elongation; leaf morphogenesis; cell differentiation; transcription from plastid promoter; rRNA processing; thylakoid membrane organization;
CDS_1652_transcript_1658	ribosome biogenesis;
CDS_1653_transcript_1659	ribosome biogenesis;
CDS_1654_transcript_1660	cellular aromatic compound metabolic process; oxidation-reduction process;
CDS_1655_transcript_1661	cellular aromatic compound metabolic process; oxidation-reduction process;
CDS_1656_transcript_1662	photosynthesis;
CDS_1657_transcript_1663	photosynthesis;
CDS_1658_transcript_1664	thiamine biosynthetic process; response to vitamin B1;
CDS_1662_transcript_1668	protein hexamerization; ATP catabolic process; protein metabolic process;
CDS_1663_transcript_1669	salicylic acid biosynthetic process; reductive pentose-phosphate cycle; regulation of plant-type hypersensitive response; glucosinolate biosynthetic process; response to chitin; positive regulation of catalytic activity; cysteine biosynthetic process; negative regulation of defense response; defense response to fungus; pentose-phosphate shunt; jasmonic acid mediated signaling pathway; rRNA proces…
CDS_1664_transcript_1670	positive regulation of transcription, DNA-templated; long-day photoperiodism, flowering; positive regulation of long-day photoperiodism, flowering;
CDS_1667_transcript_1673	growth; protein import into peroxisome matrix, docking; misfolded or incompletely synthesized protein catabolic process; protein processing; lateral root development; ATP catabolic process;
CDS_1670_transcript_1676	positive regulation of transcription, DNA-templated; plastid translation; positive regulation of translation;
CDS_1671_transcript_1677	positive regulation of transcription, DNA-templated; plastid translation; positive regulation of translation;
CDS_1673_transcript_1679	mRNA modification;
CDS_1674_transcript_1680	glutamate biosynthetic process; oxidation-reduction process;
CDS_1677_transcript_1683	intracellular protein transport; ER to Golgi vesicle-mediated transport;
CDS_1678_transcript_1684	intracellular protein transport; ER to Golgi vesicle-mediated transport;
CDS_1679_transcript_1685	cellular iron ion homeostasis; iron ion transmembrane transport;
CDS_1680_transcript_1686	cellular iron ion homeostasis; iron ion transmembrane transport;
CDS_1682_transcript_1688	metabolic process;
CDS_1686_transcript_1692	protein phosphorylation;
CDS_1687_transcript_1693	metabolic process;
CDS_1688_transcript_1694	metabolic process;
CDS_1689_transcript_1695	protein phosphorylation;
CDS_1690_transcript_1696	protein phosphorylation; protein desumoylation; protein targeting to vacuole; vegetative to reproductive phase transition of meristem; endosomal transport; Golgi vesicle transport; hydrogen peroxide biosynthetic process;
CDS_1691_transcript_1697	protein phosphorylation;
CDS_1692_transcript_1698	protein phosphorylation;
CDS_1693_transcript_1699	NAD biosynthetic process;
CDS_1696_transcript_1702	photosynthesis;
CDS_1697_transcript_1703	photosynthesis;
CDS_1700_transcript_1706	metabolic process;
CDS_1702_transcript_1708	positive gravitropism; cell differentiation; positive regulation of cell proliferation; lateral root development; regulation of auxin polar transport; regulation of protein localization;
CDS_1708_transcript_1714	NAD(P)H dehydrogenase complex assembly;
CDS_1712_transcript_1718	regulation of meristem structural organization; response to water deprivation; microsporocyte differentiation; multidimensional cell growth; starch catabolic process; regulation of meristem growth; anthocyanin accumulation in tissues in response to UV light; root hair elongation; transmembrane receptor protein tyrosine kinase signaling pathway; microtubule nucleation; regulation of hormone levels…
CDS_1713_transcript_1719	response to water deprivation; starch catabolic process;
CDS_1714_transcript_1720	regulation of meristem structural organization; response to water deprivation; microsporocyte differentiation; multidimensional cell growth; starch catabolic process; regulation of meristem growth; anthocyanin accumulation in tissues in response to UV light; root hair elongation; transmembrane receptor protein tyrosine kinase signaling pathway; microtubule nucleation; regulation of hormone levels…
CDS_1715_transcript_1721	oxidation-reduction process;
CDS_1716_transcript_1722	anthocyanin-containing compound biosynthetic process; oxidation-reduction process;
CDS_1717_transcript_1723	RNA methylation; translation;
CDS_1718_transcript_1724	RNA methylation; translation;
CDS_1719_transcript_1725	negative regulation of endopeptidase activity; proteolysis;
CDS_1720_transcript_1726	negative regulation of endopeptidase activity; proteolysis;
CDS_1723_transcript_1729	oxidation-reduction process;
CDS_1724_transcript_1730	oxidation-reduction process;
CDS_1727_transcript_1733	regulation of transcription, DNA-templated; transcription, DNA-templated;
CDS_1728_transcript_1734	regulation of transcription, DNA-templated; transcription, DNA-templated;
CDS_1729_transcript_1735	regulation of transcription, DNA-templated; transcription, DNA-templated;
CDS_1730_transcript_1736	proline transport; metabolic process;
CDS_1731_transcript_1737	metabolic process;
CDS_1732_transcript_1738	primary cell wall biogenesis; regulation of carbohydrate biosynthetic process; response to fructose; sterol biosynthetic process; water transport; multidimensional cell growth; calcium ion transport; response to salt stress; pattern specification process; lignin biosynthetic process; anthocyanin accumulation in tissues in response to UV light; root hair elongation; hyperosmotic response; Golgi or…
CDS_1733_transcript_1739	cellulose biosynthetic process;
CDS_1734_transcript_1740	primary cell wall biogenesis; regulation of carbohydrate biosynthetic process; response to fructose; sterol biosynthetic process; water transport; multidimensional cell growth; calcium ion transport; response to salt stress; pattern specification process; lignin biosynthetic process; anthocyanin accumulation in tissues in response to UV light; root hair elongation; hyperosmotic response; Golgi or…
CDS_1735_transcript_1741	positive gravitropism; cell differentiation; positive regulation of cell proliferation; lateral root development; regulation of auxin polar transport; regulation of protein localization;
CDS_1736_transcript_1742	negative regulation of defense response; positive regulation of transcription, DNA-templated; jasmonic acid mediated signaling pathway; regulation of protein dephosphorylation; systemic acquired resistance, salicylic acid mediated signaling pathway; regulation of plant-type hypersensitive response; regulation of hydrogen peroxide metabolic process; response to bacterium; protein targeting to memb…
CDS_1737_transcript_1743	embryo sac egg cell differentiation; hydrogen ion transmembrane transport; protein targeting to mitochondrion; mitochondrial electron transport, ubiquinol to cytochrome c;
CDS_1738_transcript_1744	translational elongation; GTP catabolic process;
CDS_1739_transcript_1745	translational elongation; GTP catabolic process;
CDS_1740_transcript_1746	translational elongation; GTP catabolic process;
CDS_1741_transcript_1747	response to fructose; gluconeogenesis; hydrogen peroxide catabolic process; water transport; cellulose metabolic process; glucose catabolic process; calcium ion transport; regulation of meristem growth; response to salt stress; hyperosmotic response; isopentenyl diphosphate biosynthetic process, methylerythritol 4-phosphate pathway; Golgi organization; glycolytic process; regulation of protein lo…
CDS_1742_transcript_1748	defense response; response to biotic stimulus;
CDS_1743_transcript_1749	defense response; response to biotic stimulus;
CDS_1744_transcript_1750	ATP catabolic process;
CDS_1745_transcript_1751	defense response to bacterium; mRNA splicing, via spliceosome;
CDS_1746_transcript_1752	plant-type cell wall organization; syncytium formation;
CDS_1747_transcript_1753	sucrose biosynthetic process; defense response to bacterium; dephosphorylation; starch biosynthetic process;
CDS_1748_transcript_1754	salicylic acid biosynthetic process; reductive pentose-phosphate cycle; regulation of plant-type hypersensitive response; glucosinolate biosynthetic process; response to chitin; positive regulation of catalytic activity; cysteine biosynthetic process; negative regulation of defense response; defense response to fungus; pentose-phosphate shunt; jasmonic acid mediated signaling pathway; rRNA proces…
CDS_1749_transcript_1755	salicylic acid biosynthetic process; reductive pentose-phosphate cycle; regulation of plant-type hypersensitive response; glucosinolate biosynthetic process; response to chitin; positive regulation of catalytic activity; cysteine biosynthetic process; negative regulation of defense response; defense response to fungus; pentose-phosphate shunt; jasmonic acid mediated signaling pathway; rRNA proces…
CDS_1750_transcript_1756	translation; defense response to bacterium;
CDS_1751_transcript_1757	translation; defense response to bacterium;
CDS_1752_transcript_1758	translation; defense response to bacterium;
CDS_1753_transcript_1759	translation; defense response to bacterium;
CDS_1754_transcript_1760	riboflavin biosynthetic process; oxidation-reduction process;
CDS_1755_transcript_1761	riboflavin biosynthetic process; oxidation-reduction process;
CDS_1756_transcript_1762	proteolysis;
CDS_1757_transcript_1763	proteolysis;
CDS_1758_transcript_1764	proteolysis;
CDS_1759_transcript_1765	glutamate biosynthetic process; oxidation-reduction process;
CDS_1760_transcript_1766	translation;
CDS_1761_transcript_1767	translation;
CDS_1762_transcript_1768	translation; defense response to bacterium;
CDS_1764_transcript_1770	mRNA modification;
CDS_1765_transcript_1771	adaxial/abaxial pattern specification; pyrimidine ribonucleotide biosynthetic process; nucleocytoplasmic transport; protein complex assembly; translation; RNA methylation; cell proliferation; root morphogenesis; leaf morphogenesis; ribosome biogenesis;
CDS_1766_transcript_1772	adaxial/abaxial pattern specification; pyrimidine ribonucleotide biosynthetic process; nucleocytoplasmic transport; protein complex assembly; translation; RNA methylation; cell proliferation; root morphogenesis; leaf morphogenesis; ribosome biogenesis;
CDS_1767_transcript_1773	translation; leaf morphogenesis; cell proliferation;
CDS_1768_transcript_1774	photosynthesis, light harvesting; nonphotochemical quenching;
CDS_1769_transcript_1775	sucrose biosynthetic process; dephosphorylation; response to fructose; starch catabolic process; photosynthesis; response to abscisic acid; fructose 1,6-bisphosphate metabolic process;
CDS_1770_transcript_1776	sucrose biosynthetic process; dephosphorylation; response to fructose; starch catabolic process; photosynthesis; response to abscisic acid; fructose 1,6-bisphosphate metabolic process;
CDS_1771_transcript_1777	sucrose biosynthetic process; dephosphorylation; response to fructose; starch catabolic process; photosynthesis; response to abscisic acid; fructose 1,6-bisphosphate metabolic process;
CDS_1772_transcript_1778	sucrose biosynthetic process; dephosphorylation; response to fructose; starch catabolic process; photosynthesis; response to abscisic acid; fructose 1,6-bisphosphate metabolic process;
CDS_1774_transcript_1780	regulation of transcription, DNA-templated; seed dormancy process; response to heat;
CDS_1775_transcript_1781	regulation of transcription, DNA-templated;
CDS_1776_transcript_1782	regulation of transcription, DNA-templated; seed dormancy process; response to heat;
CDS_1777_transcript_1783	photosynthesis, light harvesting;
CDS_1778_transcript_1784	stomatal complex morphogenesis; cell adhesion; embryo development ending in seed dormancy; actin nucleation; suspensor development; trichome morphogenesis; protein phosphorylation; root hair cell differentiation; inflorescence development; cell wall organization;
CDS_1779_transcript_1785	transmembrane transport; magnesium ion transport;
CDS_1780_transcript_1786	transmembrane transport; magnesium ion transport;
CDS_1781_transcript_1787	hydrogen peroxide catabolic process; response to sucrose; response to glucose; salicylic acid biosynthetic process; ovule development; glucosinolate biosynthetic process; glycolytic process; cellular cation homeostasis; cysteine biosynthetic process; defense response, incompatible interaction; pentose-phosphate shunt; divalent metal ion transport; photosynthesis, light reaction; isopentenyl dipho…
CDS_1782_transcript_1788	intracellular signal transduction; phosphorelay signal transduction system;
CDS_1783_transcript_1789	hydrogen peroxide catabolic process; response to sucrose; response to glucose; salicylic acid biosynthetic process; ovule development; glucosinolate biosynthetic process; glycolytic process; cellular cation homeostasis; cysteine biosynthetic process; defense response, incompatible interaction; pentose-phosphate shunt; divalent metal ion transport; photosynthesis, light reaction; isopentenyl dipho…
CDS_1785_transcript_1791	response to cold; photoinhibition; response to abscisic acid;
CDS_1786_transcript_1792	mitochondrial electron transport, NADH to ubiquinone; photorespiration;
CDS_1787_transcript_1793	mitochondrial electron transport, NADH to ubiquinone; photorespiration;
CDS_1788_transcript_1794	mitochondrial electron transport, NADH to ubiquinone; photorespiration;
CDS_1789_transcript_1795	mitochondrial electron transport, NADH to ubiquinone; photorespiration;
CDS_1792_transcript_1798	metabolic process;
CDS_1795_transcript_1801	N-terminal protein myristoylation; gluconeogenesis; regulation of meristem structural organization; protein folding; response to hydrogen peroxide; water transport; response to water deprivation; protein secretion; regulation of meristem growth; response to salt stress; hyperosmotic response; Golgi organization; glycolytic process; response to endoplasmic reticulum stress; response to high light …
CDS_1796_transcript_1802	N-terminal protein myristoylation; gluconeogenesis; regulation of meristem structural organization; protein folding; response to hydrogen peroxide; water transport; response to water deprivation; protein secretion; regulation of meristem growth; response to salt stress; hyperosmotic response; Golgi organization; glycolytic process; response to endoplasmic reticulum stress; response to high light …
CDS_1797_transcript_1803	phosphorylation;
CDS_1798_transcript_1804	protein phosphorylation;
CDS_1799_transcript_1805	response to cadmium ion; formaldehyde catabolic process;
CDS_1800_transcript_1806	response to cadmium ion; formaldehyde catabolic process;
CDS_1801_transcript_1807	translational initiation;
CDS_1802_transcript_1808	fatty acid biosynthetic process;
CDS_1803_transcript_1809	response to auxin; positive regulation of G2/M transition of mitotic cell cycle; negative regulation of photomorphogenesis; COP9 signalosome assembly; cullin deneddylation; specification of floral organ identity; regulation of defense response;
CDS_1804_transcript_1810	response to auxin; positive regulation of G2/M transition of mitotic cell cycle; negative regulation of photomorphogenesis; COP9 signalosome assembly; cullin deneddylation; specification of floral organ identity; regulation of defense response;
CDS_1808_transcript_1814	protein autophosphorylation; hydrogen peroxide catabolic process; response to salt stress; regulation of meristem growth; response to fructose; response to blue light; regulation of proton transport; water transport;
CDS_1810_transcript_1816	pentose-phosphate shunt; carotenoid biosynthetic process; positive regulation of catalytic activity; starch biosynthetic process; chloroplast relocation; photosynthesis; maltose metabolic process; chlorophyll biosynthetic process; iron-sulfur cluster assembly; isopentenyl diphosphate biosynthetic process, methylerythritol 4-phosphate pathway; rRNA processing; thylakoid membrane organization;
CDS_1811_transcript_1817	translational initiation;
CDS_1812_transcript_1818	metabolic process;
CDS_1814_transcript_1820	protein targeting to vacuole; vesicle-mediated transport;
CDS_1817_transcript_1823	translation;
CDS_1818_transcript_1824	translation;
CDS_1819_transcript_1825	translation;
CDS_1820_transcript_1826	translation;
CDS_1821_transcript_1827	regulation of proton transport; stomatal complex morphogenesis; positive regulation of transcription, DNA-templated; response to far red light; regulation of protein dephosphorylation; positive regulation of catalytic activity; starch biosynthetic process; response to red light; signal transduction by phosphorylation; photosystem II assembly; chloroplast relocation; maltose metabolic process; sto…
CDS_1822_transcript_1828	regulation of proton transport; stomatal complex morphogenesis; positive regulation of transcription, DNA-templated; response to far red light; regulation of protein dephosphorylation; positive regulation of catalytic activity; starch biosynthetic process; response to red light; signal transduction by phosphorylation; photosystem II assembly; chloroplast relocation; maltose metabolic process; sto…
CDS_1823_transcript_1829	regulation of proton transport; stomatal complex morphogenesis; positive regulation of transcription, DNA-templated; response to far red light; regulation of protein dephosphorylation; positive regulation of catalytic activity; starch biosynthetic process; response to red light; signal transduction by phosphorylation; photosystem II assembly; chloroplast relocation; maltose metabolic process; sto…
CDS_1824_transcript_1830	regulation of proton transport; stomatal complex morphogenesis; positive regulation of transcription, DNA-templated; response to far red light; regulation of protein dephosphorylation; positive regulation of catalytic activity; starch biosynthetic process; response to red light; signal transduction by phosphorylation; photosystem II assembly; chloroplast relocation; maltose metabolic process; sto…
CDS_1829_transcript_1835	photosynthesis, light harvesting;
CDS_1832_transcript_1838	cellular response to abscisic acid stimulus; cellular response to hydrogen peroxide; shoot system morphogenesis; cellular hyperosmotic salinity response; cellular response to water deprivation; response to cyclopentenone; toxin catabolic process; indolebutyric acid metabolic process; response to karrikin;
CDS_1833_transcript_1839	cellular response to abscisic acid stimulus; cellular response to hydrogen peroxide; shoot system morphogenesis; cellular hyperosmotic salinity response; cellular response to water deprivation; response to cyclopentenone; toxin catabolic process; indolebutyric acid metabolic process; response to karrikin;
CDS_1835_transcript_1841	metabolic process;
CDS_1837_transcript_1843	carbohydrate metabolic process;
CDS_1838_transcript_1845	GPI anchor biosynthetic process;
CDS_1839_transcript_1846	GPI anchor biosynthetic process;
CDS_1842_transcript_1849	proteasome-mediated ubiquitin-dependent protein catabolic process; response to salt stress; response to misfolded protein; proteasome core complex assembly; fatty acid beta-oxidation; defense response to fungus, incompatible interaction; gluconeogenesis; response to cadmium ion; toxin catabolic process; glycolytic process;
CDS_1844_transcript_1851	proteasome-mediated ubiquitin-dependent protein catabolic process; response to salt stress; response to misfolded protein; proteasome core complex assembly; fatty acid beta-oxidation; defense response to fungus, incompatible interaction; gluconeogenesis; response to cadmium ion; toxin catabolic process; glycolytic process;
CDS_1845_transcript_1852	response to high light intensity; positive regulation of transcription, DNA-templated; regulation of flavonoid biosynthetic process;
CDS_1846_transcript_1853	response to high light intensity; positive regulation of transcription, DNA-templated; regulation of flavonoid biosynthetic process;
CDS_1847_transcript_1854	response to high light intensity; positive regulation of transcription, DNA-templated; regulation of flavonoid biosynthetic process;
CDS_1848_transcript_1855	embryo development ending in seed dormancy; iron-sulfur cluster assembly; transmembrane transport; ATP catabolic process; thylakoid membrane organization;
CDS_1849_transcript_1856	transport; ATP catabolic process;
CDS_1850_transcript_1857	embryo development ending in seed dormancy; ovule development; glucosinolate biosynthetic process; indoleacetic acid biosynthetic process; cysteine biosynthetic process; ATP catabolic process; rRNA processing; tryptophan catabolic process; thylakoid membrane organization; transcription from plastid promoter; iron-sulfur cluster assembly; vegetative to reproductive phase transition of meristem; ar…
CDS_1851_transcript_1858	MAPK cascade; protein phosphorylation;
CDS_1852_transcript_1859	MAPK cascade; protein phosphorylation;
CDS_1853_transcript_1860	oxidation-reduction process;
CDS_1854_transcript_1861	oxidation-reduction process;
CDS_1856_transcript_1863	response to fructose; phosphatidylinositol biosynthetic process; response to sucrose; amino acid transport;
CDS_1858_transcript_1865	protein secretion;
CDS_1859_transcript_1866	protein secretion;
CDS_1860_transcript_1867	pentose-phosphate shunt; maltose metabolic process; starch biosynthetic process; aging; positive regulation of catalytic activity;
CDS_1861_transcript_1868	pentose-phosphate shunt; maltose metabolic process; starch biosynthetic process; aging; positive regulation of catalytic activity;
CDS_1862_transcript_1869	metabolic process; regulation of defense response; systemic acquired resistance;
CDS_1863_transcript_1870	systemic acquired resistance; regulation of defense response; metabolic process;
CDS_1864_transcript_1871	transcription, DNA-templated;
CDS_1865_transcript_1872	carbohydrate metabolic process;
CDS_1866_transcript_1873	carbohydrate metabolic process;
CDS_1867_transcript_1874	carbohydrate metabolic process;
CDS_1868_transcript_1875	defense response to bacterium; response to cold; carbohydrate metabolic process; phosphorylation;
CDS_1869_transcript_1876	defense response to bacterium; response to cold; carbohydrate metabolic process; phosphorylation;
CDS_1870_transcript_1877	defense response to bacterium; response to cold; carbohydrate metabolic process; phosphorylation;
CDS_1872_transcript_1879	transcription, DNA-templated;
CDS_1873_transcript_1880	response to water deprivation; defense response to bacterium; cutin biosynthetic process; arginine biosynthetic process; regulation of transcription, DNA-templated; primary root development; ethylene-activated signaling pathway; ovule development; wax metabolic process; interspecies interaction between organisms;
CDS_1874_transcript_1881	primary root development; defense response to bacterium; interspecies interaction between organisms; arginine metabolic process;
CDS_1875_transcript_1882	leucine biosynthetic process; oxidation-reduction process;
CDS_1876_transcript_1883	response to water deprivation; defense response to bacterium; cutin biosynthetic process; arginine biosynthetic process; regulation of transcription, DNA-templated; primary root development; ethylene-activated signaling pathway; ovule development; wax metabolic process; interspecies interaction between organisms;
CDS_1877_transcript_1884	pentose-phosphate shunt; carotenoid biosynthetic process; phosphatidylglycerol biosynthetic process; unsaturated fatty acid biosynthetic process; response to water deprivation; xanthophyll catabolic process; carotene catabolic process; chlorophyll biosynthetic process; isopentenyl diphosphate biosynthetic process, methylerythritol 4-phosphate pathway; PSII associated light-harvesting complex II c…
CDS_1878_transcript_1885	regulation of transcription, DNA-templated;
CDS_1879_transcript_1886	positive regulation of transcription, DNA-templated; pentose-phosphate shunt; chlorophyll biosynthetic process; electron transport chain; isopentenyl diphosphate biosynthetic process, methylerythritol 4-phosphate pathway; rRNA processing;
CDS_1880_transcript_1887	cysteine biosynthetic process from serine;
CDS_1881_transcript_1888	cinnamic acid biosynthetic process; L-phenylalanine catabolic process;
CDS_1882_transcript_1889	cinnamic acid biosynthetic process; L-phenylalanine catabolic process;
CDS_1883_transcript_1890	cinnamic acid biosynthetic process; L-phenylalanine catabolic process;
CDS_1884_transcript_1891	cinnamic acid biosynthetic process; L-phenylalanine catabolic process;
CDS_1885_transcript_1892	glutamine metabolic process; 'de novo' CTP biosynthetic process;
CDS_1886_transcript_1893	translation; isopentenyl diphosphate biosynthetic process, methylerythritol 4-phosphate pathway;
CDS_1887_transcript_1894	translation; isopentenyl diphosphate biosynthetic process, methylerythritol 4-phosphate pathway;
CDS_1888_transcript_1895	glycolytic process; glucose metabolic process; oxidation-reduction process;
CDS_1889_transcript_1896	carbohydrate metabolic process;
CDS_1890_transcript_1897	carbohydrate metabolic process;
CDS_1891_transcript_1898	S-adenosylmethioninamine biosynthetic process; spermine biosynthetic process; spermidine biosynthetic process;
CDS_1892_transcript_1899	response to stress;
CDS_1894_transcript_1902	translation; isopentenyl diphosphate biosynthetic process, methylerythritol 4-phosphate pathway;
CDS_1898_transcript_1906	response to stress;
CDS_1899_transcript_1907	metabolic process; proton transport; transmembrane transport;
CDS_1902_transcript_1910	protein N-linked glycosylation;
CDS_1903_transcript_1911	protein N-linked glycosylation;
CDS_1904_transcript_1912	dephosphorylation; trehalose biosynthetic process;
CDS_1905_transcript_1913	regulation of circadian rhythm; circadian rhythm; methylation;
CDS_1906_transcript_1914	intracellular protein transport;
CDS_1907_transcript_1915	cytoskeleton organization; gluconeogenesis; response to wounding; response to fungus; protein import into nucleus, docking; proteasomal protein catabolic process; response to jasmonic acid; jasmonic acid biosynthetic process;
CDS_1909_transcript_1917	negative regulation of defense response; positive regulation of transcription, DNA-templated; jasmonic acid mediated signaling pathway; regulation of protein dephosphorylation; systemic acquired resistance, salicylic acid mediated signaling pathway; regulation of plant-type hypersensitive response; regulation of hydrogen peroxide metabolic process; response to bacterium; protein targeting to memb…
CDS_1910_transcript_1918	negative regulation of defense response; positive regulation of transcription, DNA-templated; jasmonic acid mediated signaling pathway; regulation of protein dephosphorylation; systemic acquired resistance, salicylic acid mediated signaling pathway; regulation of plant-type hypersensitive response; regulation of hydrogen peroxide metabolic process; response to bacterium; protein targeting to memb…
CDS_1911_transcript_1919	negative regulation of defense response; positive regulation of transcription, DNA-templated; jasmonic acid mediated signaling pathway; regulation of protein dephosphorylation; systemic acquired resistance, salicylic acid mediated signaling pathway; regulation of plant-type hypersensitive response; regulation of hydrogen peroxide metabolic process; response to bacterium; protein targeting to memb…
CDS_1912_transcript_1920	response to freezing; response to water deprivation; positive regulation of unidimensional cell growth; regulation of jasmonic acid biosynthetic process; embryo development ending in seed dormancy; negative regulation of signal transduction; miRNA catabolic process; photoperiodism, flowering; iron-sulfur cluster assembly; negative regulation of transcription, DNA-templated; phosphatidylinositol-m…
CDS_1913_transcript_1921	microtubule cytoskeleton organization; gluconeogenesis; cellular response to gravity; response to salt stress; proteasomal protein catabolic process; cell morphogenesis; GTP catabolic process; protein polymerization; Golgi vesicle transport; cell growth;
CDS_1914_transcript_1922	microtubule cytoskeleton organization; gluconeogenesis; cellular response to gravity; response to salt stress; proteasomal protein catabolic process; cell morphogenesis; GTP catabolic process; protein polymerization; Golgi vesicle transport; cell growth;
CDS_1915_transcript_1923	microtubule cytoskeleton organization; gluconeogenesis; cellular response to gravity; response to salt stress; proteasomal protein catabolic process; cell morphogenesis; GTP catabolic process; acetyl-CoA metabolic process; protein polymerization; Golgi vesicle transport; response to cadmium ion; cell growth;
CDS_1916_transcript_1924	glycolytic process; Golgi organization; water transport; response to cadmium ion; hyperosmotic response; response to salt stress; response to temperature stimulus;
CDS_1921_transcript_1930	metabolic process;
CDS_1922_transcript_1931	metabolic process;
CDS_1927_transcript_1936	protein folding; regulation of catalytic activity; embryo development ending in seed dormancy;
CDS_1928_transcript_1937	carbohydrate metabolic process;
CDS_1929_transcript_1938	RNA processing;
CDS_1930_transcript_1939	response to cold; maltose biosynthetic process; starch catabolic process;
CDS_1931_transcript_1940	RNA processing;
CDS_1934_transcript_1943	positive regulation of transcription, DNA-templated; leaf morphogenesis; cell differentiation; photosynthesis;
CDS_1935_transcript_1944	plastid translation;
CDS_1936_transcript_1945	plastid translation; stomatal complex morphogenesis; isopentenyl diphosphate biosynthetic process, methylerythritol 4-phosphate pathway;
CDS_1937_transcript_1946	plastid translation; stomatal complex morphogenesis; isopentenyl diphosphate biosynthetic process, methylerythritol 4-phosphate pathway;
CDS_1938_transcript_1947	plastid translation;
CDS_1943_transcript_1952	positive regulation of transcription, DNA-templated; protein deubiquitination; pyrimidine ribonucleotide biosynthetic process; RNA methylation; histone methylation; cullin deneddylation; photomorphogenesis; protein ubiquitination; tRNA processing; endonucleolytic cleavage involved in rRNA processing; purine nucleotide biosynthetic process;
CDS_1944_transcript_1953	positive regulation of transcription, DNA-templated; protein deubiquitination; pyrimidine ribonucleotide biosynthetic process; RNA methylation; histone methylation; cullin deneddylation; photomorphogenesis; protein ubiquitination; tRNA processing; endonucleolytic cleavage involved in rRNA processing; purine nucleotide biosynthetic process;
CDS_1945_transcript_1954	transcription, DNA-templated; regulation of RNA biosynthetic process;
CDS_1949_transcript_1958	metabolic process;
CDS_1951_transcript_1960	syncytium formation;
CDS_1952_transcript_1961	metabolic process;
CDS_1953_transcript_1962	carbohydrate metabolic process;
CDS_1954_transcript_1963	carbohydrate metabolic process;
CDS_1955_transcript_1964	dolichol biosynthetic process; ubiquinone biosynthetic process;
CDS_1956_transcript_1965	dolichol biosynthetic process; ubiquinone biosynthetic process;
CDS_1957_transcript_1966	dolichol biosynthetic process; ubiquinone biosynthetic process;
CDS_1960_transcript_1969	hydrogen peroxide catabolic process; carotenoid biosynthetic process; embryo development ending in seed dormancy; chloroplast relocation; translational elongation; isopentenyl diphosphate biosynthetic process, methylerythritol 4-phosphate pathway; ncRNA metabolic process; response to cadmium ion; thylakoid membrane organization;
CDS_1961_transcript_1970	lignin biosynthetic process;
CDS_1962_transcript_1971	lignin biosynthetic process;
CDS_1963_transcript_1972	cellular metabolic process;
CDS_1964_transcript_1973	pentose-phosphate shunt; phosphatidylglycerol biosynthetic process; starch biosynthetic process; plant-type cell wall organization; regulation of meristem growth; chloroplast relocation; maltose metabolic process; protein autophosphorylation; isopentenyl diphosphate biosynthetic process, methylerythritol 4-phosphate pathway; ncRNA metabolic process; polysaccharide catabolic process; thylakoid mem…
CDS_1965_transcript_1974	phospholipid biosynthetic process; inositol biosynthetic process;
CDS_1966_transcript_1975	pentose-phosphate shunt; phosphatidylglycerol biosynthetic process; starch biosynthetic process; plant-type cell wall organization; regulation of meristem growth; chloroplast relocation; maltose metabolic process; protein autophosphorylation; isopentenyl diphosphate biosynthetic process, methylerythritol 4-phosphate pathway; ncRNA metabolic process; polysaccharide catabolic process; thylakoid mem…
CDS_1967_transcript_1976	pentose-phosphate shunt; phosphatidylglycerol biosynthetic process; starch biosynthetic process; plant-type cell wall organization; regulation of meristem growth; chloroplast relocation; maltose metabolic process; protein autophosphorylation; isopentenyl diphosphate biosynthetic process, methylerythritol 4-phosphate pathway; ncRNA metabolic process; polysaccharide catabolic process; thylakoid mem…
CDS_1969_transcript_1978	xylan biosynthetic process; glucuronoxylan metabolic process;
CDS_1970_transcript_1979	xylan biosynthetic process; glucuronoxylan metabolic process;
CDS_1971_transcript_1980	metabolic process;
CDS_1972_transcript_1981	response to sucrose; response to cold; metabolic process; response to light stimulus;
CDS_1973_transcript_1982	response to sucrose; response to cold; metabolic process; response to light stimulus;
CDS_1974_transcript_1983	translation;
CDS_1975_transcript_1984	translation;
CDS_1976_transcript_1985	translation;
CDS_1977_transcript_1986	translation;
CDS_1978_transcript_1987	translation;
CDS_1979_transcript_1988	translation;
CDS_1980_transcript_1989	translation;
CDS_1981_transcript_1990	red, far-red light phototransduction; ubiquitin-dependent protein catabolic process; regulation of circadian rhythm; photoperiodism, flowering; regulation of protein localization; regulation of photomorphogenesis; leaf development;
CDS_1982_transcript_1991	red, far-red light phototransduction; ubiquitin-dependent protein catabolic process; regulation of circadian rhythm; photoperiodism, flowering; regulation of protein localization; regulation of photomorphogenesis; leaf development;
CDS_1983_transcript_1992	red, far-red light phototransduction; ubiquitin-dependent protein catabolic process; regulation of circadian rhythm; photoperiodism, flowering; regulation of protein localization; regulation of photomorphogenesis; leaf development;
CDS_1984_transcript_1993	fatty acid biosynthetic process; response to cold; very long-chain fatty acid metabolic process; cuticle development; response to light stimulus;
CDS_1985_transcript_1994	protein import into peroxisome matrix; nuclear-transcribed mRNA catabolic process; fatty acid beta-oxidation;
CDS_1987_transcript_1996	translational elongation; GTP catabolic process;
CDS_1988_transcript_1997	translational elongation; GTP catabolic process; response to cadmium ion;
CDS_1989_transcript_1998	defense response to bacterium; defense response by callose deposition in cell wall; metabolic process; response to heat; response to jasmonic acid;
CDS_1990_transcript_1999	defense response to bacterium; defense response by callose deposition in cell wall; metabolic process; response to heat; response to jasmonic acid;
CDS_1991_transcript_2000	methylglyoxal catabolic process to D-lactate; Golgi vesicle transport; iron-sulfur cluster assembly;
CDS_1993_transcript_2002	phospholipid biosynthetic process; inositol biosynthetic process;
CDS_1995_transcript_2004	oxidation-reduction process;
CDS_1996_transcript_2005	transport;
CDS_1997_transcript_2006	circadian rhythm;
CDS_1998_transcript_2007	response to misfolded protein; photorespiration; gluconeogenesis; methylation-dependent chromatin silencing; water transport; embryo development ending in seed dormancy; regulation of transport; response to salt stress; proteasome core complex assembly; root hair elongation; hyperosmotic response; one-carbon metabolic process; ubiquitin-dependent protein catabolic process; Golgi organization; gly…
CDS_1999_transcript_2008	response to salt stress; one-carbon metabolic process; calcium ion transport; Golgi organization; cysteine biosynthetic process;
CDS_2000_transcript_2009	one-carbon metabolic process; posttranscriptional gene silencing; methylation-dependent chromatin silencing; embryo development ending in seed dormancy;
CDS_2001_transcript_2010	response to salt stress; one-carbon metabolic process; calcium ion transport; Golgi organization; cysteine biosynthetic process;
CDS_2002_transcript_2011	metabolic process;
CDS_2003_transcript_2012	oxidation-reduction process;
CDS_2004_transcript_2013	oxidation-reduction process;
CDS_2006_transcript_2015	response to endoplasmic reticulum stress; response to salt stress; rRNA processing; systemic acquired resistance; protein glycosylation; regulation of response to osmotic stress;
CDS_2007_transcript_2016	response to endoplasmic reticulum stress; response to salt stress; rRNA processing; systemic acquired resistance; protein glycosylation; regulation of response to osmotic stress;
CDS_2008_transcript_2017	response to endoplasmic reticulum stress; response to salt stress; rRNA processing; systemic acquired resistance; protein glycosylation; regulation of response to osmotic stress;
CDS_2009_transcript_2018	translational elongation; GTP catabolic process; seed germination; chloroplast organization;
CDS_2010_transcript_2019	embryo development ending in seed dormancy; ovule development; positive regulation of catalytic activity; pentose-phosphate shunt; translational elongation; rRNA processing; seed germination; DNA-templated transcription, elongation; thylakoid membrane organization; starch biosynthetic process; maltose metabolic process; transcription from plastid promoter; iron-sulfur cluster assembly; vegetative…
CDS_2011_transcript_2020	embryo development ending in seed dormancy; ovule development; positive regulation of catalytic activity; pentose-phosphate shunt; translational elongation; rRNA processing; seed germination; DNA-templated transcription, elongation; thylakoid membrane organization; starch biosynthetic process; maltose metabolic process; transcription from plastid promoter; iron-sulfur cluster assembly; vegetative…
CDS_2012_transcript_2021	embryo development ending in seed dormancy; ovule development; positive regulation of catalytic activity; pentose-phosphate shunt; translational elongation; rRNA processing; seed germination; DNA-templated transcription, elongation; thylakoid membrane organization; starch biosynthetic process; maltose metabolic process; transcription from plastid promoter; iron-sulfur cluster assembly; vegetative…
CDS_2013_transcript_2022	regulation of photoperiodism, flowering;
CDS_2014_transcript_2023	regulation of photoperiodism, flowering;
CDS_2015_transcript_2024	coenzyme biosynthetic process; jasmonic acid biosynthetic process; leaf morphogenesis; positive regulation of catalytic activity; cysteine biosynthetic process; aromatic amino acid family metabolic process; photosynthetic electron transport in photosystem II; rRNA processing; isopentenyl diphosphate biosynthetic process, methylerythritol 4-phosphate pathway; starch biosynthetic process; maltose m…
CDS_2016_transcript_2025	nucleotide biosynthetic process; cell wall pectin metabolic process; intracellular protein transport; plant-type cell wall cellulose metabolic process; embryo development ending in seed dormancy;
CDS_2018_transcript_2027	cellular response to salt stress; cellular response to light intensity; cellular response to ozone; oxidation-reduction process; defense response to bacterium; superoxide metabolic process; response to iron ion; cellular response to UV-B; cellular response to sucrose stimulus; cellular response to copper ion; gene silencing by miRNA;
CDS_2023_transcript_2032	regulation of plant-type hypersensitive response; positive regulation of flavonoid biosynthetic process; protein targeting to membrane;
CDS_2024_transcript_2033	protein folding;
CDS_2025_transcript_2034	protein folding;
CDS_2026_transcript_2035	cellular metabolic process;
CDS_2027_transcript_2036	defense response; response to biotic stimulus;
CDS_2028_transcript_2037	isoprenoid biosynthetic process;
CDS_2029_transcript_2038	isoprenoid biosynthetic process;
CDS_2030_transcript_2039	isoprenoid biosynthetic process;
CDS_2031_transcript_2040	isoprenoid biosynthetic process;
CDS_2033_transcript_2042	aromatic amino acid family metabolic process; pentose-phosphate shunt; sulfur amino acid metabolic process; hydrogen peroxide catabolic process; carotenoid biosynthetic process; phosphatidylglycerol biosynthetic process; unsaturated fatty acid biosynthetic process; positive regulation of catalytic activity; starch biosynthetic process; vitamin metabolic process; maltose metabolic process; glycine…
CDS_2034_transcript_2043	response to red light; rRNA processing; response to blue light; regulation of proton transport; response to sucrose; response to far red light; photosynthesis, light harvesting; response to high light intensity; cysteine biosynthetic process; regulation of protein dephosphorylation;
CDS_2035_transcript_2044	photosynthesis, light harvesting; response to blue light; response to far red light; response to red light;
CDS_2037_transcript_2046	response to red light; rRNA processing; response to blue light; response to far red light; photosynthesis, light harvesting;
CDS_2038_transcript_2047	aromatic amino acid family metabolic process; pentose-phosphate shunt; sulfur amino acid metabolic process; hydrogen peroxide catabolic process; carotenoid biosynthetic process; phosphatidylglycerol biosynthetic process; unsaturated fatty acid biosynthetic process; positive regulation of catalytic activity; starch biosynthetic process; vitamin metabolic process; maltose metabolic process; glycine…
CDS_2039_transcript_2048	aromatic amino acid family metabolic process; pentose-phosphate shunt; sulfur amino acid metabolic process; hydrogen peroxide catabolic process; carotenoid biosynthetic process; phosphatidylglycerol biosynthetic process; unsaturated fatty acid biosynthetic process; positive regulation of catalytic activity; starch biosynthetic process; vitamin metabolic process; maltose metabolic process; glycine…
CDS_2041_transcript_2050	response to cold;
CDS_2042_transcript_2051	photosynthesis, light reaction; stomatal complex morphogenesis; defense response to bacterium; response to cold; cellular cation homeostasis; divalent metal ion transport;
CDS_2043_transcript_2052	glycine metabolic process; response to light stimulus; response to cold; circadian rhythm; tetrahydrofolate interconversion; L-serine metabolic process; photorespiration; response to cadmium ion;
CDS_2044_transcript_2053	glycine metabolic process; response to light stimulus; response to cold; circadian rhythm; tetrahydrofolate interconversion; L-serine metabolic process; photorespiration; response to cadmium ion;
CDS_2045_transcript_2054	oxidation-reduction process;
CDS_2046_transcript_2055	proteolysis;
CDS_2047_transcript_2056	proteolysis;
CDS_2048_transcript_2057	glucosinolate biosynthetic process;
CDS_2049_transcript_2058	regulation of DNA replication; embryo development ending in seed dormancy; histone modification; trichome differentiation; regulation of G2/M transition of mitotic cell cycle; cell proliferation; seed coat development; floral organ formation; leaf morphogenesis; pollen development; regulation of flower development; regulation of gene expression by genetic imprinting; heterochromatin assembly; pos…
CDS_2050_transcript_2059	regulation of DNA replication; embryo development ending in seed dormancy; histone modification; trichome differentiation; regulation of G2/M transition of mitotic cell cycle; cell proliferation; seed coat development; floral organ formation; leaf morphogenesis; pollen development; regulation of flower development; regulation of gene expression by genetic imprinting; heterochromatin assembly; pos…
CDS_2051_transcript_2060	regulation of DNA replication; embryo development ending in seed dormancy; histone modification; trichome differentiation; regulation of G2/M transition of mitotic cell cycle; cell proliferation; seed coat development; floral organ formation; leaf morphogenesis; pollen development; regulation of flower development; regulation of gene expression by genetic imprinting; heterochromatin assembly; pos…
CDS_2052_transcript_2061	lipid metabolic process;
CDS_2053_transcript_2062	lipid metabolic process;
CDS_2054_transcript_2063	L-arabinose metabolic process;
CDS_2055_transcript_2064	regulation of plant-type hypersensitive response; response to insect; response to salt stress; response to fructose; positive regulation of flavonoid biosynthetic process; protein targeting to membrane; water transport;
CDS_2056_transcript_2065	transport;
CDS_2057_transcript_2066	hyperosmotic salinity response; response to cold; transport; response to heat; response to light stimulus;
CDS_2058_transcript_2067	ubiquitin-dependent protein catabolic process; response to misfolded protein; proteasome core complex assembly; photorespiration;
CDS_2059_transcript_2068	ubiquitin-dependent protein catabolic process; response to misfolded protein; proteasome core complex assembly; photorespiration;
CDS_2060_transcript_2069	ubiquitin-dependent protein catabolic process; response to misfolded protein; proteasome core complex assembly; photorespiration;
CDS_2061_transcript_2070	ubiquitin-dependent protein catabolic process; response to misfolded protein; proteasome core complex assembly; photorespiration;
CDS_2062_transcript_2071	metabolic process;
CDS_2064_transcript_2073	photosystem II repair; proteolysis;
CDS_2065_transcript_2075	multidimensional cell growth; transmembrane transport; monosaccharide transport; systemic acquired resistance; regulation of defense response; response to cytokinin;
CDS_2066_transcript_2076	photosynthesis;
CDS_2067_transcript_2077	CDP-diacylglycerol biosynthetic process; photosystem II assembly;
CDS_2068_transcript_2078	RNA methylation; response to endoplasmic reticulum stress; nucleosome assembly; histone peptidyl-prolyl isomerization;
CDS_2069_transcript_2079	RNA methylation; response to endoplasmic reticulum stress; nucleosome assembly; histone peptidyl-prolyl isomerization;
CDS_2070_transcript_2080	cellular respiration; embryo development ending in seed dormancy; photosynthesis;
CDS_2071_transcript_2081	cell adhesion;
CDS_2072_transcript_2082	cell adhesion; proximal/distal pattern formation; flower morphogenesis; floral organ abscission;
CDS_2073_transcript_2083	one-carbon metabolic process; tetrahydrofolylpolyglutamate biosynthetic process;
CDS_2074_transcript_2085	one-carbon metabolic process; tetrahydrofolylpolyglutamate biosynthetic process;
CDS_2078_transcript_2089	defense response to bacterium; pollen development; jasmonic acid mediated signaling pathway; flower development;
CDS_2081_transcript_2092	chlorophyll catabolic process; protein folding;
CDS_2082_transcript_2093	cellular response to salt stress; cellular response to light intensity; cellular response to ozone; oxidation-reduction process; defense response to bacterium; superoxide metabolic process; response to iron ion; cellular response to UV-B; cellular response to sucrose stimulus; cellular response to copper ion; gene silencing by miRNA;
CDS_2086_transcript_2097	metabolic process;
CDS_2087_transcript_2098	protein glycosylation; tryptophan biosynthetic process;
CDS_2088_transcript_2099	RNA-directed DNA methylation;
CDS_2089_transcript_2100	RNA-directed DNA methylation;
CDS_2090_transcript_2101	RNA-directed DNA methylation;
CDS_2091_transcript_2102	protein dephosphorylation;
CDS_2092_transcript_2103	starch catabolic process; protein dephosphorylation;
CDS_2097_transcript_2108	stomatal complex morphogenesis; ATP catabolic process;
CDS_2101_transcript_2112	glycine metabolic process; response to light stimulus; response to cold; circadian rhythm; tetrahydrofolate interconversion; L-serine metabolic process; photorespiration; response to cadmium ion;
CDS_2102_transcript_2113	oxidation-reduction process; cellulose biosynthetic process; folic acid-containing compound biosynthetic process; Golgi vesicle transport; cysteine biosynthetic process;
CDS_2103_transcript_2114	folic acid-containing compound biosynthetic process; oxidation-reduction process;
CDS_2104_transcript_2115	folic acid-containing compound biosynthetic process; oxidation-reduction process;
CDS_2105_transcript_2116	folic acid-containing compound biosynthetic process; oxidation-reduction process;
CDS_2109_transcript_2120	metabolic process;
CDS_2111_transcript_2122	actin filament bundle assembly;
CDS_2112_transcript_2123	polyamine catabolic process; negative regulation of cellular process; actin filament bundle assembly; phenylpropanoid metabolic process; cellular modified amino acid biosynthetic process;
CDS_2113_transcript_2124	actin filament severing; actin filament bundle assembly;
CDS_2114_transcript_2125	ubiquitin-dependent protein catabolic process; regulation of circadian rhythm; circadian rhythm; lipid transport; long-day photoperiodism, flowering; signal transduction; response to red or far red light;
CDS_2115_transcript_2126	regulation of circadian rhythm; signal transduction;
CDS_2116_transcript_2127	transmembrane transport; cellular response to salt stress; hydrogen peroxide catabolic process; calcium ion homeostasis; Golgi organization; vacuole organization;
CDS_2118_transcript_2129	cellular response to phosphate starvation; lipid metabolic process;
CDS_2119_transcript_2130	glycolytic process; phosphorylation;
CDS_2120_transcript_2131	maltose metabolic process; starch biosynthetic process; phosphorylation; glucosinolate biosynthetic process; glycolytic process; positive regulation of catalytic activity;
CDS_2121_transcript_2132	positive regulation of transcription, DNA-templated; embryo development ending in seed dormancy; protein deubiquitination; histone methylation; double-strand break repair via homologous recombination; cullin deneddylation; photomorphogenesis; iron-sulfur cluster assembly; protein ubiquitination; response to ionizing radiation; oxidation-reduction process; post-translational protein modification;
CDS_2122_transcript_2133	para-aminobenzoic acid metabolic process; fatty acid beta-oxidation; proteolysis;
CDS_2123_transcript_2134	para-aminobenzoic acid metabolic process; fatty acid beta-oxidation; proteolysis;
CDS_2124_transcript_2135	para-aminobenzoic acid metabolic process; fatty acid beta-oxidation; proteolysis;
CDS_2125_transcript_2136	para-aminobenzoic acid metabolic process; fatty acid beta-oxidation; proteolysis;
CDS_2126_transcript_2137	embryo development ending in seed dormancy; ATP catabolic process;
CDS_2127_transcript_2138	response to nematode;
CDS_2128_transcript_2139	response to nematode;
CDS_2129_transcript_2140	translation; defense response to bacterium; response to cold; protein targeting to chloroplast; response to cadmium ion;
CDS_2130_transcript_2141	translation; defense response to bacterium; response to cold; protein targeting to chloroplast; response to cadmium ion;
CDS_2132_transcript_2143	nucleotide-sugar biosynthetic process;
CDS_2133_transcript_2144	nucleotide-sugar biosynthetic process;
CDS_2134_transcript_2145	nucleotide-sugar biosynthetic process;
CDS_2135_transcript_2146	glucose catabolic process; dephosphorylation; N-terminal protein myristoylation; regulation of auxin polar transport;
CDS_2136_transcript_2147	nodulation;
CDS_2137_transcript_2148	chlorophyll catabolic process;
CDS_2138_transcript_2149	transport;
CDS_2139_transcript_2150	transport;
CDS_2140_transcript_2151	transport;
CDS_2141_transcript_2152	glycolytic process; phosphorylation;
CDS_2143_transcript_2154	protein phosphorylation; response to chitin;
CDS_2144_transcript_2155	protein phosphorylation; response to chitin;
CDS_2145_transcript_2156	protein phosphorylation;
CDS_2148_transcript_2159	response to molecule of bacterial origin; response to chitin; respiratory burst involved in defense response;
CDS_2149_transcript_2160	response to molecule of bacterial origin; response to chitin; respiratory burst involved in defense response;
CDS_2150_transcript_2161	response to cadmium ion; proteolysis;
CDS_2151_transcript_2162	response to cadmium ion; proteolysis;
CDS_2152_transcript_2163	response to cadmium ion; proteolysis;
CDS_2153_transcript_2164	embryo development ending in seed dormancy; ATP catabolic process;
CDS_2154_transcript_2165	ATP catabolic process;
CDS_2157_transcript_2168	response to stress; response to molecule of fungal origin;
CDS_2158_transcript_2169	response to stress; response to molecule of fungal origin;
CDS_2159_transcript_2170	chlorophyll catabolic process; protein folding;
CDS_2160_transcript_2171	fatty acid beta-oxidation; protein import into peroxisome matrix; deadenylation-independent decapping of nuclear-transcribed mRNA; posttranscriptional gene silencing; primary shoot apical meristem specification;
CDS_2161_transcript_2172	metabolic process;
CDS_2162_transcript_2173	fatty acid beta-oxidation; protein import into peroxisome matrix; deadenylation-independent decapping of nuclear-transcribed mRNA; posttranscriptional gene silencing; primary shoot apical meristem specification;
CDS_2163_transcript_2174	fatty acid beta-oxidation; protein import into peroxisome matrix; deadenylation-independent decapping of nuclear-transcribed mRNA; posttranscriptional gene silencing; primary shoot apical meristem specification;
CDS_2164_transcript_2175	response to salt stress; pentose-phosphate shunt; cell wall pectin metabolic process; plant-type cell wall cellulose metabolic process;
CDS_2165_transcript_2176	response to salt stress; pentose-phosphate shunt; cell wall pectin metabolic process; plant-type cell wall cellulose metabolic process;
CDS_2167_transcript_2178	vesicle-mediated transport;
CDS_2168_transcript_2179	cytokinesis by cell plate formation; retrograde vesicle-mediated transport, Golgi to ER; response to osmotic stress; microtubule cytoskeleton organization; response to heat;
CDS_2169_transcript_2180	pentose-phosphate shunt; response to salt stress; response to fructose; response to glucose; response to sucrose; response to cadmium ion;
CDS_2170_transcript_2181	histone H4 acetylation; DNA repair; histone H2A acetylation; negative regulation of transcription, DNA-templated; chromatin remodeling;
CDS_2172_transcript_2183	ATP catabolic process; ATP hydrolysis coupled proton transport;
CDS_2173_transcript_2184	regulation of protein dephosphorylation; cell redox homeostasis; photosynthesis, light reaction;
CDS_2174_transcript_2185	regulation of protein dephosphorylation; cell redox homeostasis; photosynthesis, light reaction;
CDS_2175_transcript_2186	glutamine metabolic process; 'de novo' CTP biosynthetic process;
CDS_2176_transcript_2187	glutamine metabolic process; 'de novo' CTP biosynthetic process;
CDS_2177_transcript_2188	phosphorylation;
CDS_2178_transcript_2189	phosphorylation;
CDS_2179_transcript_2190	chlorophyll biosynthetic process; photosynthesis;
CDS_2182_transcript_2193	metabolic process;
CDS_2186_transcript_2197	cell redox homeostasis;
CDS_2187_transcript_2198	response to cold; mRNA splicing, via spliceosome;
CDS_2188_transcript_2199	photosynthesis, light harvesting; response to blue light; response to far red light; response to red light;
CDS_2189_transcript_2200	regulation of gene expression; response to reactive oxygen species; isopentenyl diphosphate biosynthetic process, methylerythritol 4-phosphate pathway; DNA mediated transformation; regulation of protein localization; regulation of defense response; nucleosome assembly; systemic acquired resistance;
CDS_2190_transcript_2201	karyogamy; embryo sac egg cell differentiation; ATP catabolic process;
CDS_2191_transcript_2202	regulation of transcription, DNA-templated; DNA-templated transcription, initiation;
CDS_2192_transcript_2203	regulation of transcription, DNA-templated; DNA-templated transcription, initiation;
CDS_2193_transcript_2204	oxidation-reduction process; response to oxidative stress;
CDS_2194_transcript_2205	oxidation-reduction process; response to oxidative stress;
CDS_2195_transcript_2206	oxidation-reduction process; response to oxidative stress;
CDS_2198_transcript_2209	RNA phosphodiester bond hydrolysis, endonucleolytic; tRNA 3'-end processing;
CDS_2199_transcript_2210	RNA phosphodiester bond hydrolysis, endonucleolytic; tRNA 3'-end processing;
CDS_2200_transcript_2211	ion transmembrane transport; ionotropic glutamate receptor signaling pathway;
CDS_2202_transcript_2213	protein folding; response to heat;
CDS_2206_transcript_2217	regulation of stomatal closure; auxin homeostasis; drought recovery; regulation of cell growth; cell proliferation; defense response to bacterium; positive regulation of microtubule depolymerization; mitosis; lateral root development; auxin-activated signaling pathway; embryo development; response to cadmium ion; root hair cell tip growth; regulation of mitotic cell cycle; regulation of multicell…
CDS_2207_transcript_2218	regulation of stomatal closure; auxin homeostasis; drought recovery; regulation of cell growth; cell proliferation; defense response to bacterium; positive regulation of microtubule depolymerization; lateral root development; embryo development; response to cadmium ion; root hair cell tip growth; regulation of mitotic cell cycle; regulation of multicellular organism growth; pollen tube growth;
CDS_2208_transcript_2219	translation;
CDS_2209_transcript_2220	pentose-phosphate shunt; embryo development ending in seed dormancy; translation; photosystem II assembly; isopentenyl diphosphate biosynthetic process, methylerythritol 4-phosphate pathway; DNA-templated transcription, elongation; plastid organization; rRNA processing;
CDS_2210_transcript_2221	translation;
CDS_2211_transcript_2222	oxidation-reduction process; response to oxidative stress;
CDS_2212_transcript_2223	response to auxin; systemic acquired resistance, salicylic acid mediated signaling pathway; defense response to bacterium;
CDS_2213_transcript_2224	defense response; signal transduction; metabolic process;
CDS_2214_transcript_2225	defense response; single-organism cellular process;
CDS_2215_transcript_2226	response to stimulus; mRNA modification; single-organism cellular process;
CDS_2216_transcript_2227	protein autophosphorylation; response to blue light; regulation of proton transport; cellular cation homeostasis; divalent metal ion transport;
CDS_2217_transcript_2228	protein autophosphorylation; response to blue light; regulation of proton transport; cellular cation homeostasis; divalent metal ion transport;
CDS_2218_transcript_2229	protein autophosphorylation; response to blue light; regulation of proton transport; cellular cation homeostasis; divalent metal ion transport;
CDS_2219_transcript_2230	glycerol ether metabolic process; seed development; oxidation-reduction process; response to endoplasmic reticulum stress; response to salt stress; cell redox homeostasis; systemic acquired resistance; regulation of programmed cell death; response to zinc ion; embryo development;
CDS_2220_transcript_2231	glycerol ether metabolic process; seed development; oxidation-reduction process; response to endoplasmic reticulum stress; response to salt stress; cell redox homeostasis; systemic acquired resistance; regulation of programmed cell death; response to zinc ion; embryo development;
CDS_2221_transcript_2232	glycerol ether metabolic process; seed development; oxidation-reduction process; response to endoplasmic reticulum stress; response to salt stress; cell redox homeostasis; systemic acquired resistance; regulation of programmed cell death; response to zinc ion; embryo development;
CDS_2222_transcript_2233	gene silencing by RNA;
CDS_2223_transcript_2234	negative regulation of cytokinin-activated signaling pathway;
CDS_2224_transcript_2235	cellular protein modification process;
CDS_2225_transcript_2236	cellular protein modification process;
CDS_2226_transcript_2237	glycerol ether metabolic process; oxidation-reduction process; response to endoplasmic reticulum stress; protein folding; response to salt stress; cell redox homeostasis; response to heat; systemic acquired resistance; response to cadmium ion; response to high light intensity; response to hydrogen peroxide;
CDS_2227_transcript_2238	chloride transmembrane transport; cation transport;
CDS_2228_transcript_2239	regulation of plant-type hypersensitive response; response to salt stress; response to fructose; positive regulation of flavonoid biosynthetic process; protein targeting to membrane; glutamate metabolic process; water transport; cellular cation homeostasis; divalent metal ion transport; response to cadmium ion;
CDS_2229_transcript_2240	xylan catabolic process; xyloglucan metabolic process; starch metabolic process; plant-type cell wall organization; plant-type cell wall biogenesis; response to cadmium ion;
CDS_2230_transcript_2241	xyloglucan metabolic process; response to cadmium ion; xylan catabolic process;
CDS_2231_transcript_2242	response to bacterium; innate immune response;
CDS_2232_transcript_2243	response to bacterium; innate immune response;
CDS_2233_transcript_2244	response to bacterium; innate immune response;
CDS_2234_transcript_2245	response to bacterium; innate immune response;
CDS_2235_transcript_2246	response to bacterium; innate immune response;
CDS_2238_transcript_2249	chorismate metabolic process; aromatic amino acid family biosynthetic process; glucose catabolic process;
CDS_2239_transcript_2250	chorismate metabolic process; aromatic amino acid family biosynthetic process; glucose catabolic process;
CDS_2240_transcript_2251	chorismate metabolic process; aromatic amino acid family biosynthetic process;
CDS_2241_transcript_2252	oxidation-reduction process; response to oxidative stress;
CDS_2242_transcript_2253	oxidation-reduction process; response to oxidative stress;
CDS_2245_transcript_2256	basipetal auxin transport; protein phosphorylation; regulation of protein localization;
CDS_2246_transcript_2257	basipetal auxin transport; protein phosphorylation; regulation of protein localization;
CDS_2247_transcript_2258	basipetal auxin transport; protein phosphorylation; regulation of protein localization;
CDS_2248_transcript_2259	positive regulation of transcription, DNA-templated; lipoate biosynthetic process; protein lipoylation; unsaturated fatty acid biosynthetic process; plant-type cell wall modification; circadian regulation of gene expression; vitamin metabolic process; glycine catabolic process; secondary metabolic process; photomorphogenesis; chlorophyll biosynthetic process; pollen tube guidance; isopentenyl dip…
CDS_2249_transcript_2260	positive regulation of transcription, DNA-templated; lipoate biosynthetic process; protein lipoylation; unsaturated fatty acid biosynthetic process; plant-type cell wall modification; circadian regulation of gene expression; vitamin metabolic process; glycine catabolic process; secondary metabolic process; photomorphogenesis; chlorophyll biosynthetic process; pollen tube guidance; isopentenyl dip…
CDS_2250_transcript_2261	positive regulation of transcription, DNA-templated; lipoate biosynthetic process; protein lipoylation; unsaturated fatty acid biosynthetic process; plant-type cell wall modification; circadian regulation of gene expression; vitamin metabolic process; glycine catabolic process; secondary metabolic process; photomorphogenesis; chlorophyll biosynthetic process; pollen tube guidance; isopentenyl dip…
CDS_2252_transcript_2263	transport;
CDS_2253_transcript_2264	myo-inositol hexakisphosphate biosynthetic process; defense response to bacterium; phosphorylation; defense response to fungus; defense response to virus; cellular phosphate ion homeostasis;
CDS_2254_transcript_2265	myo-inositol hexakisphosphate biosynthetic process; defense response to bacterium; phosphorylation; defense response to fungus; defense response to virus; cellular phosphate ion homeostasis;
CDS_2255_transcript_2266	myo-inositol hexakisphosphate biosynthetic process; defense response to bacterium; phosphorylation; defense response to fungus; defense response to virus; cellular phosphate ion homeostasis;
CDS_2256_transcript_2268	proteolysis;
CDS_2257_transcript_2269	proteolysis;
CDS_2259_transcript_2271	protein folding; response to heat; response to reactive oxygen species;
CDS_2260_transcript_2272	metabolic process;
CDS_2261_transcript_2273	carbohydrate biosynthetic process;
CDS_2262_transcript_2274	carbohydrate biosynthetic process;
CDS_2263_transcript_2275	cell redox homeostasis; cysteine biosynthetic process; gibberellic acid mediated signaling pathway;
CDS_2264_transcript_2276	protein folding; response to stress;
CDS_2265_transcript_2277	protein folding; response to stress;
CDS_2267_transcript_2279	protein folding; response to stress;
CDS_2268_transcript_2280	protein folding; response to stress;
CDS_2269_transcript_2281	cell redox homeostasis; cysteine biosynthetic process; gibberellic acid mediated signaling pathway;
CDS_2270_transcript_2282	RNA processing;
CDS_2271_transcript_2283	RNA processing;
CDS_2276_transcript_2288	multidimensional cell growth; anthocyanin accumulation in tissues in response to UV light; root hair elongation; negative regulation of developmental growth; negative regulation of peptidyl-tyrosine phosphorylation; regulation of hormone levels; very long-chain fatty acid biosynthetic process; polysaccharide biosynthetic process; regulation of cell division; cysteine biosynthetic process; cell ti…
CDS_2277_transcript_2289	multidimensional cell growth; anthocyanin accumulation in tissues in response to UV light; root hair elongation; negative regulation of developmental growth; negative regulation of peptidyl-tyrosine phosphorylation; regulation of hormone levels; very long-chain fatty acid biosynthetic process; polysaccharide biosynthetic process; regulation of cell division; cysteine biosynthetic process; cell ti…
CDS_2278_transcript_2290	response to fructose; gluconeogenesis; hydrogen peroxide catabolic process; water transport; cellulose metabolic process; glucose catabolic process; calcium ion transport; regulation of meristem growth; response to salt stress; hyperosmotic response; isopentenyl diphosphate biosynthetic process, methylerythritol 4-phosphate pathway; Golgi organization; glycolytic process; regulation of protein lo…
CDS_2279_transcript_2291	response to fructose; gluconeogenesis; hydrogen peroxide catabolic process; water transport; cellulose metabolic process; glucose catabolic process; calcium ion transport; regulation of meristem growth; response to salt stress; hyperosmotic response; isopentenyl diphosphate biosynthetic process, methylerythritol 4-phosphate pathway; Golgi organization; glycolytic process; regulation of protein lo…
CDS_2282_transcript_2294	methylation;
CDS_2283_transcript_2295	protein phosphorylation;
CDS_2284_transcript_2296	protein phosphorylation;
CDS_2285_transcript_2297	protein phosphorylation;
CDS_2286_transcript_2298	regulation of transcription, DNA-templated;
CDS_2287_transcript_2299	regulation of transcription, DNA-templated;
CDS_2288_transcript_2300	oxidation-reduction process; isopentenyl diphosphate biosynthetic process, methylerythritol 4-phosphate pathway;
CDS_2289_transcript_2301	oxidation-reduction process; isopentenyl diphosphate biosynthetic process, methylerythritol 4-phosphate pathway;
CDS_2290_transcript_2302	protein phosphorylation;
CDS_2291_transcript_2303	protein phosphorylation;
CDS_2292_transcript_2304	protein phosphorylation;
CDS_2293_transcript_2305	allantoin catabolic process;
CDS_2294_transcript_2306	allantoin catabolic process;
CDS_2295_transcript_2307	translation; methylglyoxal catabolic process to D-lactate; isopentenyl diphosphate biosynthetic process, methylerythritol 4-phosphate pathway;
CDS_2296_transcript_2308	translation;
CDS_2299_transcript_2311	establishment or maintenance of transmembrane electrochemical gradient; response to water deprivation; response to salt stress; auxin polar transport; leaf development; metabolic process; proton transport;
CDS_2300_transcript_2312	UDP-N-acetylglucosamine biosynthetic process; cellular response to water deprivation; maltose metabolic process; starch biosynthetic process;
CDS_2301_transcript_2313	UDP-N-acetylglucosamine biosynthetic process; cellular response to water deprivation; maltose metabolic process; starch biosynthetic process;
CDS_2302_transcript_2314	mRNA modification; glutamyl-tRNA aminoacylation; glutaminyl-tRNAGln biosynthesis via transamidation; mitochondrial translation;
CDS_2303_transcript_2315	ubiquitin-dependent protein catabolic process; shoot system morphogenesis; leaf development;
CDS_2304_transcript_2316	sterol biosynthetic process; cellular cation homeostasis; response to salt stress; chromatin assembly or disassembly; Golgi organization; potassium ion export; response to cadmium ion; response to cold; cysteine biosynthetic process; response to heat; oxidation-reduction process; response to abscisic acid; calcium ion transmembrane transport; response to oxidative stress; response to desiccation;
CDS_2305_transcript_2317	toxin catabolic process; response to cadmium ion; oxidation-reduction process;
CDS_2306_transcript_2318	oxidation-reduction process;
CDS_2307_transcript_2319	toxin catabolic process; response to cadmium ion; oxidation-reduction process;
CDS_2308_transcript_2320	oxidation-reduction process; purine nucleotide biosynthetic process; response to salt stress; gluconeogenesis; branched-chain amino acid biosynthetic process; response to cadmium ion; glycolytic process;
CDS_2309_transcript_2321	oxidation-reduction process; purine nucleotide biosynthetic process; response to salt stress; gluconeogenesis; branched-chain amino acid biosynthetic process; response to cadmium ion; glycolytic process;
CDS_2310_transcript_2322	oxidation-reduction process; purine nucleotide biosynthetic process; response to salt stress; gluconeogenesis; branched-chain amino acid biosynthetic process; response to cadmium ion; glycolytic process;
CDS_2311_transcript_2323	oxidation-reduction process; purine nucleotide biosynthetic process; response to salt stress; gluconeogenesis; branched-chain amino acid biosynthetic process; response to cadmium ion; glycolytic process;
CDS_2312_transcript_2324	oxidation-reduction process; purine nucleotide biosynthetic process; response to salt stress; gluconeogenesis; branched-chain amino acid biosynthetic process; response to cadmium ion; glycolytic process;
CDS_2313_transcript_2325	oxidation-reduction process; purine nucleotide biosynthetic process; response to salt stress; gluconeogenesis; branched-chain amino acid biosynthetic process; response to cadmium ion; glycolytic process;
CDS_2314_transcript_2326	oxidation-reduction process; purine nucleotide biosynthetic process; response to salt stress; gluconeogenesis; branched-chain amino acid biosynthetic process; response to cadmium ion; glycolytic process;
CDS_2316_transcript_2328	carbohydrate metabolic process;
CDS_2317_transcript_2329	carbohydrate metabolic process;
CDS_2318_transcript_2330	plant-type cell wall cellulose metabolic process; cell wall pectin metabolic process; proteolysis; response to salt stress;
CDS_2319_transcript_2331	hydrogen peroxide catabolic process; response to water deprivation; response to salt stress; response to temperature stimulus; chlorophyll catabolic process; proteolysis; hyperosmotic response; water transport; Golgi organization; response to cadmium ion; glycolytic process; defense response to fungus;
CDS_2320_transcript_2332	proteolysis;
CDS_2322_transcript_2334	regulation of transport;
CDS_2323_transcript_2335	jasmonic acid biosynthetic process; response to wounding; jasmonic acid mediated signaling pathway; response to fungus;
CDS_2324_transcript_2336	jasmonic acid biosynthetic process; response to wounding; jasmonic acid mediated signaling pathway; response to fungus;
CDS_2325_transcript_2337	jasmonic acid biosynthetic process; response to wounding; jasmonic acid mediated signaling pathway; response to fungus;
CDS_2328_transcript_2340	response to misfolded protein; photorespiration; gluconeogenesis; fatty acid beta-oxidation; embryo development ending in seed dormancy; response to salt stress; toxin catabolic process; proteasome core complex assembly; regulation of unidimensional cell growth; cullin deneddylation; photomorphogenesis; proteasome-mediated ubiquitin-dependent protein catabolic process; glycolytic process; DNA end…
CDS_2331_transcript_2343	mRNA modification; pentose-phosphate shunt; reactive oxygen species metabolic process; iron ion homeostasis; leaf senescence;
CDS_2336_transcript_2348	alkane biosynthetic process; wax biosynthetic process; fatty acid biosynthetic process; oxidation-reduction process; pollen sperm cell differentiation; cuticle hydrocarbon biosynthetic process;
CDS_2337_transcript_2349	mRNA modification;
CDS_2338_transcript_2350	mRNA modification;
CDS_2339_transcript_2351	galactose metabolic process;
CDS_2340_transcript_2352	chlorophyll catabolic process;
CDS_2343_transcript_2355	phosphate-containing compound metabolic process; oxidation-reduction process;
CDS_2344_transcript_2356	chlorophyll catabolic process;
CDS_2345_transcript_2357	translation; isopentenyl diphosphate biosynthetic process, methylerythritol 4-phosphate pathway; cysteine biosynthetic process;
CDS_2346_transcript_2358	alkane biosynthetic process; wax biosynthetic process; very long-chain fatty acid metabolic process; fatty acid biosynthetic process; oxidation-reduction process; pollen sperm cell differentiation; cuticle hydrocarbon biosynthetic process;
CDS_2347_transcript_2359	alkane biosynthetic process; wax biosynthetic process; fatty acid biosynthetic process; oxidation-reduction process; pollen sperm cell differentiation; cuticle hydrocarbon biosynthetic process;
CDS_2348_transcript_2360	alkane biosynthetic process; wax biosynthetic process; very long-chain fatty acid metabolic process; fatty acid biosynthetic process; oxidation-reduction process; pollen sperm cell differentiation; cuticle hydrocarbon biosynthetic process;
CDS_2350_transcript_2362	chloroplast relocation; pentose-phosphate shunt; isopentenyl diphosphate biosynthetic process, methylerythritol 4-phosphate pathway; thylakoid membrane organization; maltose metabolic process; starch biosynthetic process; ncRNA metabolic process;
CDS_2351_transcript_2363	chloroplast relocation; pentose-phosphate shunt; isopentenyl diphosphate biosynthetic process, methylerythritol 4-phosphate pathway; thylakoid membrane organization; maltose metabolic process; starch biosynthetic process; ncRNA metabolic process;
CDS_2352_transcript_2364	mRNA transcription; regulation of transcription, DNA-templated; unidimensional cell growth; response to cytokinin;
CDS_2354_transcript_2366	cytoskeleton organization; gluconeogenesis; response to wounding; glucose catabolic process; response to salt stress; proteasomal protein catabolic process; cell division; response to auxin; regulation of protein localization; seed germination; response to light stimulus; root hair cell tip growth;
CDS_2355_transcript_2367	cytoskeleton organization; response to cytokinin; response to fructose; gluconeogenesis; response to far red light; water transport; multidimensional cell growth; response to red light; calcium ion transport; response to salt stress; proteasomal protein catabolic process; vacuole organization; anthocyanin accumulation in tissues in response to UV light; Golgi organization; regulation of hormone l…
CDS_2357_transcript_2369	root hair cell tip growth; response to salt stress;
CDS_2358_transcript_2370	ATP catabolic process;
CDS_2359_transcript_2371	ATP catabolic process;
CDS_2360_transcript_2372	ATP catabolic process;
CDS_2361_transcript_2373	microtubule-based process; cellular response to gravity; GTP catabolic process; protein polymerization; response to cadmium ion;
CDS_2362_transcript_2374	microtubule-based process; cellular response to gravity; GTP catabolic process; protein polymerization; response to cadmium ion;
CDS_2363_transcript_2375	microtubule-based process; cellular response to gravity; GTP catabolic process; protein polymerization; response to cadmium ion;
CDS_2364_transcript_2376	protein polymerization; GTP catabolic process; microtubule-based process;
CDS_2365_transcript_2377	protein polymerization; GTP catabolic process; microtubule-based process;
CDS_2366_transcript_2378	microtubule-based process; cellular response to gravity; GTP catabolic process; protein polymerization; response to cadmium ion;
CDS_2367_transcript_2379	calcium-mediated signaling; potassium ion homeostasis; stomatal movement; detection of calcium ion;
CDS_2368_transcript_2380	root hair cell tip growth; response to salt stress;
CDS_2369_transcript_2381	cytoskeleton organization; gluconeogenesis; response to wounding; glucose catabolic process; proteasomal protein catabolic process; cell division; root hair elongation; response to auxin; regulation of protein localization; seed germination; response to light stimulus;
CDS_2373_transcript_2385	ATP catabolic process;
CDS_2374_transcript_2386	ATP catabolic process;
CDS_2375_transcript_2387	histone lysine methylation; regulation of flower development; floral organ formation;
CDS_2376_transcript_2388	photosynthetic electron transport in photosystem I;
CDS_2377_transcript_2389	negative regulation of defense response; positive regulation of transcription, DNA-templated; jasmonic acid mediated signaling pathway; regulation of protein dephosphorylation; systemic acquired resistance, salicylic acid mediated signaling pathway; regulation of plant-type hypersensitive response; cellular cation homeostasis; regulation of hydrogen peroxide metabolic process; response to bacteri…
CDS_2378_transcript_2390	negative regulation of defense response; positive regulation of transcription, DNA-templated; jasmonic acid mediated signaling pathway; regulation of protein dephosphorylation; systemic acquired resistance, salicylic acid mediated signaling pathway; regulation of plant-type hypersensitive response; cellular cation homeostasis; regulation of hydrogen peroxide metabolic process; response to bacteri…
CDS_2379_transcript_2391	response to hypoxia; regulation of meristem growth; sucrose metabolic process; galactolipid biosynthetic process;
CDS_2380_transcript_2392	response to hypoxia; regulation of meristem growth; sucrose metabolic process; galactolipid biosynthetic process;
CDS_2382_transcript_2394	GTP catabolic process; response to cold;
CDS_2383_transcript_2395	GTP catabolic process; response to cold;
CDS_2384_transcript_2396	GTP catabolic process; response to cold;
CDS_2387_transcript_2399	embryo development ending in seed dormancy; ATP catabolic process;
CDS_2389_transcript_2401	positive regulation of transcription, DNA-templated; virus induced gene silencing; response to wounding; vegetative phase change; response to 1-aminocyclopropane-1-carboxylic acid;
CDS_2390_transcript_2402	positive regulation of transcription, DNA-templated; virus induced gene silencing; response to wounding; vegetative phase change; response to 1-aminocyclopropane-1-carboxylic acid;
CDS_2391_transcript_2403	plastid translation;
CDS_2393_transcript_2405	pentose-phosphate shunt; response to far red light; regulation of protein dephosphorylation; positive regulation of catalytic activity; starch biosynthetic process; response to red light; photosystem II assembly; chloroplast relocation; maltose metabolic process; defense response to bacterium; photosynthetic electron transport in photosystem I; PSII associated light-harvesting complex II cataboli…
CDS_2394_transcript_2406	translation; rRNA processing; isopentenyl diphosphate biosynthetic process, methylerythritol 4-phosphate pathway; chlorophyll biosynthetic process; thylakoid membrane organization;
CDS_2395_transcript_2407	RNA methylation; embryo sac egg cell differentiation; RNA processing; karyogamy; protein import into nucleus;
CDS_2397_transcript_2409	mitochondrion organization; protein ubiquitination;
CDS_2398_transcript_2410	cellular response to phosphate starvation; galactolipid biosynthetic process; response to water deprivation; negative regulation of transcription, DNA-templated; somatic embryogenesis; abscisic acid-activated signaling pathway; blue light signaling pathway;
CDS_2399_transcript_2411	fatty acid metabolic process; oxidation-reduction process;
CDS_2400_transcript_2412	fatty acid beta-oxidation;
CDS_2401_transcript_2413	protein folding; response to stress;
CDS_2402_transcript_2414	protein folding; response to stress;
CDS_2403_transcript_2415	response to oxidative stress; tricarboxylic acid cycle;
CDS_2404_transcript_2416	protein phosphorylation;
CDS_2405_transcript_2417	pentose-phosphate shunt, non-oxidative branch;
CDS_2406_transcript_2418	pentose-phosphate shunt, non-oxidative branch;
CDS_2408_transcript_2420	methionine biosynthetic process; tetrahydrofolate interconversion; oxidation-reduction process;
CDS_2409_transcript_2421	methionine biosynthetic process; tetrahydrofolate interconversion; oxidation-reduction process;
CDS_2410_transcript_2422	methionine biosynthetic process; tetrahydrofolate interconversion; oxidation-reduction process;
CDS_2412_transcript_2424	fatty acid beta-oxidation;
CDS_2413_transcript_2425	fatty acid beta-oxidation;
CDS_2414_transcript_2426	photosynthesis;
CDS_2418_transcript_2430	response to oxidative stress; oxidation-reduction process; defense response to bacterium; response to light stimulus; reactive oxygen species metabolic process; unidimensional cell growth; defense response to fungus; pathogen-associated molecular pattern dependent induction by symbiont of host innate immune response;
CDS_2419_transcript_2431	microtubule severing; response to salt stress; response to abscisic acid;
CDS_2420_transcript_2432	microtubule severing; response to salt stress; response to abscisic acid;
CDS_2421_transcript_2434	translational initiation;
CDS_2422_transcript_2435	negative regulation of defense response; response to fructose; detection of biotic stimulus; response to glucose; cellular response to nitrogen starvation; jasmonic acid mediated signaling pathway; salicylic acid biosynthetic process; nucleotide transport; systemic acquired resistance, salicylic acid mediated signaling pathway; organic cation transport; regulation of plant-type hypersensitive res…
CDS_2423_transcript_2436	regulation of plant-type hypersensitive response; protein phosphorylation; cell growth; cell morphogenesis; positive regulation of flavonoid biosynthetic process; protein targeting to membrane; Golgi vesicle transport; MAPK cascade;
CDS_2424_transcript_2437	carpel development; meristem development; stomatal complex morphogenesis; specification of floral organ identity;
CDS_2425_transcript_2438	nucleosome assembly;
CDS_2426_transcript_2439	nucleosome assembly;
CDS_2427_transcript_2440	gravitropism; N-terminal protein myristoylation; microtubule cytoskeleton organization; methylation-dependent chromatin silencing; galactolipid biosynthetic process; cell-cell signaling; seed maturation; cytokinesis by cell plate formation; sucrose biosynthetic process; vegetative phase change; determination of bilateral symmetry; starch metabolic process; response to hypoxia; meristem initiation…
CDS_2428_transcript_2441	response to oxidative stress; oxidation-reduction process; defense response to bacterium; response to light stimulus; reactive oxygen species metabolic process; unidimensional cell growth; defense response to fungus; pathogen-associated molecular pattern dependent induction by symbiont of host innate immune response;
CDS_2429_transcript_2442	response to oxidative stress; oxidation-reduction process; defense response to bacterium; response to light stimulus; reactive oxygen species metabolic process; unidimensional cell growth; defense response to fungus; pathogen-associated molecular pattern dependent induction by symbiont of host innate immune response;
CDS_2432_transcript_2445	methylation;
CDS_2433_transcript_2446	regulation of meristem growth; root development; sucrose catabolic process;
CDS_2434_transcript_2447	regulation of meristem growth; root development; sucrose catabolic process;
CDS_2435_transcript_2448	regulation of tocopherol cyclase activity; protein phosphorylation; protein stabilization;
CDS_2436_transcript_2449	response to stress; protein phosphorylation; response to molecule of fungal origin;
CDS_2437_transcript_2450	response to stress; protein phosphorylation; response to molecule of fungal origin;
CDS_2438_transcript_2451	response to stress; protein phosphorylation; response to molecule of fungal origin;
CDS_2439_transcript_2452	plastid translation;
CDS_2440_transcript_2453	plastid translation;
CDS_2441_transcript_2454	plastid translation;
CDS_2442_transcript_2455	protein phosphorylation; protein stabilization; regulation of tocopherol cyclase activity;
CDS_2445_transcript_2458	phospholipid biosynthetic process; inositol biosynthetic process;
CDS_2446_transcript_2459	cellular metabolic process;
CDS_2447_transcript_2460	cellular metabolic process;
CDS_2448_transcript_2461	cellular metabolic process;
CDS_2450_transcript_2463	intracellular signal transduction; abscisic acid-activated signaling pathway; transport; response to ethylene;
CDS_2451_transcript_2464	protein folding; response to stress;
CDS_2452_transcript_2465	protein folding; response to stress;
CDS_2453_transcript_2466	protein autophosphorylation;
CDS_2454_transcript_2467	protein phosphorylation;
CDS_2455_transcript_2468	iron incorporation into metallo-sulfur cluster; response to reactive oxygen species; response to iron ion; selenium compound metabolic process; iron ion homeostasis; response to selenium ion; cysteine metabolic process; aromatic amino acid family biosynthetic process;
CDS_2456_transcript_2469	protein phosphorylation;
CDS_2457_transcript_2470	starch biosynthetic process; maltose metabolic process; response to abscisic acid;
CDS_2458_transcript_2471	chlorophyll biosynthetic process;
CDS_2459_transcript_2472	chlorophyll biosynthetic process;
CDS_2460_transcript_2473	L-serine metabolic process; photosynthesis, light reaction; photorespiration; salicylic acid biosynthetic process; defense response to bacterium; tetrahydrofolate interconversion; defense response, incompatible interaction; response to light stimulus; response to cadmium ion; response to cold; plant-type hypersensitive response; glycine decarboxylation via glycine cleavage system; circadian rhyth…
CDS_2461_transcript_2474	hydrogen peroxide catabolic process; response to sucrose; response to glucose; salicylic acid biosynthetic process; ovule development; glucosinolate biosynthetic process; glycolytic process; cellular cation homeostasis; cysteine biosynthetic process; defense response, incompatible interaction; pentose-phosphate shunt; divalent metal ion transport; photosynthesis, light reaction; isopentenyl dipho…
CDS_2462_transcript_2475	transmembrane transport; magnesium ion transport;
CDS_2463_transcript_2476	transmembrane transport; magnesium ion transport;
CDS_2464_transcript_2477	protein autophosphorylation;
CDS_2465_transcript_2478	protein autophosphorylation;
CDS_2466_transcript_2479	protein autophosphorylation;
CDS_2468_transcript_2481	translation;
CDS_2469_transcript_2482	translation;
CDS_2470_transcript_2483	response to oxidative stress; cell redox homeostasis; glycerol ether metabolic process; positive regulation of catalytic activity; oxidation-reduction process;
CDS_2471_transcript_2484	ribosome biogenesis; translation;
CDS_2472_transcript_2485	translation; defense response to bacterium;
CDS_2473_transcript_2486	protein ubiquitination;
CDS_2474_transcript_2487	aromatic amino acid family biosynthetic process; ubiquinone biosynthetic process;
CDS_2475_transcript_2488	aromatic amino acid family biosynthetic process;
CDS_2476_transcript_2489	aromatic amino acid family biosynthetic process; ubiquinone biosynthetic process;
CDS_2477_transcript_2490	protein phosphorylation;
CDS_2478_transcript_2491	phosphatidylinositol biosynthetic process;
CDS_2480_transcript_2493	regulation of transcription, DNA-templated;
CDS_2481_transcript_2494	regulation of meristem growth; isopentenyl diphosphate biosynthetic process, methylerythritol 4-phosphate pathway; proteolysis; chloroplast organization; photosystem II repair; protein catabolic process;
CDS_2482_transcript_2495	regulation of meristem growth; isopentenyl diphosphate biosynthetic process, methylerythritol 4-phosphate pathway; proteolysis; chloroplast organization; photosystem II repair; protein catabolic process;
CDS_2484_transcript_2497	hydrogen peroxide catabolic process; carotenoid biosynthetic process; embryo development ending in seed dormancy; chloroplast relocation; translational elongation; isopentenyl diphosphate biosynthetic process, methylerythritol 4-phosphate pathway; ncRNA metabolic process; response to cadmium ion; thylakoid membrane organization;
CDS_2485_transcript_2498	carbohydrate metabolic process;
CDS_2487_transcript_2500	response to cold; regulation of transcription, DNA-templated; cellular protein localization; transcription, DNA-templated;
CDS_2489_transcript_2502	metabolic process;
CDS_2490_transcript_2503	organ formation; nuclear-transcribed mRNA catabolic process; ubiquitin-dependent protein catabolic process; auxin homeostasis;
CDS_2494_transcript_2507	cell redox homeostasis; glycerol ether metabolic process; oxidation-reduction process;
CDS_2495_transcript_2508	cell redox homeostasis; glycerol ether metabolic process; oxidation-reduction process;
CDS_2498_transcript_2511	response to hypoxia; myo-inositol hexakisphosphate biosynthetic process; glucan biosynthetic process; galactolipid biosynthetic process;
CDS_2499_transcript_2512	glucan biosynthetic process;
CDS_2500_transcript_2513	vesicle-mediated transport; intracellular protein transport;
CDS_2501_transcript_2514	vesicle-mediated transport; intracellular protein transport;
CDS_2502_transcript_2515	vesicle-mediated transport; intracellular protein transport;
CDS_2503_transcript_2516	vesicle-mediated transport; intracellular protein transport;
CDS_2504_transcript_2517	mRNA modification; phosphatidylglycerol biosynthetic process; stomatal complex morphogenesis; isopentenyl diphosphate biosynthetic process, methylerythritol 4-phosphate pathway; response to abscisic acid;
CDS_2505_transcript_2518	mRNA modification; phosphatidylglycerol biosynthetic process; stomatal complex morphogenesis; isopentenyl diphosphate biosynthetic process, methylerythritol 4-phosphate pathway; response to abscisic acid;
CDS_2506_transcript_2519	mRNA modification; phosphatidylglycerol biosynthetic process; stomatal complex morphogenesis; isopentenyl diphosphate biosynthetic process, methylerythritol 4-phosphate pathway; response to abscisic acid;
CDS_2507_transcript_2520	mRNA modification; phosphatidylglycerol biosynthetic process; stomatal complex morphogenesis; isopentenyl diphosphate biosynthetic process, methylerythritol 4-phosphate pathway; response to abscisic acid;
[truncated: 24,090 more rows]

## Sheet: Molecular Function
Supplementary file 3. GO classification of A. craccivora infested B. juncea leaf transcriptome
CDS_ID	GO molecular function
CDS_1_transcript_1	ubiquitin-protein ligase activity;
CDS_2_transcript_2	ubiquitin-protein ligase activity;
CDS_3_transcript_3	ubiquitin-protein ligase activity;
CDS_4_transcript_4	ubiquitin-protein ligase activity;
CDS_5_transcript_5	1,3-beta-D-glucan synthase activity;
CDS_6_transcript_6	1,3-beta-D-glucan synthase activity;
CDS_7_transcript_7	DNA binding; protein binding; sequence-specific DNA binding transcription factor activity;
CDS_9_transcript_9	cysteine-type peptidase activity;
CDS_10_transcript_10	cysteine-type peptidase activity;
CDS_11_transcript_11	poly(U) RNA binding; glycine hydroxymethyltransferase activity; pyridoxal phosphate binding;
CDS_12_transcript_12	zinc ion binding;
CDS_13_transcript_13	pyridoxal phosphate binding; transaminase activity;
CDS_14_transcript_14	pyridoxal phosphate binding; catalytic activity;
CDS_15_transcript_15	pyridoxal phosphate binding; transaminase activity;
CDS_16_transcript_16	ubiquitin-protein ligase activity; protein binding;
CDS_17_transcript_17	ubiquitin-protein ligase activity; protein binding;
CDS_19_transcript_19	zinc ion binding;
CDS_20_transcript_20	zinc ion binding;
CDS_21_transcript_21	metal ion binding; pigment binding;
CDS_25_transcript_25	catalytic activity;
CDS_27_transcript_27	thioglucosidase activity;
CDS_28_transcript_28	metal ion binding; thioglucosidase activity;
CDS_29_transcript_29	metal ion binding; thioglucosidase activity;
CDS_30_transcript_30	hydroxypyruvate reductase activity; NAD binding; glyoxylate reductase (NADP) activity;
CDS_31_transcript_31	hydroxypyruvate reductase activity; NAD binding; glyoxylate reductase (NADP) activity;
CDS_33_transcript_33	NAD binding; oxidoreductase activity, acting on the aldehyde or oxo group of donors, NAD or NADP as acceptor; NADP binding;
CDS_34_transcript_34	zinc ion binding; protein homodimerization activity;
CDS_35_transcript_35	zinc ion binding; protein homodimerization activity;
CDS_36_transcript_36	metal ion binding;
CDS_39_transcript_39	glycerate kinase activity;
CDS_40_transcript_40	ATP binding; glycerate kinase activity;
CDS_41_transcript_41	kinase activity; ATP binding;
CDS_42_transcript_42	kinase activity; ATP binding;
CDS_43_transcript_43	kinase activity; ATP binding;
CDS_44_transcript_44	kinase activity; ATP binding;
CDS_45_transcript_45	NADPH dehydrogenase activity; protochlorophyllide reductase activity;
CDS_46_transcript_46	NADPH dehydrogenase activity; protochlorophyllide reductase activity;
CDS_47_transcript_47	NADPH dehydrogenase activity; protochlorophyllide reductase activity;
CDS_48_transcript_48	metal ion binding; magnesium-protoporphyrin IX monomethyl ester (oxidative) cyclase activity;
CDS_49_transcript_49	metalloendopeptidase activity;
CDS_50_transcript_50	metalloendopeptidase activity;
CDS_51_transcript_51	metalloendopeptidase activity;
CDS_52_transcript_52	DNA binding;
CDS_53_transcript_53	oxidoreductase activity, acting on the aldehyde or oxo group of donors, NAD or NADP as acceptor; NAD binding; NADP binding;
CDS_54_transcript_54	NAD binding; oxidoreductase activity, acting on the aldehyde or oxo group of donors, NAD or NADP as acceptor; NADP binding;
CDS_55_transcript_55	poly(U) RNA binding; glycine hydroxymethyltransferase activity; pyridoxal phosphate binding;
CDS_56_transcript_56	methyltransferase activity;
CDS_57_transcript_57	methyltransferase activity;
CDS_58_transcript_58	protein binding; GTP binding; GTPase activity; structural constituent of cytoskeleton;
CDS_59_transcript_59	protein binding; GTP binding; GTPase activity; structural constituent of cytoskeleton;
CDS_60_transcript_60	protein binding; GTP binding; GTPase activity; structural constituent of cytoskeleton;
CDS_63_transcript_63	ATP binding;
CDS_64_transcript_64	ATP binding;
CDS_68_transcript_68	methyltransferase activity;
CDS_69_transcript_69	calcium ion binding;
CDS_70_transcript_70	calcium ion binding;
CDS_71_transcript_71	calcium ion binding;
CDS_72_transcript_72	calcium ion binding;
CDS_73_transcript_73	aminomethyltransferase activity; transaminase activity;
CDS_74_transcript_74	aminomethyltransferase activity; transaminase activity;
CDS_75_transcript_75	ADP binding; ribulose-1,5-bisphosphate carboxylase/oxygenase activator activity; ATP binding;
CDS_76_transcript_76	ADP binding; ribulose-1,5-bisphosphate carboxylase/oxygenase activator activity; ATP binding;
CDS_77_transcript_77	protein serine/threonine phosphatase activity;
CDS_78_transcript_78	protein serine/threonine phosphatase activity;
CDS_79_transcript_79	protein serine/threonine phosphatase activity;
CDS_80_transcript_80	protein serine/threonine phosphatase activity;
CDS_83_transcript_83	glycine dehydrogenase (decarboxylating) activity;
CDS_84_transcript_84	glycine dehydrogenase (decarboxylating) activity;
CDS_85_transcript_85	glycine dehydrogenase (decarboxylating) activity;
CDS_86_transcript_86	aminomethyltransferase activity; transaminase activity;
CDS_87_transcript_87	aminomethyltransferase activity; transaminase activity;
CDS_88_transcript_88	aminomethyltransferase activity; transaminase activity;
CDS_89_transcript_89	metal ion binding;
CDS_90_transcript_90	ribonuclease activity; threonine-type endopeptidase activity;
CDS_91_transcript_91	ribonuclease activity; threonine-type endopeptidase activity;
CDS_92_transcript_92	ribonuclease activity; threonine-type endopeptidase activity;
CDS_93_transcript_93	ribonuclease activity; threonine-type endopeptidase activity;
CDS_96_transcript_96	oxidoreductase activity, acting on the CH-CH group of donors, NAD or NADP as acceptor;
CDS_97_transcript_97	ATP binding;
CDS_98_transcript_98	identical protein binding; oxidoreductase activity, acting on iron-sulfur proteins as donors;
CDS_99_transcript_99	identical protein binding; oxidoreductase activity, acting on iron-sulfur proteins as donors;
CDS_100_transcript_100	identical protein binding; oxidoreductase activity, acting on iron-sulfur proteins as donors;
CDS_101_transcript_101	bHLH transcription factor binding; protein dimerization activity; sequence-specific DNA binding transcription factor activity;
CDS_102_transcript_102	protein dimerization activity;
CDS_103_transcript_103	metal ion binding; chlorophyll binding;
CDS_104_transcript_104	fatty-acyl-CoA synthase activity;
CDS_105_transcript_105	copper ion binding;
CDS_107_transcript_107	calcium-transporting ATPase activity; metal ion binding; ATP binding;
CDS_108_transcript_108	calcium-transporting ATPase activity;
CDS_109_transcript_109	metal ion binding; ATP binding; cation-transporting ATPase activity;
CDS_110_transcript_110	glycolate oxidase activity; FMN binding;
CDS_111_transcript_111	oxidoreductase activity; FMN binding;
CDS_112_transcript_112	metal ion binding; chlorophyll binding;
CDS_113_transcript_113	xylulokinase activity;
CDS_114_transcript_114	xylulokinase activity;
CDS_115_transcript_115	rRNA binding; structural constituent of ribosome;
CDS_116_transcript_116	rRNA binding; structural constituent of ribosome;
CDS_119_transcript_119	calcium ion binding;
CDS_121_transcript_121	chlorophyll binding; metal ion binding;
CDS_122_transcript_122	glycolate oxidase activity; FMN binding;
CDS_123_transcript_123	glycolate oxidase activity; FMN binding;
CDS_124_transcript_124	oxidoreductase activity; FMN binding;
CDS_127_transcript_127	protein serine/threonine kinase activity; ATP binding;
CDS_128_transcript_128	ATP binding; protein serine/threonine kinase activity;
CDS_129_transcript_129	ATP binding; single-stranded DNA binding; DNA-dependent ATPase activity;
CDS_131_transcript_131	GTP binding; phosphatidic acid binding; GDP binding; GTPase activity;
CDS_132_transcript_132	GTP binding; phosphatidic acid binding; GDP binding; GTPase activity;
CDS_133_transcript_133	GTP binding;
CDS_134_transcript_134	fructose-bisphosphate aldolase activity;
CDS_136_transcript_136	oxidoreductase activity; FMN binding;
CDS_137_transcript_137	glycolate oxidase activity; FMN binding;
CDS_138_transcript_138	glycolate oxidase activity; FMN binding;
CDS_143_transcript_143	hydrolase activity, acting on ester bonds;
CDS_144_transcript_144	proton-transporting ATPase activity, rotational mechanism; proton-transporting ATP synthase activity, rotational mechanism; protease binding; ATP binding;
CDS_145_transcript_145	proton-transporting ATPase activity, rotational mechanism; protease binding; ATP binding;
CDS_146_transcript_146	zinc ion binding; protein homodimerization activity;
CDS_147_transcript_147	glutathione transferase activity; glutathione binding;
CDS_148_transcript_148	glutathione transferase activity; glutathione binding;
CDS_149_transcript_149	proton-transporting ATPase activity, rotational mechanism; proton-transporting ATP synthase activity, rotational mechanism; protease binding; ATP binding;
CDS_150_transcript_150	deoxynucleoside kinase activity; phosphotransferase activity, alcohol group as acceptor; ATP binding;
CDS_151_transcript_151	deoxynucleoside kinase activity; phosphotransferase activity, alcohol group as acceptor; ATP binding;
CDS_152_transcript_152	phosphotransferase activity, alcohol group as acceptor; ATP binding;
CDS_153_transcript_153	DNA-3-methyladenine glycosylase activity;
CDS_154_transcript_154	DNA-3-methyladenine glycosylase activity;
CDS_160_transcript_160	unfolded protein binding;
CDS_162_transcript_162	unfolded protein binding;
CDS_163_transcript_163	unfolded protein binding;
CDS_164_transcript_164	unfolded protein binding;
CDS_167_transcript_167	nutrient reservoir activity; manganese ion binding; oxalate oxidase activity; GDP-L-fucose synthase activity;
CDS_172_transcript_172	flavin adenine dinucleotide binding; choline dehydrogenase activity; mandelonitrile lyase activity;
CDS_173_transcript_173	flavin adenine dinucleotide binding; choline dehydrogenase activity; mandelonitrile lyase activity;
CDS_176_transcript_176	triose-phosphate transmembrane transporter activity;
CDS_177_transcript_177	triose-phosphate transmembrane transporter activity;
CDS_178_transcript_178	thiamine pyrophosphate binding; magnesium ion binding; flavin adenine dinucleotide binding; acetolactate synthase activity;
CDS_179_transcript_179	thiamine pyrophosphate binding; magnesium ion binding; flavin adenine dinucleotide binding; acetolactate synthase activity;
CDS_180_transcript_180	transferase activity, transferring phosphorus-containing groups;
CDS_181_transcript_181	transferase activity, transferring phosphorus-containing groups;
CDS_182_transcript_182	metal ion binding;
CDS_183_transcript_183	DNA binding; sequence-specific DNA binding transcription factor activity; ATP-dependent DNA helicase activity; ATP binding;
CDS_184_transcript_184	hydrolase activity, hydrolyzing O-glycosyl compounds; xyloglucan:xyloglucosyl transferase activity;
CDS_185_transcript_185	chlorophyll binding; metal ion binding;
CDS_186_transcript_186	phosphoglycerate transmembrane transporter activity; triose-phosphate transmembrane transporter activity; antiporter activity;
CDS_187_transcript_187	manganese ion binding; nutrient reservoir activity;
CDS_188_transcript_188	folic acid transporter activity;
CDS_189_transcript_189	metal ion binding;
CDS_190_transcript_190	ribulose-bisphosphate carboxylase activity; monooxygenase activity;
CDS_191_transcript_191	zinc ion binding; protein homodimerization activity;
CDS_194_transcript_194	chlorophyll binding; metal ion binding;
CDS_195_transcript_195	oxidoreductase activity; 2 iron, 2 sulfur cluster binding;
CDS_196_transcript_196	oxidoreductase activity; 2 iron, 2 sulfur cluster binding;
CDS_197_transcript_197	metal ion binding;
CDS_198_transcript_198	RNA binding; polynucleotide adenylyltransferase activity;
CDS_201_transcript_201	structural constituent of ribosome; RNA binding;
CDS_202_transcript_202	flavin adenine dinucleotide binding; choline dehydrogenase activity;
CDS_203_transcript_203	structural constituent of ribosome;
CDS_204_transcript_204	fructose-bisphosphate aldolase activity;
CDS_205_transcript_205	fructose-bisphosphate aldolase activity;
CDS_207_transcript_207	copper ion binding; electron carrier activity;
CDS_208_transcript_208	poly(U) RNA binding; nucleotide binding;
CDS_209_transcript_209	poly(U) RNA binding; nucleotide binding;
CDS_210_transcript_210	catalytic activity;
CDS_211_transcript_211	chlorophyll binding;
CDS_212_transcript_212	chlorophyll binding;
CDS_213_transcript_213	actin binding;
CDS_214_transcript_214	actin binding;
CDS_215_transcript_215	phosphoglycerate kinase activity; ATP binding;
CDS_216_transcript_216	phosphoglycerate kinase activity; ATP binding;
CDS_217_transcript_217	phosphoglycerate kinase activity; ATP binding;
CDS_219_transcript_219	protein heterodimerization activity; protein homodimerization activity;
CDS_220_transcript_220	protein heterodimerization activity; protein homodimerization activity;
CDS_221_transcript_221	protein heterodimerization activity; protein homodimerization activity;
CDS_222_transcript_222	protein heterodimerization activity; protein homodimerization activity;
CDS_223_transcript_223	DNA-dependent ATPase activity; single-stranded DNA binding; ATP binding;
CDS_226_transcript_226	oxidoreductase activity, acting on paired donors, with oxidation of a pair of donors resulting in the reduction of molecular oxygen to two molecules of water;
CDS_230_transcript_230	hydrolase activity;
CDS_232_transcript_232	zinc ion binding; protein homodimerization activity;
CDS_233_transcript_233	DNA-dependent ATPase activity; single-stranded DNA binding; ATP binding;
CDS_234_transcript_234	protein dimerization activity;
CDS_235_transcript_235	protein dimerization activity;
CDS_236_transcript_236	protein dimerization activity;
CDS_241_transcript_241	DNA binding; ubiquitin-protein ligase activity; zinc ion binding;
CDS_242_transcript_242	nutrient reservoir activity; manganese ion binding; oxalate oxidase activity; GDP-L-fucose synthase activity;
CDS_243_transcript_243	nutrient reservoir activity; manganese ion binding;
CDS_244_transcript_244	histone binding;
CDS_245_transcript_245	dioxygenase activity;
CDS_246_transcript_246	protein binding; glutamate synthase (ferredoxin) activity;
CDS_247_transcript_247	protein binding; glutamate synthase (ferredoxin) activity;
CDS_248_transcript_248	oxidoreductase activity, acting on the CH-NH2 group of donors;
CDS_250_transcript_250	NAD binding; NADP binding; glyceraldehyde-3-phosphate dehydrogenase (NAD+) (phosphorylating) activity; glyceraldehyde-3-phosphate dehydrogenase (NADP+) (phosphorylating) activity;
CDS_251_transcript_251	NAD binding; NADP binding; glyceraldehyde-3-phosphate dehydrogenase (NAD+) (phosphorylating) activity; glyceraldehyde-3-phosphate dehydrogenase (NADP+) (phosphorylating) activity;
CDS_252_transcript_252	sequence-specific DNA binding transcription factor activity; DNA binding; protein dimerization activity;
CDS_253_transcript_253	sequence-specific DNA binding transcription factor activity; DNA binding; protein dimerization activity;
CDS_254_transcript_254	sequence-specific DNA binding transcription factor activity; DNA binding; protein dimerization activity;
CDS_255_transcript_255	sequence-specific DNA binding transcription factor activity; DNA binding; protein dimerization activity;
CDS_256_transcript_256	sequence-specific DNA binding transcription factor activity; DNA binding; protein dimerization activity;
CDS_257_transcript_257	zinc ion binding; protein homodimerization activity;
CDS_258_transcript_258	nutrient reservoir activity; manganese ion binding; oxalate oxidase activity; GDP-L-fucose synthase activity;
CDS_259_transcript_259	protein serine/threonine kinase activity; ATP binding;
CDS_260_transcript_260	protein serine/threonine kinase activity; ATP binding;
CDS_261_transcript_261	hydrolase activity, hydrolyzing O-glycosyl compounds; carbohydrate binding;
CDS_262_transcript_262	hydrolase activity, hydrolyzing O-glycosyl compounds; carbohydrate binding;
CDS_263_transcript_263	calcium ion binding;
CDS_264_transcript_264	calcium ion binding;
CDS_265_transcript_265	xanthophyll binding; chlorophyll binding;
CDS_266_transcript_266	lyase activity;
CDS_268_transcript_268	nucleoside diphosphate kinase activity; ATP binding;
CDS_269_transcript_269	nucleoside diphosphate kinase activity; ATP binding;
CDS_271_transcript_271	DNA photolyase activity;
CDS_272_transcript_272	DNA photolyase activity;
CDS_276_transcript_276	structural constituent of ribosome;
CDS_277_transcript_277	structural constituent of ribosome;
CDS_280_transcript_280	GTP binding; GTPase activity; structural constituent of cytoskeleton;
CDS_281_transcript_281	GTP binding; GTPase activity; structural constituent of cytoskeleton;
CDS_282_transcript_282	GTP binding; GTPase activity; structural constituent of cytoskeleton;
CDS_286_transcript_286	proline-tRNA ligase activity; ATP binding;
CDS_287_transcript_287	oxidoreductase activity, acting on a sulfur group of donors, disulfide as acceptor; adenylyl-sulfate reductase activity;
CDS_288_transcript_288	oxidoreductase activity, acting on a sulfur group of donors, disulfide as acceptor;
CDS_289_transcript_289	microtubule binding; ATP binding; microtubule motor activity;
CDS_290_transcript_290	GTP binding; GTPase activity; structural constituent of cytoskeleton;
CDS_291_transcript_291	GTPase activity; structural constituent of cytoskeleton; GTP binding;
CDS_292_transcript_292	electron carrier activity; protein disulfide oxidoreductase activity;
CDS_293_transcript_293	protochlorophyllide reductase activity;
CDS_294_transcript_294	protochlorophyllide reductase activity;
CDS_295_transcript_295	protochlorophyllide reductase activity;
CDS_296_transcript_296	protochlorophyllide reductase activity;
CDS_297_transcript_297	nucleotide binding;
CDS_298_transcript_298	nucleotide binding;
CDS_303_transcript_303	metal ion binding; chlorophyll binding;
CDS_305_transcript_305	sugar:hydrogen symporter activity;
CDS_310_transcript_310	signal transducer activity;
CDS_311_transcript_311	proline-tRNA ligase activity; ATP binding;
CDS_313_transcript_313	structural constituent of ribosome;
CDS_314_transcript_314	structural constituent of ribosome;
CDS_315_transcript_315	structural constituent of ribosome;
CDS_316_transcript_316	structural constituent of ribosome;
CDS_317_transcript_317	structural constituent of ribosome;
CDS_318_transcript_318	structural constituent of ribosome;
CDS_319_transcript_319	electron carrier activity; protein disulfide oxidoreductase activity;
CDS_320_transcript_320	electron carrier activity; protein disulfide oxidoreductase activity;
CDS_321_transcript_321	cation binding; 1,4-alpha-glucan branching enzyme activity; hydrolase activity, hydrolyzing O-glycosyl compounds;
CDS_322_transcript_322	RNA binding; nucleotide binding;
CDS_323_transcript_323	acid phosphatase activity;
CDS_324_transcript_324	acid phosphatase activity;
CDS_325_transcript_325	glutaminyl-tRNA synthase (glutamine-hydrolyzing) activity;
CDS_328_transcript_328	catalytic activity;
CDS_334_transcript_334	catalytic activity;
CDS_335_transcript_335	catalytic activity;
CDS_336_transcript_336	catalytic activity;
CDS_337_transcript_337	protein dimerization activity;
CDS_338_transcript_338	protein dimerization activity;
CDS_339_transcript_339	actin binding;
CDS_340_transcript_340	actin binding;
CDS_341_transcript_341	actin binding;
CDS_342_transcript_342	metalloendopeptidase activity;
CDS_345_transcript_345	glucuronosyltransferase activity;
CDS_346_transcript_346	cysteine-type peptidase activity;
CDS_347_transcript_347	cysteine-type peptidase activity;
CDS_348_transcript_348	protein binding; cysteine-type peptidase activity;
CDS_349_transcript_349	chlorophyll binding;
CDS_350_transcript_350	proton-transporting ATPase activity, rotational mechanism; proton-transporting ATP synthase activity, rotational mechanism;
CDS_351_transcript_351	enzyme regulator activity; proton-transporting ATPase activity, rotational mechanism; proton-transporting ATP synthase activity, rotational mechanism;
CDS_352_transcript_352	ubiquitin-protein ligase activity; zinc ion binding;
CDS_353_transcript_353	translation elongation factor activity; GTP binding; GTPase activity;
CDS_354_transcript_354	translation elongation factor activity; GTP binding; GTPase activity;
CDS_356_transcript_356	nucleotide binding;
CDS_357_transcript_357	zinc ion binding; ATP-dependent peptidase activity; metalloendopeptidase activity; ATP binding;
CDS_358_transcript_358	zinc ion binding; ATP-dependent peptidase activity; metalloendopeptidase activity; ATP binding;
CDS_359_transcript_359	metalloendopeptidase activity; ATP binding; nucleoside-triphosphatase activity; zinc ion binding;
CDS_360_transcript_360	metalloendopeptidase activity; ATP binding; nucleoside-triphosphatase activity; zinc ion binding;
CDS_361_transcript_361	glycerophosphodiester phosphodiesterase activity;
CDS_364_transcript_364	protein binding; calcium ion binding;
CDS_365_transcript_365	protein binding; calcium ion binding;
CDS_366_transcript_366	alpha,alpha-trehalose-phosphate synthase (UDP-forming) activity; trehalose-phosphatase activity;
CDS_367_transcript_367	calcium ion binding;
CDS_368_transcript_368	calcium ion binding;
CDS_370_transcript_370	protein binding; calcium ion binding;
CDS_375_transcript_375	metalloendopeptidase activity; ATP binding; nucleoside-triphosphatase activity; zinc ion binding;
CDS_376_transcript_376	protein binding;
CDS_377_transcript_377	ATP:ADP antiporter activity; ATP binding;
CDS_380_transcript_380	ATP:ADP antiporter activity; ATP binding;
CDS_381_transcript_381	ATP:ADP antiporter activity; ATP binding;
CDS_385_transcript_385	U5 snRNA binding; sucrose synthase activity; U6 snRNA binding;
CDS_386_transcript_386	microtubule binding;
CDS_387_transcript_387	electron transporter, transferring electrons within cytochrome b6/f complex of photosystem II activity; ubiquinol-cytochrome-c reductase activity; 2 iron, 2 sulfur cluster binding; metal ion binding; plastoquinol--plastocyanin reductase activity;
CDS_388_transcript_388	electron transporter, transferring electrons within cytochrome b6/f complex of photosystem II activity; ubiquinol-cytochrome-c reductase activity; 2 iron, 2 sulfur cluster binding; metal ion binding; plastoquinol--plastocyanin reductase activity;
CDS_389_transcript_389	electron transporter, transferring electrons within cytochrome b6/f complex of photosystem II activity; ubiquinol-cytochrome-c reductase activity; 2 iron, 2 sulfur cluster binding; metal ion binding; plastoquinol--plastocyanin reductase activity;
CDS_390_transcript_390	protein binding;
CDS_391_transcript_391	protein binding;
CDS_393_transcript_393	flavin adenine dinucleotide binding; oxidoreductase activity, acting on CH-OH group of donors; iron ion binding; electron carrier activity; 2 iron, 2 sulfur cluster binding;
CDS_394_transcript_394	metal ion binding; geranyltranstransferase activity; farnesyltranstransferase activity; dimethylallyltranstransferase activity;
CDS_395_transcript_395	metal ion binding; geranyltranstransferase activity; farnesyltranstransferase activity; dimethylallyltranstransferase activity;
CDS_399_transcript_399	ADP-ribose pyrophosphohydrolase activity; iron-sulfur cluster binding;
CDS_400_transcript_400	signal transducer activity; phosphatidylinositol phospholipase C activity; calcium ion binding;
CDS_401_transcript_401	oxidoreductase activity; FMN binding;
CDS_402_transcript_402	oxidoreductase activity; FMN binding;
CDS_403_transcript_403	oxidoreductase activity; FMN binding;
CDS_408_transcript_408	heme binding; oxidoreductase activity, acting on paired donors, with incorporation or reduction of molecular oxygen; monooxygenase activity; oxygen binding; iron ion binding;
CDS_409_transcript_409	heme binding; oxidoreductase activity, acting on paired donors, with incorporation or reduction of molecular oxygen; monooxygenase activity; oxygen binding; iron ion binding;
CDS_411_transcript_411	DNA binding; protein dimerization activity;
CDS_412_transcript_412	DNA binding; protein dimerization activity;
CDS_413_transcript_413	DNA binding; protein dimerization activity;
CDS_414_transcript_414	DNA binding; protein dimerization activity;
CDS_416_transcript_416	calcium ion binding;
CDS_417_transcript_417	iron-sulfur cluster binding; oxidoreductase activity, acting on diphenols and related substances as donors;
CDS_418_transcript_418	metal ion binding;
CDS_419_transcript_419	flavin adenine dinucleotide binding; aldehyde oxidase activity; iron ion binding; UDP-N-acetylmuramate dehydrogenase activity; electron carrier activity; 2 iron, 2 sulfur cluster binding;
CDS_420_transcript_420	peptide binding; peptidyl-prolyl cis-trans isomerase activity;
CDS_421_transcript_421	peptide binding; peptidyl-prolyl cis-trans isomerase activity;
CDS_422_transcript_422	poly(U) RNA binding; oxygen evolving activity; calcium ion binding;
CDS_423_transcript_423	poly(U) RNA binding; protein binding; oxygen evolving activity; calcium ion binding;
CDS_424_transcript_424	RNA binding;
CDS_425_transcript_425	RNA binding;
CDS_426_transcript_426	transporter activity;
CDS_427_transcript_427	copper ion binding; triose-phosphate isomerase activity;
CDS_428_transcript_428	copper ion binding; triose-phosphate isomerase activity;
CDS_429_transcript_429	copper ion binding; triose-phosphate isomerase activity;
CDS_432_transcript_432	transporter activity;
CDS_433_transcript_433	NADP binding; glutamyl-tRNA reductase activity;
CDS_434_transcript_434	glutamyl-tRNA reductase activity; protein binding; NADP binding;
CDS_435_transcript_435	2-C-methyl-D-erythritol 2,4-cyclodiphosphate synthase activity;
CDS_436_transcript_436	2-C-methyl-D-erythritol 2,4-cyclodiphosphate synthase activity;
CDS_438_transcript_438	zinc ion binding; NAD binding; NADP binding; glyceraldehyde-3-phosphate dehydrogenase (NAD+) (phosphorylating) activity; copper ion binding;
CDS_439_transcript_439	NAD binding; NADP binding; glyceraldehyde-3-phosphate dehydrogenase (NAD+) (phosphorylating) activity;
CDS_440_transcript_440	NAD binding; NADP binding; glyceraldehyde-3-phosphate dehydrogenase (NAD+) (phosphorylating) activity;
CDS_442_transcript_442	Ran GTPase binding; lyase activity;
CDS_443_transcript_443	Ran GTPase binding; lyase activity;
CDS_444_transcript_444	sequence-specific DNA binding transcription factor activity; sequence-specific DNA binding;
CDS_445_transcript_445	sequence-specific DNA binding transcription factor activity; sequence-specific DNA binding;
CDS_446_transcript_446	sequence-specific DNA binding transcription factor activity; DNA binding;
CDS_447_transcript_447	RNA binding; nucleotide binding;
CDS_449_transcript_449	hydrolase activity, acting on carbon-nitrogen (but not peptide) bonds;
CDS_450_transcript_450	2-C-methyl-D-erythritol 2,4-cyclodiphosphate synthase activity;
CDS_451_transcript_451	2-C-methyl-D-erythritol 2,4-cyclodiphosphate synthase activity;
CDS_452_transcript_452	2-C-methyl-D-erythritol 2,4-cyclodiphosphate synthase activity;
CDS_453_transcript_453	motor activity; ATPase activity, coupled to transmembrane movement of substances; ATP binding;
CDS_455_transcript_455	cation:cation antiporter activity;
CDS_456_transcript_456	zinc ion binding; protein heterodimerization activity; protein homodimerization activity;
CDS_457_transcript_457	zinc ion binding; protein heterodimerization activity; protein homodimerization activity;
CDS_458_transcript_458	metal ion binding;
CDS_459_transcript_459	hydrolase activity, acting on carbon-nitrogen (but not peptide) bonds;
CDS_460_transcript_460	structural constituent of ribosome;
CDS_462_transcript_462	ATP binding;
CDS_463_transcript_463	ATP binding;
CDS_464_transcript_464	ATP binding;
CDS_465_transcript_465	ATP binding;
CDS_466_transcript_466	ADP binding;
CDS_467_transcript_467	ADP binding;
CDS_468_transcript_468	serine-type endopeptidase activity; ATP binding;
CDS_469_transcript_469	electron transporter, transferring electrons within cytochrome b6/f complex of photosystem II activity; ubiquinol-cytochrome-c reductase activity; 2 iron, 2 sulfur cluster binding; metal ion binding; plastoquinol--plastocyanin reductase activity;
CDS_470_transcript_470	protein binding; glycine dehydrogenase (decarboxylating) activity; pyridoxal phosphate binding;
CDS_471_transcript_471	ATPase activity, coupled to transmembrane movement of substances; ATP binding;
CDS_472_transcript_472	ATPase activity, coupled to transmembrane movement of substances; ATP binding;
CDS_473_transcript_473	quinone binding; NADH dehydrogenase (ubiquinone) activity;
CDS_475_transcript_475	NADP binding; hydroxymethylglutaryl-CoA reductase (NADPH) activity;
CDS_476_transcript_476	NADP binding; hydroxymethylglutaryl-CoA reductase (NADPH) activity;
CDS_477_transcript_477	carbonate dehydratase activity;
CDS_479_transcript_479	pyridoxal phosphate binding; O-phospho-L-serine:2-oxoglutarate aminotransferase activity;
CDS_481_transcript_481	proton-transporting ATPase activity, rotational mechanism;
CDS_482_transcript_482	proton-transporting ATPase activity, rotational mechanism;
CDS_483_transcript_483	proton-transporting ATPase activity, rotational mechanism;
CDS_484_transcript_484	proton-transporting ATPase activity, rotational mechanism;
CDS_485_transcript_485	proton-transporting ATPase activity, rotational mechanism;
CDS_486_transcript_486	structural constituent of ribosome;
CDS_487_transcript_487	structural constituent of ribosome;
CDS_488_transcript_488	oxidoreductase activity, acting on paired donors, with oxidation of a pair of donors resulting in the reduction of molecular oxygen to two molecules of water;
CDS_489_transcript_489	oxidoreductase activity, acting on paired donors, with oxidation of a pair of donors resulting in the reduction of molecular oxygen to two molecules of water;
CDS_490_transcript_490	oxidoreductase activity, acting on paired donors, with oxidation of a pair of donors resulting in the reduction of molecular oxygen to two molecules of water;
CDS_491_transcript_491	nucleic acid binding; nucleotide binding;
CDS_492_transcript_492	nucleotide binding;
CDS_493_transcript_493	nucleotide binding;
CDS_494_transcript_494	structural constituent of ribosome;
CDS_495_transcript_495	structural constituent of ribosome;
CDS_496_transcript_496	protein binding;
CDS_497_transcript_497	protein binding;
CDS_498_transcript_498	protein binding;
CDS_499_transcript_499	protein binding;
CDS_500_transcript_500	protein binding; glycine dehydrogenase (decarboxylating) activity; pyridoxal phosphate binding;
CDS_501_transcript_501	glutamate-ammonia ligase activity; ATP binding;
CDS_502_transcript_502	glutamate-ammonia ligase activity; ATP binding;
CDS_503_transcript_503	calcium channel activity; intracellular cAMP activated cation channel activity; inward rectifier potassium channel activity;
CDS_504_transcript_504	calcium channel activity; intracellular cAMP activated cation channel activity; inward rectifier potassium channel activity;
CDS_505_transcript_505	identical protein binding; serine-type endopeptidase activity;
CDS_506_transcript_506	metal ion binding;
CDS_507_transcript_507	translation elongation factor activity; GTP binding; ATP binding;
CDS_508_transcript_508	translation elongation factor activity; GTP binding;
CDS_509_transcript_509	poly(U) RNA binding; protein binding; oxygen evolving activity; calcium ion binding;
CDS_514_transcript_514	serine-type endopeptidase activity;
CDS_515_transcript_515	identical protein binding; serine-type endopeptidase activity;
CDS_516_transcript_516	serine-type endopeptidase activity;
CDS_517_transcript_517	transporter activity;
CDS_518_transcript_518	DNA binding;
CDS_519_transcript_519	DNA binding;
CDS_520_transcript_520	cellulose synthase (UDP-forming) activity;
CDS_521_transcript_521	cellulose synthase (UDP-forming) activity;
CDS_522_transcript_522	nucleoside diphosphate kinase activity; ATP binding;
CDS_523_transcript_523	nucleoside diphosphate kinase activity; ATP binding;
CDS_524_transcript_524	nucleoside diphosphate kinase activity; ATP binding;
CDS_525_transcript_525	nucleoside diphosphate kinase activity; ATP binding;
CDS_526_transcript_526	translation elongation factor activity; GTPase activity; GTP binding;
CDS_527_transcript_527	2 iron, 2 sulfur cluster binding; metal ion binding; electron carrier activity;
CDS_528_transcript_528	glutamate-ammonia ligase activity; ATP binding;
CDS_529_transcript_529	glutamate-ammonia ligase activity; ATP binding;
CDS_533_transcript_533	calmodulin binding;
CDS_534_transcript_534	calmodulin binding;
CDS_535_transcript_535	proton-transporting ATPase activity, rotational mechanism; proton-transporting ATP synthase activity, rotational mechanism; protease binding; ATP binding;
CDS_536_transcript_536	proton-transporting ATPase activity, rotational mechanism; proton-transporting ATP synthase activity, rotational mechanism; protease binding; ATP binding;
CDS_537_transcript_537	proton-transporting ATPase activity, rotational mechanism; proton-transporting ATP synthase activity, rotational mechanism; protease binding; ATP binding;
CDS_538_transcript_538	proton-transporting ATPase activity, rotational mechanism; protease binding; ATP binding;
CDS_539_transcript_539	structural constituent of ribosome;
CDS_540_transcript_540	structural constituent of ribosome;
CDS_541_transcript_541	cyclic nucleotide binding; inward rectifier potassium channel activity; outward rectifier potassium channel activity;
CDS_547_transcript_547	carbon-nitrogen ligase activity, with glutamine as amido-N-donor; amidase activity; indoleacetamide hydrolase activity;
CDS_548_transcript_548	carbon-nitrogen ligase activity, with glutamine as amido-N-donor; amidase activity; indoleacetamide hydrolase activity;
CDS_549_transcript_549	extracellular-glutamate-gated ion channel activity; ionotropic glutamate receptor activity;
CDS_550_transcript_550	metal ion binding; electron carrier activity; 2 iron, 2 sulfur cluster binding;
CDS_551_transcript_551	2 iron, 2 sulfur cluster binding; metal ion binding; electron carrier activity;
CDS_554_transcript_554	metalloendopeptidase activity; ATP binding; nucleoside-triphosphatase activity;
CDS_555_transcript_555	metal ion binding; metalloendopeptidase activity;
CDS_556_transcript_556	metal ion binding; metalloendopeptidase activity;
CDS_557_transcript_557	zinc ion binding; transaminase activity; pyridoxal phosphate binding;
CDS_558_transcript_558	zinc ion binding; transaminase activity; pyridoxal phosphate binding;
CDS_559_transcript_559	copper ion binding; electron carrier activity;
CDS_562_transcript_562	glycolate oxidase activity; FMN binding;
CDS_563_transcript_563	hedgehog receptor activity;
CDS_564_transcript_564	hedgehog receptor activity;
CDS_565_transcript_565	ATP binding; ATPase activity;
CDS_566_transcript_566	ion channel activity;
CDS_567_transcript_567	nutrient reservoir activity;
CDS_568_transcript_568	nutrient reservoir activity;
CDS_569_transcript_569	magnesium protoporphyrin IX methyltransferase activity;
CDS_570_transcript_570	magnesium protoporphyrin IX methyltransferase activity;
CDS_572_transcript_572	protein binding; protein serine/threonine kinase activity; sequence-specific DNA binding transcription factor activity; ATP binding;
CDS_573_transcript_573	transmembrane transporter activity;
CDS_574_transcript_574	metal ion binding; electron carrier activity; 2 iron, 2 sulfur cluster binding;
CDS_575_transcript_575	2 iron, 2 sulfur cluster binding; metal ion binding; electron carrier activity;
CDS_576_transcript_576	calcium ion binding;
CDS_577_transcript_577	calcium ion binding;
CDS_578_transcript_578	structural constituent of ribosome;
CDS_579_transcript_579	structural constituent of ribosome;
CDS_580_transcript_580	ATP-dependent peptidase activity;
CDS_581_transcript_581	ATP-dependent peptidase activity;
CDS_582_transcript_582	electron carrier activity;
CDS_583_transcript_583	cyclic nucleotide binding; ion channel activity; calmodulin binding;
CDS_584_transcript_584	cyclic nucleotide binding; ion channel activity; calmodulin binding;
CDS_585_transcript_585	peptidyl-prolyl cis-trans isomerase activity;
CDS_586_transcript_586	peptidyl-prolyl cis-trans isomerase activity;
CDS_587_transcript_587	peptidyl-prolyl cis-trans isomerase activity;
CDS_588_transcript_588	translation elongation factor activity; copper ion binding;
CDS_589_transcript_589	translation elongation factor activity;
CDS_590_transcript_590	ATP binding; ATPase activity;
CDS_591_transcript_591	allantoinase activity; cobalt ion binding; zinc ion binding;
CDS_592_transcript_592	structural constituent of ribosome;
CDS_595_transcript_595	calcium ion binding; protein binding;
CDS_596_transcript_596	catalytic activity;
CDS_597_transcript_597	triose-phosphate isomerase activity;
CDS_598_transcript_598	zinc ion binding; S-(hydroxymethyl)glutathione dehydrogenase activity; alcohol dehydrogenase (NAD) activity;
CDS_599_transcript_599	zinc ion binding; S-(hydroxymethyl)glutathione dehydrogenase activity; alcohol dehydrogenase (NAD) activity;
CDS_600_transcript_600	zinc ion binding; S-(hydroxymethyl)glutathione dehydrogenase activity; alcohol dehydrogenase (NAD) activity;
CDS_601_transcript_601	pyridoxal phosphate binding; catalytic activity;
CDS_602_transcript_602	pyridoxal phosphate binding; catalytic activity;
CDS_603_transcript_603	pyridoxal phosphate binding; catalytic activity;
CDS_604_transcript_604	triose-phosphate isomerase activity;
CDS_605_transcript_605	triose-phosphate isomerase activity;
CDS_609_transcript_609	peptidyl-prolyl cis-trans isomerase activity;
CDS_610_transcript_610	peptidyl-prolyl cis-trans isomerase activity;
CDS_611_transcript_611	peptidyl-prolyl cis-trans isomerase activity;
CDS_612_transcript_612	RNA binding;
CDS_613_transcript_613	GTPase activity; GTP binding;
CDS_614_transcript_614	small GTPase regulator activity;
CDS_616_transcript_616	protein binding; calmodulin-dependent protein kinase activity; calcium ion binding; ATP binding; calcium-dependent protein kinase C activity;
CDS_617_transcript_617	peptidyl-prolyl cis-trans isomerase activity;
CDS_623_transcript_623	glycerol kinase activity; carbohydrate kinase activity;
CDS_624_transcript_624	glycerol kinase activity; carbohydrate kinase activity;
CDS_625_transcript_625	glycerol kinase activity; carbohydrate kinase activity;
CDS_626_transcript_626	galactinol-sucrose galactosyltransferase activity; hydrolase activity, hydrolyzing O-glycosyl compounds; kinase activity;
CDS_627_transcript_627	galactinol-sucrose galactosyltransferase activity; hydrolase activity, hydrolyzing O-glycosyl compounds; kinase activity;
CDS_628_transcript_628	ATP binding;
CDS_629_transcript_629	ATP binding;
CDS_630_transcript_630	ATP binding;
CDS_631_transcript_631	ATP binding;
CDS_633_transcript_633	ferric-chelate reductase activity;
CDS_634_transcript_634	RNA binding; nucleotide binding;
CDS_635_transcript_635	zeaxanthin epoxidase activity; antheraxanthin epoxidase activity; zeaxanthin epoxidase [overall] activity;
CDS_636_transcript_636	zeaxanthin epoxidase activity; antheraxanthin epoxidase activity; zeaxanthin epoxidase [overall] activity;
CDS_637_transcript_637	heme binding; oxidoreductase activity, acting on paired donors, with incorporation or reduction of molecular oxygen; monooxygenase activity; iron ion binding;
CDS_638_transcript_638	heme binding; oxidoreductase activity, acting on paired donors, with incorporation or reduction of molecular oxygen; monooxygenase activity; iron ion binding;
CDS_639_transcript_639	heme binding; oxidoreductase activity, acting on paired donors, with incorporation or reduction of molecular oxygen; monooxygenase activity; iron ion binding;
CDS_640_transcript_640	heme binding; oxidoreductase activity, acting on paired donors, with incorporation or reduction of molecular oxygen; monooxygenase activity; iron ion binding;
CDS_641_transcript_641	L-malate dehydrogenase activity;
CDS_642_transcript_642	threonine-tRNA ligase activity; ATP binding;
CDS_643_transcript_643	threonine-tRNA ligase activity; ATP binding;
CDS_644_transcript_644	structural molecule activity;
CDS_645_transcript_645	sequence-specific DNA binding; sequence-specific DNA binding transcription factor activity; protein heterodimerization activity; protein homodimerization activity;
CDS_646_transcript_646	sequence-specific DNA binding; sequence-specific DNA binding transcription factor activity; protein heterodimerization activity; protein homodimerization activity;
CDS_647_transcript_647	sequence-specific DNA binding; sequence-specific DNA binding transcription factor activity; protein heterodimerization activity; protein homodimerization activity;
CDS_648_transcript_648	sequence-specific DNA binding; sequence-specific DNA binding transcription factor activity; protein heterodimerization activity; protein homodimerization activity;
CDS_649_transcript_649	nucleotidyltransferase activity; ribosome binding;
CDS_650_transcript_650	protein disulfide oxidoreductase activity;
CDS_653_transcript_653	nucleic acid binding; 3'-5' exonuclease activity; nucleotide binding;
CDS_654_transcript_654	structural molecule activity;
CDS_659_transcript_659	flavin adenine dinucleotide binding; squalene monooxygenase activity;
CDS_660_transcript_660	flavin adenine dinucleotide binding; squalene monooxygenase activity;
CDS_661_transcript_661	L-malate dehydrogenase activity;
CDS_662_transcript_662	L-malate dehydrogenase activity;
CDS_663_transcript_663	L-malate dehydrogenase activity;
CDS_664_transcript_664	NAD binding; oxidoreductase activity, acting on the aldehyde or oxo group of donors, NAD or NADP as acceptor; NADP binding;
CDS_665_transcript_665	oxidoreductase activity, acting on the aldehyde or oxo group of donors, NAD or NADP as acceptor; NAD binding; NADP binding;
CDS_666_transcript_666	NAD binding; oxidoreductase activity, acting on the aldehyde or oxo group of donors, NAD or NADP as acceptor; NADP binding;
CDS_667_transcript_667	structural constituent of ribosome;
CDS_668_transcript_668	structural constituent of ribosome;
CDS_669_transcript_669	protein disulfide oxidoreductase activity;
CDS_671_transcript_671	structural constituent of ribosome;
CDS_672_transcript_672	structural constituent of ribosome;
CDS_675_transcript_675	aspartic-type endopeptidase activity;
CDS_678_transcript_678	nucleic acid binding; nucleotide binding;
CDS_679_transcript_679	nucleic acid binding; nucleotide binding;
CDS_680_transcript_680	NAD binding; isocitrate dehydrogenase (NADP+) activity; magnesium ion binding;
CDS_681_transcript_681	NAD binding; isocitrate dehydrogenase (NADP+) activity; magnesium ion binding;
CDS_682_transcript_682	O-methyltransferase activity; protein dimerization activity;
CDS_683_transcript_683	structural constituent of ribosome;
CDS_684_transcript_684	magnesium chelatase activity;
CDS_686_transcript_686	Rab GTPase activator activity;
CDS_687_transcript_687	calmodulin binding;
CDS_688_transcript_688	calmodulin binding;
CDS_691_transcript_691	calcium ion binding;
CDS_692_transcript_692	poly(U) RNA binding; protein binding; oxygen evolving activity; calcium ion binding;
CDS_696_transcript_696	adenosylmethionine decarboxylase activity;
CDS_697_transcript_697	magnesium protoporphyrin IX methyltransferase activity;
CDS_698_transcript_698	magnesium chelatase activity;
CDS_699_transcript_699	adenosylmethionine decarboxylase activity;
CDS_700_transcript_700	ATP binding; protein serine/threonine kinase activity;
CDS_701_transcript_701	ATP binding; protein serine/threonine kinase activity;
CDS_702_transcript_702	GTP binding;
CDS_703_transcript_703	protein binding; GTP binding;
CDS_704_transcript_704	calmodulin binding;
CDS_705_transcript_705	4-hydroxy-3-methylbut-2-en-1-yl diphosphate reductase activity; 4-hydroxy-3-methylbut-2-en-1-yl diphosphate synthase activity;
CDS_706_transcript_706	4-hydroxy-3-methylbut-2-en-1-yl diphosphate reductase activity; 4-hydroxy-3-methylbut-2-en-1-yl diphosphate synthase activity;
CDS_709_transcript_709	structural constituent of cell wall;
CDS_710_transcript_710	ATP:ADP antiporter activity;
CDS_713_transcript_713	metal ion binding; deoxyhypusine monooxygenase activity; lyase activity;
CDS_714_transcript_714	metal ion binding; deoxyhypusine monooxygenase activity; lyase activity;
CDS_717_transcript_717	transferase activity, transferring phosphorus-containing groups;
CDS_718_transcript_718	transferase activity, transferring phosphorus-containing groups;
CDS_719_transcript_719	translation initiation factor activity;
CDS_720_transcript_720	ATP:ADP antiporter activity; ATP binding;
CDS_722_transcript_722	GTP binding; GTPase activity; structural constituent of cytoskeleton;
CDS_723_transcript_723	Rab GDP-dissociation inhibitor activity;
CDS_724_transcript_724	nucleosomal DNA binding;
CDS_725_transcript_725	metal ion binding;
CDS_727_transcript_728	GTP binding; GTPase activity; structural constituent of cytoskeleton;
CDS_728_transcript_729	GTP binding; GTPase activity; structural constituent of cytoskeleton;
CDS_729_transcript_730	translation initiation factor activity;
CDS_730_transcript_731	ATP binding; protein serine/threonine kinase activity;
CDS_733_transcript_734	amino acid binding;
CDS_734_transcript_735	amino acid binding;
CDS_735_transcript_736	amino acid binding;
CDS_736_transcript_737	amino acid binding;
CDS_741_transcript_742	protein binding; serine-type endopeptidase activity; ATP-dependent peptidase activity; mitochondrial light strand promoter anti-sense binding; single-stranded DNA binding; single-stranded RNA binding; sequence-specific DNA binding; ATP binding;
CDS_742_transcript_743	DNA helicase activity; ATP binding;
CDS_743_transcript_744	structural constituent of ribosome;
CDS_744_transcript_745	structural constituent of ribosome;
CDS_745_transcript_746	cytochrome-c oxidase activity;
CDS_746_transcript_747	cytochrome-c oxidase activity;
CDS_747_transcript_748	cytochrome-c oxidase activity;
CDS_748_transcript_749	electron transporter, transferring electrons within the cyclic electron transport pathway of photosynthesis activity; electron transporter, transferring electrons within the noncyclic electron transport pathway of photosynthesis activity; poly(U) RNA binding; ferredoxin-NADP+ reductase activity;
CDS_749_transcript_750	proton-transporting ATP synthase activity, rotational mechanism; ATP binding;
CDS_750_transcript_751	structural constituent of ribosome; nucleotide binding;
CDS_751_transcript_752	structural constituent of ribosome; nucleotide binding;
CDS_752_transcript_753	structural constituent of ribosome; nucleotide binding;
CDS_753_transcript_754	structural constituent of ribosome;
CDS_754_transcript_755	ribulose-bisphosphate carboxylase activity; monooxygenase activity;
CDS_756_transcript_757	lipid binding;
CDS_757_transcript_758	lipid binding;
CDS_758_transcript_759	nucleic acid binding; ATP-dependent helicase activity; ATP binding;
CDS_759_transcript_760	nucleic acid binding; ATP-dependent helicase activity; ATP binding;
CDS_764_transcript_765	GTPase activity; GTP binding;
CDS_765_transcript_766	GTP binding;
CDS_767_transcript_768	oxidoreductase activity, acting on the CH-CH group of donors;
CDS_768_transcript_769	oxidoreductase activity, acting on the CH-CH group of donors;
CDS_769_transcript_770	protein kinase activity; ATP binding;
CDS_770_transcript_771	DNA-dependent ATPase activity; single-stranded DNA binding; ATP binding;
CDS_772_transcript_773	metal ion binding; heat shock protein binding; ATP binding; unfolded protein binding;
CDS_775_transcript_776	dehydrodolichyl diphosphate synthase activity;
CDS_776_transcript_777	dehydrodolichyl diphosphate synthase activity;
CDS_778_transcript_779	nucleoside-triphosphatase activity; ADP binding; ATP binding;
CDS_780_transcript_781	electron transporter, transferring electrons within the cyclic electron transport pathway of photosynthesis activity; electron transporter, transferring electrons within the noncyclic electron transport pathway of photosynthesis activity; poly(U) RNA binding; ferredoxin-NADP+ reductase activity;
CDS_781_transcript_782	guanosine-3',5'-bis(diphosphate) 3'-diphosphatase activity; bis(5'-adenosyl)-pentaphosphatase activity; bis(5'-nucleosyl)-tetraphosphatase (asymmetrical) activity;
CDS_782_transcript_783	guanosine-3',5'-bis(diphosphate) 3'-diphosphatase activity; bis(5'-adenosyl)-pentaphosphatase activity; bis(5'-nucleosyl)-tetraphosphatase (asymmetrical) activity;
CDS_783_transcript_784	heme binding; oxidoreductase activity, acting on paired donors, with incorporation or reduction of molecular oxygen; monooxygenase activity; iron ion binding;
CDS_786_transcript_787	alternative oxidase activity; metal ion binding;
CDS_787_transcript_788	nucleotide binding; RNA binding;
CDS_788_transcript_789	metal ion binding;
CDS_789_transcript_790	translation elongation factor activity; GTPase activity; GTP binding;
CDS_790_transcript_791	translation elongation factor activity; GTPase activity; GTP binding;
CDS_791_transcript_792	translation elongation factor activity; GTP binding;
CDS_792_transcript_793	translation elongation factor activity; GTP binding;
CDS_793_transcript_794	iron ion binding; oxidoreductase activity, acting on paired donors, with incorporation or reduction of molecular oxygen, NAD(P)H as one donor, and incorporation of one atom of oxygen; heme binding;
CDS_794_transcript_795	phosphoribulokinase activity; protein binding; ATP binding;
CDS_795_transcript_796	phosphoribulokinase activity; protein binding; ATP binding;
CDS_796_transcript_797	ATP binding; protein serine/threonine kinase activity;
CDS_797_transcript_798	ATP binding; protein serine/threonine kinase activity;
CDS_798_transcript_799	ATP binding; protein serine/threonine kinase activity;
CDS_799_transcript_800	4-alpha-hydroxytetrahydrobiopterin dehydratase activity;
CDS_800_transcript_801	4-alpha-hydroxytetrahydrobiopterin dehydratase activity;
CDS_801_transcript_802	translation elongation factor activity; GTPase activity; GTP binding;
CDS_802_transcript_803	translation elongation factor activity; GTP binding;
CDS_803_transcript_804	structural constituent of ribosome;
CDS_804_transcript_805	structural constituent of ribosome;
CDS_805_transcript_806	sequence-specific DNA binding; sequence-specific DNA binding transcription factor activity;
CDS_806_transcript_807	cysteine-type endopeptidase inhibitor activity; peptidase activity;
CDS_807_transcript_808	cysteine-type endopeptidase inhibitor activity;
CDS_808_transcript_809	protein heterodimerization activity; sequence-specific DNA binding;
CDS_809_transcript_810	ATP binding; phenylalanine-tRNA ligase activity; magnesium ion binding; tRNA binding;
CDS_810_transcript_811	ATP binding; phenylalanine-tRNA ligase activity; magnesium ion binding; tRNA binding;
CDS_811_transcript_812	acetyl-CoA C-acyltransferase activity;
CDS_815_transcript_816	sequence-specific DNA binding; sequence-specific DNA binding transcription factor activity;
CDS_816_transcript_817	sequence-specific DNA binding; protein binding; sequence-specific DNA binding transcription factor activity;
CDS_817_transcript_818	sequence-specific DNA binding; protein binding; sequence-specific DNA binding transcription factor activity;
CDS_818_transcript_819	DNA binding;
CDS_819_transcript_820	DNA binding;
CDS_820_transcript_821	adenosylhomocysteinase activity; copper ion binding;
CDS_821_transcript_822	copper ion binding; adenosylhomocysteinase activity;
CDS_822_transcript_823	phosphoribulokinase activity; protein binding; ATP binding;
CDS_823_transcript_824	chlorophyll binding;
CDS_824_transcript_825	chlorophyll binding;
CDS_827_transcript_828	malate dehydrogenase (NADP+) activity;
CDS_828_transcript_829	malate dehydrogenase (NADP+) activity;
CDS_829_transcript_830	ATP-dependent NAD(P)H-hydrate dehydratase activity; kinase activity;
CDS_830_transcript_831	phosphoribulokinase activity; protein binding; ATP binding;
CDS_831_transcript_832	chlorophyll binding;
CDS_833_transcript_834	calcium ion binding;
CDS_834_transcript_835	calcium ion binding;
CDS_835_transcript_836	GTP binding;
CDS_836_transcript_837	copper ion binding; dihydrolipoyllysine-residue acetyltransferase activity;
CDS_837_transcript_838	copper ion binding; dihydrolipoyllysine-residue acetyltransferase activity;
CDS_838_transcript_839	copper ion binding; dihydrolipoyllysine-residue acetyltransferase activity;
CDS_839_transcript_840	sequence-specific DNA binding transcription factor activity; DNA binding; protein dimerization activity;
CDS_840_transcript_841	triglyceride lipase activity;
CDS_841_transcript_842	triglyceride lipase activity;
CDS_842_transcript_843	GTP binding;
CDS_843_transcript_844	protein dimerization activity;
CDS_844_transcript_845	nucleic acid binding;
CDS_845_transcript_846	nucleic acid binding;
CDS_846_transcript_847	flavin adenine dinucleotide binding; UDP-N-acetylmuramate dehydrogenase activity; cytokinin dehydrogenase activity;
CDS_847_transcript_848	flavin adenine dinucleotide binding; UDP-N-acetylmuramate dehydrogenase activity; cytokinin dehydrogenase activity;
CDS_848_transcript_849	triglyceride lipase activity;
CDS_851_transcript_853	sequence-specific DNA binding transcription factor activity; DNA binding; protein dimerization activity;
CDS_852_transcript_854	plastoquinol--plastocyanin reductase activity;
CDS_853_transcript_855	ubiquitin-protein ligase activity;
CDS_854_transcript_856	RNA binding;
CDS_855_transcript_857	RNA binding;
CDS_856_transcript_858	glutathione transferase activity; enzyme binding;
CDS_857_transcript_859	transferase activity;
CDS_860_transcript_862	DNA-dependent ATPase activity; single-stranded DNA binding; ATP binding;
CDS_861_transcript_863	histone-lysine N-methyltransferase activity;
CDS_862_transcript_864	iron ion binding; acireductone dioxygenase [iron(II)-requiring] activity;
CDS_863_transcript_865	nucleic acid binding;
CDS_864_transcript_866	nucleic acid binding;
CDS_865_transcript_867	transporter activity;
CDS_866_transcript_868	urea transmembrane transporter activity; water channel activity; methylammonium transmembrane transporter activity;
CDS_867_transcript_869	urea transmembrane transporter activity; water channel activity; methylammonium transmembrane transporter activity;
CDS_868_transcript_870	polygalacturonase activity;
CDS_871_transcript_873	structural constituent of ribosome;
CDS_872_transcript_874	structural constituent of ribosome;
CDS_873_transcript_875	structural constituent of ribosome;
CDS_874_transcript_876	structural constituent of ribosome;
CDS_875_transcript_877	structural constituent of ribosome;
CDS_876_transcript_878	serine-type endopeptidase activity;
CDS_877_transcript_879	serine-type endopeptidase activity;
CDS_878_transcript_880	calmodulin binding;
CDS_879_transcript_881	urea transmembrane transporter activity; water channel activity; methylammonium transmembrane transporter activity;
CDS_880_transcript_882	transporter activity;
CDS_881_transcript_883	transporter activity;
CDS_884_transcript_886	microtubule binding; actin filament binding;
CDS_885_transcript_887	lipid binding;
CDS_886_transcript_888	NAD(P)H oxidase activity; calcium ion binding; peroxidase activity;
CDS_887_transcript_889	NAD(P)H oxidase activity; peroxidase activity; calcium ion binding;
CDS_888_transcript_890	NAD(P)H oxidase activity; calcium ion binding; peroxidase activity;
CDS_890_transcript_892	structural constituent of ribosome;
CDS_891_transcript_893	aspartic-type endopeptidase activity;
CDS_892_transcript_894	aspartic-type endopeptidase activity;
CDS_893_transcript_895	dioxygenase activity;
CDS_894_transcript_896	zinc ion binding; transcription regulatory region DNA binding; sequence-specific DNA binding; sequence-specific DNA binding transcription factor activity;
CDS_895_transcript_897	structural constituent of ribosome;
CDS_896_transcript_898	ATPase activity, coupled to transmembrane movement of substances; ATP binding;
CDS_897_transcript_899	ATPase activity, coupled to transmembrane movement of substances; ATP binding;
CDS_898_transcript_900	ATPase activity, coupled to transmembrane movement of substances; ATP binding;
CDS_899_transcript_901	arsenite-transmembrane transporting ATPase activity; xenobiotic-transporting ATPase activity; phytochelatin transmembrane transporter activity; protein binding;
CDS_900_transcript_902	phytochelatin transmembrane transporter activity; arsenite-transmembrane transporting ATPase activity; ATP binding;
CDS_901_transcript_903	ATPase activity, coupled to transmembrane movement of substances; ATP binding;
CDS_904_transcript_906	calcium ion binding; peroxidase activity; oxidoreductase activity, acting on NAD(P)H, oxygen as acceptor;
CDS_908_transcript_910	zinc ion binding; carbonate dehydratase activity;
CDS_909_transcript_911	aspartic-type endopeptidase activity;
CDS_911_transcript_913	ATP binding; protein serine/threonine kinase activity;
CDS_912_transcript_914	oxidoreductase activity, acting on the aldehyde or oxo group of donors, NAD or NADP as acceptor;
CDS_913_transcript_915	NAD binding; oxidoreductase activity, acting on the aldehyde or oxo group of donors, NAD or NADP as acceptor; NADP binding;
CDS_914_transcript_916	nucleotide binding; RNA binding;
CDS_915_transcript_917	DNA binding; methylated histone residue binding; zinc ion binding;
CDS_916_transcript_918	DNA binding; methylated histone residue binding; zinc ion binding;
CDS_917_transcript_919	molybdenum ion binding; pyridoxal phosphate binding; catalytic activity;
CDS_918_transcript_920	molybdenum ion binding; pyridoxal phosphate binding; catalytic activity;
CDS_919_transcript_921	structural constituent of ribosome;
CDS_921_transcript_923	catalytic activity;
CDS_922_transcript_924	catalytic activity;
CDS_923_transcript_925	catalytic activity;
CDS_924_transcript_926	catalytic activity;
CDS_925_transcript_927	proton-transporting ATPase activity, rotational mechanism;
CDS_926_transcript_928	proton-transporting ATPase activity, rotational mechanism;
CDS_927_transcript_929	proton-transporting ATPase activity, rotational mechanism;
CDS_928_transcript_930	proton-transporting ATPase activity, rotational mechanism;
CDS_929_transcript_931	proton-transporting ATPase activity, rotational mechanism;
CDS_930_transcript_932	proton-transporting ATPase activity, rotational mechanism;
CDS_936_transcript_938	pyridoxal phosphate binding; protein binding; glycine hydroxymethyltransferase activity;
CDS_937_transcript_939	ATP binding; ATPase activity;
CDS_938_transcript_940	ATP binding; ATPase activity;
CDS_939_transcript_941	phospholipid binding; clathrin binding;
CDS_944_transcript_946	NAD binding; NADP binding; glyceraldehyde-3-phosphate dehydrogenase (NAD+) (phosphorylating) activity;
CDS_945_transcript_947	pyridoxal phosphate binding; protein binding; glycine hydroxymethyltransferase activity;
CDS_947_transcript_949	metal ion binding;
CDS_949_transcript_951	alpha-galactosidase activity;
CDS_950_transcript_952	alpha-galactosidase activity;
CDS_951_transcript_953	alpha-galactosidase activity;
CDS_952_transcript_954	transferase activity, transferring alkyl or aryl (other than methyl) groups;
CDS_953_transcript_955	transferase activity, transferring alkyl or aryl (other than methyl) groups;
CDS_954_transcript_956	transferase activity, transferring alkyl or aryl (other than methyl) groups;
CDS_955_transcript_957	transferase activity, transferring alkyl or aryl (other than methyl) groups;
CDS_956_transcript_958	copper ion binding;
CDS_958_transcript_960	O-acyltransferase activity;
CDS_959_transcript_962	iron ion binding;
CDS_960_transcript_963	metal ion binding;
CDS_961_transcript_964	transferase activity, transferring alkyl or aryl (other than methyl) groups;
CDS_962_transcript_965	transferase activity, transferring alkyl or aryl (other than methyl) groups;
CDS_963_transcript_966	metal ion binding;
CDS_964_transcript_967	zinc ion binding;
CDS_965_transcript_968	GTPase activity; structural constituent of cytoskeleton; GTP binding;
CDS_966_transcript_969	catalytic activity;
CDS_967_transcript_970	ATP binding; glucose-1-phosphate adenylyltransferase activity;
CDS_968_transcript_971	ATP binding; glucose-1-phosphate adenylyltransferase activity;
CDS_969_transcript_972	ribulose-bisphosphate carboxylase activity; monooxygenase activity; magnesium ion binding;
CDS_970_transcript_973	metal ion binding; protein serine/threonine phosphatase activity;
CDS_971_transcript_974	metal ion binding; protein serine/threonine phosphatase activity;
CDS_972_transcript_975	lyase activity; ATP citrate synthase activity; ATP binding;
CDS_973_transcript_976	ATP binding; lyase activity;
CDS_974_transcript_977	nucleic acid binding; alanine-tRNA ligase activity; ATP binding;
CDS_975_transcript_978	nucleic acid binding; alanine-tRNA ligase activity; ATP binding;
CDS_976_transcript_979	protein-cysteine S-palmitoyltransferase activity; zinc ion binding;
CDS_977_transcript_980	protein-cysteine S-palmitoyltransferase activity; zinc ion binding;
CDS_978_transcript_981	metal ion binding;
CDS_979_transcript_982	catalytic activity;
CDS_980_transcript_983	catalytic activity;
CDS_981_transcript_984	catalytic activity;
CDS_982_transcript_985	ATP binding;
CDS_983_transcript_986	zinc ion binding; protein-cysteine S-palmitoyltransferase activity;
CDS_985_transcript_988	inorganic phosphate transmembrane transporter activity;
CDS_991_transcript_994	oxidoreductase activity; FMN binding;
CDS_993_transcript_996	copper ion binding; methionine synthase activity; zinc ion binding; 5-methyltetrahydropteroyltriglutamate-homocysteine S-methyltransferase activity;
CDS_994_transcript_997	copper ion binding; methionine synthase activity; zinc ion binding; 5-methyltetrahydropteroyltriglutamate-homocysteine S-methyltransferase activity;
CDS_996_transcript_999	zinc ion binding; cobalt ion binding; serine-type endopeptidase activity;
CDS_997_transcript_1000	zinc ion binding; cobalt ion binding; serine-type endopeptidase activity;
CDS_998_transcript_1001	serine-type endopeptidase activity;
CDS_999_transcript_1002	transporter activity;
CDS_1000_transcript_1003	protein binding; transporter activity;
CDS_1001_transcript_1004	metal ion binding;
CDS_1002_transcript_1005	chlorophyll binding;
CDS_1003_transcript_1006	copper ion binding; methionine synthase activity; zinc ion binding; 5-methyltetrahydropteroyltriglutamate-homocysteine S-methyltransferase activity;
CDS_1004_transcript_1007	copper ion binding; methionine synthase activity; zinc ion binding; 5-methyltetrahydropteroyltriglutamate-homocysteine S-methyltransferase activity;
CDS_1005_transcript_1008	copper ion binding; methionine synthase activity; zinc ion binding; 5-methyltetrahydropteroyltriglutamate-homocysteine S-methyltransferase activity;
CDS_1007_transcript_1010	copper ion binding; methionine synthase activity; zinc ion binding; 5-methyltetrahydropteroyltriglutamate-homocysteine S-methyltransferase activity;
CDS_1008_transcript_1011	calcium-transporting ATPase activity; calmodulin binding; metal ion binding; ATP binding;
CDS_1009_transcript_1012	calcium-transporting ATPase activity; calmodulin binding; metal ion binding; ATP binding;
CDS_1010_transcript_1013	ATPase activity, coupled to transmembrane movement of substances; ATP binding;
CDS_1011_transcript_1014	ATPase activity, coupled to transmembrane movement of substances; ATP binding;
CDS_1012_transcript_1015	ATPase activity, coupled to transmembrane movement of substances; ATP binding;
CDS_1013_transcript_1016	heme binding; electron carrier activity;
CDS_1014_transcript_1017	heme binding; electron carrier activity;
CDS_1015_transcript_1018	Rho GTPase activator activity; phosphatidylinositol binding;
CDS_1016_transcript_1019	structural constituent of ribosome;
CDS_1017_transcript_1020	structural constituent of ribosome;
CDS_1019_transcript_1022	metal ion binding;
CDS_1020_transcript_1023	ribosomal large subunit binding; GTP binding; ribosome binding; ATPase activity; ATP binding;
CDS_1021_transcript_1024	ribosomal large subunit binding; ribosome binding; ATP binding; ATPase activity; GTP binding;
CDS_1022_transcript_1025	ribosomal large subunit binding; GTP binding; ribosome binding; ATPase activity; ATP binding;
CDS_1023_transcript_1026	ribosomal large subunit binding; ribosome binding; ATP binding; ATPase activity; GTP binding;
CDS_1024_transcript_1027	oxidoreductase activity, acting on paired donors, with incorporation or reduction of molecular oxygen, 2-oxoglutarate as one donor, and incorporation of one atom each of oxygen into both donors;
CDS_1025_transcript_1028	oxidoreductase activity, acting on paired donors, with incorporation or reduction of molecular oxygen, 2-oxoglutarate as one donor, and incorporation of one atom each of oxygen into both donors;
CDS_1026_transcript_1029	protein binding; ubiquitin-protein ligase activity; zinc ion binding;
CDS_1027_transcript_1030	alpha,alpha-trehalose-phosphate synthase (UDP-forming) activity; trehalose-phosphatase activity;
CDS_1028_transcript_1031	alpha,alpha-trehalose-phosphate synthase (UDP-forming) activity; trehalose-phosphatase activity;
CDS_1031_transcript_1035	translation initiation factor activity;
CDS_1032_transcript_1036	translation initiation factor activity;
CDS_1033_transcript_1037	translation initiation factor activity;
CDS_1034_transcript_1038	translation initiation factor activity;
CDS_1037_transcript_1041	protein dimerization activity;
CDS_1038_transcript_1042	protein dimerization activity;
CDS_1039_transcript_1043	ATP binding; alpha-glucan, water dikinase activity; protein binding;
CDS_1040_transcript_1044	ATP binding; alpha-glucan, water dikinase activity; protein binding;
CDS_1041_transcript_1045	ATP binding; alpha-glucan, water dikinase activity; protein binding;
CDS_1042_transcript_1046	hydrolase activity, acting on ester bonds;
CDS_1046_transcript_1050	metal ion binding;
CDS_1047_transcript_1051	phosphoglycerate kinase activity; ATP binding;
CDS_1048_transcript_1052	phosphoglycerate kinase activity; ATP binding;
CDS_1049_transcript_1053	transketolase activity;
CDS_1051_transcript_1055	acid phosphatase activity;
CDS_1052_transcript_1056	acid phosphatase activity;
CDS_1053_transcript_1057	translation initiation factor activity;
CDS_1055_transcript_1059	translation initiation factor activity;
CDS_1057_transcript_1061	NAD binding; glycerate dehydrogenase activity; poly(U) RNA binding;
CDS_1058_transcript_1062	NAD binding; glycerate dehydrogenase activity; poly(U) RNA binding;
CDS_1059_transcript_1063	copper ion binding; electron carrier activity;
CDS_1060_transcript_1064	chlorophyll binding;
CDS_1061_transcript_1065	fatty-acyl-CoA binding; lipid binding;
CDS_1062_transcript_1066	structural constituent of ribosome; RNA binding;
CDS_1063_transcript_1067	structural constituent of ribosome; RNA binding;
CDS_1064_transcript_1068	structural constituent of ribosome; RNA binding;
CDS_1065_transcript_1069	structural constituent of ribosome; RNA binding;
CDS_1066_transcript_1070	structural constituent of ribosome; RNA binding;
CDS_1069_transcript_1073	GTP binding;
CDS_1072_transcript_1076	structural constituent of ribosome; RNA binding;
CDS_1073_transcript_1077	ATP binding; protein serine/threonine kinase activity;
CDS_1074_transcript_1078	ATP binding; protein serine/threonine kinase activity;
CDS_1075_transcript_1079	NAD binding; glycerate dehydrogenase activity; poly(U) RNA binding;
CDS_1076_transcript_1080	NAD binding; glycerate dehydrogenase activity; poly(U) RNA binding;
CDS_1077_transcript_1081	metal ion binding; lactoylglutathione lyase activity;
CDS_1078_transcript_1082	structural molecule activity;
CDS_1079_transcript_1083	structural molecule activity;
CDS_1080_transcript_1084	calmodulin binding;
CDS_1081_transcript_1085	transferase activity, transferring acyl groups other than amino-acyl groups;
CDS_1082_transcript_1086	3-oxoacyl-[acyl-carrier-protein] synthase activity;
CDS_1083_transcript_1087	transferase activity, transferring acyl groups other than amino-acyl groups;
CDS_1084_transcript_1088	3-oxoacyl-[acyl-carrier-protein] synthase activity;
CDS_1085_transcript_1089	metal ion binding;
CDS_1086_transcript_1090	inorganic diphosphatase activity; hydrogen-translocating pyrophosphatase activity;
CDS_1087_transcript_1091	inorganic diphosphatase activity; hydrogen-translocating pyrophosphatase activity;
CDS_1088_transcript_1092	structural constituent of ribosome;
CDS_1089_transcript_1093	ATP binding; ATPase activity; protein homodimerization activity;
CDS_1090_transcript_1094	metal ion binding; chlorophyll binding;
CDS_1091_transcript_1095	ATP binding; phosphoribulokinase activity;
CDS_1092_transcript_1096	metal ion binding; protein serine/threonine phosphatase activity;
CDS_1093_transcript_1097	metal ion binding; protein serine/threonine phosphatase activity;
CDS_1098_transcript_1102	nuclease activity;
CDS_1099_transcript_1103	sequence-specific DNA binding; nuclease activity;
CDS_1100_transcript_1104	GTPase activity; GTP binding;
CDS_1101_transcript_1105	ATP binding; aminoacyl-tRNA ligase activity;
CDS_1102_transcript_1106	sequence-specific DNA binding; nuclease activity;
CDS_1103_transcript_1107	nuclease activity;
CDS_1104_transcript_1108	ATP binding; unfolded protein binding;
CDS_1105_transcript_1109	ATP binding; unfolded protein binding;
CDS_1106_transcript_1110	ATP binding; unfolded protein binding;
CDS_1109_transcript_1113	auxin:hydrogen symporter activity;
CDS_1110_transcript_1114	auxin:hydrogen symporter activity;
CDS_1111_transcript_1115	ATP binding; protein binding; pantothenate kinase activity;
CDS_1113_transcript_1117	sequence-specific DNA binding; sequence-specific DNA binding transcription factor activity; protein heterodimerization activity; protein homodimerization activity;
CDS_1114_transcript_1118	mannose-6-phosphate isomerase activity;
CDS_1115_transcript_1119	mannose-6-phosphate isomerase activity;
CDS_1116_transcript_1120	ATP binding; unfolded protein binding;
CDS_1117_transcript_1121	ATP binding; unfolded protein binding;
CDS_1118_transcript_1122	structural constituent of ribosome;
CDS_1119_transcript_1123	structural constituent of ribosome;
CDS_1124_transcript_1128	metal ion binding;
CDS_1125_transcript_1129	ATP binding; protein binding; pantothenate kinase activity;
CDS_1126_transcript_1130	ATP binding; protein binding; pantothenate kinase activity;
CDS_1128_transcript_1132	heat shock protein binding; metal ion binding; ATP binding; unfolded protein binding;
CDS_1129_transcript_1133	heat shock protein binding; metal ion binding; unfolded protein binding; ATP binding;
CDS_1130_transcript_1134	poly(U) RNA binding; protein binding; oxygen evolving activity; calcium ion binding;
CDS_1132_transcript_1136	ATP binding; protein serine/threonine kinase activity;
CDS_1134_transcript_1138	acetyl-CoA C-acyltransferase activity;
CDS_1135_transcript_1139	sulfotransferase activity;
CDS_1136_transcript_1140	ATP binding;
CDS_1137_transcript_1141	ATP binding;
CDS_1139_transcript_1143	NADPH dehydrogenase activity; poly(U) RNA binding;
CDS_1140_transcript_1144	metal ion binding; heat shock protein binding; ATP binding; unfolded protein binding;
CDS_1141_transcript_1145	heat shock protein binding; metal ion binding; unfolded protein binding; ATP binding;
CDS_1142_transcript_1146	NADPH dehydrogenase activity; electron transporter, transferring electrons within the cyclic electron transport pathway of photosynthesis activity; poly(U) RNA binding; electron transporter, transferring electrons within the noncyclic electron transport pathway of photosynthesis activity; ferredoxin-NADP+ reductase activity;
CDS_1143_transcript_1147	protein binding;
CDS_1144_transcript_1148	transferase activity, transferring acyl groups other than amino-acyl groups;
CDS_1145_transcript_1149	ATPase activity, coupled to transmembrane movement of substances; ATP binding;
CDS_1146_transcript_1150	ATPase activity, coupled to transmembrane movement of substances; ATP binding;
CDS_1149_transcript_1153	nucleotide binding;
CDS_1150_transcript_1154	nucleotide binding;
CDS_1152_transcript_1156	protein binding; nucleotide binding;
CDS_1155_transcript_1159	protein binding; nucleotide binding;
CDS_1158_transcript_1162	metal ion binding; protein serine/threonine phosphatase activity; protein kinase binding;
CDS_1159_transcript_1163	metal ion binding; protein serine/threonine phosphatase activity; protein kinase binding;
CDS_1160_transcript_1164	metal ion binding; protein serine/threonine phosphatase activity; protein kinase binding;
CDS_1161_transcript_1165	calcium ion binding;
CDS_1163_transcript_1167	structural constituent of ribosome; RNA binding;
CDS_1165_transcript_1169	CTP synthase activity; ATP binding;
CDS_1166_transcript_1170	CTP synthase activity; ATP binding;
CDS_1169_transcript_1173	ATP binding; galactokinase activity;
CDS_1170_transcript_1174	oxidoreductase activity;
CDS_1171_transcript_1175	NADPH dehydrogenase activity; poly(U) RNA binding;
CDS_1177_transcript_1182	endoribonuclease activity; siRNA binding; protein binding; miRNA binding;
CDS_1178_transcript_1183	nucleic acid binding;
CDS_1179_transcript_1184	oxidoreductase activity; electron transporter, transferring electrons within the cyclic electron transport pathway of photosynthesis activity; iron ion binding;
CDS_1181_transcript_1186	calmodulin binding;
CDS_1182_transcript_1187	calmodulin binding;
CDS_1183_transcript_1188	structural constituent of ribosome;
CDS_1185_transcript_1190	ATP binding; protein serine/threonine kinase activity;
CDS_1187_transcript_1192	zinc ion binding;
CDS_1188_transcript_1193	zinc ion binding;
CDS_1189_transcript_1194	zinc ion binding;
CDS_1190_transcript_1195	zinc ion binding;
CDS_1191_transcript_1196	copper ion binding; methionine adenosyltransferase activity; ATP binding;
CDS_1192_transcript_1197	copper ion binding; methionine adenosyltransferase activity; ATP binding;
CDS_1197_transcript_1202	U6 snRNA binding; U5 snRNA binding;
CDS_1198_transcript_1203	protein serine/threonine phosphatase activity;
CDS_1199_transcript_1204	transmembrane transporter activity;
CDS_1202_transcript_1207	ATP binding;
CDS_1203_transcript_1208	ATP binding;
CDS_1204_transcript_1209	ribulose-1,5-bisphosphate carboxylase/oxygenase activator activity; ADP binding; ATP binding;
CDS_1205_transcript_1210	phenylalanine ammonia-lyase activity;
CDS_1206_transcript_1211	phenylalanine ammonia-lyase activity;
CDS_1208_transcript_1213	fructose 1,6-bisphosphate 1-phosphatase activity;
CDS_1209_transcript_1214	fructose 1,6-bisphosphate 1-phosphatase activity;
CDS_1210_transcript_1215	phosphoribosylformylglycinamidine synthase activity;
CDS_1211_transcript_1216	ATP binding; phosphoribosylformylglycinamidine synthase activity;
CDS_1214_transcript_1219	ATP binding;
CDS_1215_transcript_1220	ATP binding;
CDS_1216_transcript_1221	ATP binding;
CDS_1217_transcript_1222	ATP binding;
CDS_1218_transcript_1223	nucleic acid binding; ATP-dependent helicase activity; ATP binding;
CDS_1219_transcript_1224	nucleic acid binding; ATP-dependent helicase activity; ATP binding;
CDS_1221_transcript_1226	U6 snRNA binding; U5 snRNA binding;
CDS_1222_transcript_1227	U6 snRNA binding; U5 snRNA binding;
CDS_1223_transcript_1228	U6 snRNA binding; U5 snRNA binding;
CDS_1225_transcript_1230	sequence-specific DNA binding transcription factor activity; transcription regulatory region sequence-specific DNA binding; protein homodimerization activity;
CDS_1226_transcript_1231	sequence-specific DNA binding transcription factor activity; transcription regulatory region sequence-specific DNA binding; protein homodimerization activity;
CDS_1229_transcript_1234	chlorophyll(ide) b reductase activity; protein binding;
CDS_1230_transcript_1235	chlorophyll(ide) b reductase activity; protein binding;
CDS_1231_transcript_1236	chlorophyll(ide) b reductase activity; protein binding;
CDS_1237_transcript_1242	phosphoglycerate transmembrane transporter activity; inorganic phosphate transmembrane transporter activity; triose-phosphate transmembrane transporter activity; glucose-6-phosphate transmembrane transporter activity; antiporter activity;
CDS_1238_transcript_1243	metal ion binding; chlorophyll binding;
CDS_1242_transcript_1247	inorganic phosphate transmembrane transporter activity; organic anion transmembrane transporter activity;
CDS_1243_transcript_1248	iron ion binding; protein binding; heme binding; oxygen binding; alkane 1-monooxygenase activity;
CDS_1244_transcript_1249	phosphoglycerate transmembrane transporter activity; inorganic phosphate transmembrane transporter activity; triose-phosphate transmembrane transporter activity; glucose-6-phosphate transmembrane transporter activity;
CDS_1245_transcript_1250	phosphoglycerate transmembrane transporter activity; inorganic phosphate transmembrane transporter activity; triose-phosphate transmembrane transporter activity; glucose-6-phosphate transmembrane transporter activity; antiporter activity;
CDS_1246_transcript_1251	phytochrome binding; DNA binding; nuclease activity; mRNA 5'-UTR binding;
CDS_1247_transcript_1252	phytochrome binding; DNA binding; nuclease activity; mRNA 5'-UTR binding;
CDS_1248_transcript_1253	phytochrome binding; DNA binding; nuclease activity; mRNA 5'-UTR binding;
CDS_1249_transcript_1254	metal ion binding; phytochrome binding; DNA binding; nuclease activity; mRNA 5'-UTR binding;
CDS_1250_transcript_1255	sequence-specific DNA binding transcription factor activity; transcription regulatory region sequence-specific DNA binding; protein homodimerization activity;
CDS_1251_transcript_1256	iron ion binding; protein binding; heme binding; oxygen binding; alkane 1-monooxygenase activity;
CDS_1252_transcript_1257	DNA binding; protein heterodimerization activity;
CDS_1253_transcript_1258	DNA binding; protein heterodimerization activity;
CDS_1254_transcript_1259	DNA binding; protein heterodimerization activity;
CDS_1262_transcript_1267	ubiquitin binding;
CDS_1263_transcript_1268	methyltransferase activity;
CDS_1264_transcript_1269	methyltransferase activity;
CDS_1265_transcript_1270	methyltransferase activity;
CDS_1267_transcript_1272	2 iron, 2 sulfur cluster binding; metal ion binding; electron carrier activity;
CDS_1268_transcript_1273	histidinol dehydrogenase activity; NAD binding; zinc ion binding;
CDS_1269_transcript_1274	blue light photoreceptor activity; phosphorelay sensor kinase activity; protein serine/threonine kinase activity; identical protein binding; ATP binding; FMN binding;
CDS_1270_transcript_1275	blue light photoreceptor activity; phosphorelay sensor kinase activity; protein serine/threonine kinase activity; identical protein binding; ATP binding; FMN binding;
CDS_1273_transcript_1278	endopeptidase inhibitor activity;
CDS_1274_transcript_1279	protein binding; auxin efflux transmembrane transporter activity; ATPase activity, coupled to transmembrane movement of substances; ATP binding;
CDS_1275_transcript_1280	sequence-specific DNA binding; sequence-specific DNA binding transcription factor activity; protein heterodimerization activity;
CDS_1279_transcript_1284	transferase activity;
CDS_1280_transcript_1285	ATP binding; unfolded protein binding;
CDS_1281_transcript_1286	ATP binding; unfolded protein binding;
CDS_1282_transcript_1287	ATP binding; unfolded protein binding;
CDS_1284_transcript_1289	ATP binding; protein serine/threonine kinase activity;
CDS_1285_transcript_1290	calcium ion binding;
CDS_1286_transcript_1291	microtubule binding; ATP binding; microtubule motor activity;
CDS_1287_transcript_1292	microtubule binding; ATP binding; microtubule motor activity;
CDS_1288_transcript_1293	microtubule binding; ATP binding; microtubule motor activity;
CDS_1292_transcript_1297	cysteine-type peptidase activity;
CDS_1293_transcript_1298	calmodulin binding; sequence-specific DNA binding; sequence-specific DNA binding transcription factor activity;
CDS_1294_transcript_1299	calmodulin binding; sequence-specific DNA binding; sequence-specific DNA binding transcription factor activity;
CDS_1297_transcript_1302	enzyme regulator activity; proton-transporting ATPase activity, rotational mechanism; proton-transporting ATP synthase activity, rotational mechanism;
CDS_1298_transcript_1303	GTP binding; translation initiation factor activity; GTPase activity;
CDS_1299_transcript_1304	GTP binding; translation initiation factor activity; GTPase activity;
CDS_1300_transcript_1305	lipid binding;
CDS_1301_transcript_1306	lipid binding;
CDS_1302_transcript_1307	cysteine-type peptidase activity;
CDS_1303_transcript_1308	enzyme regulator activity; proton-transporting ATPase activity, rotational mechanism; proton-transporting ATP synthase activity, rotational mechanism;
CDS_1307_transcript_1312	omega peptidase activity;
CDS_1310_transcript_1315	alanine-glyoxylate transaminase activity; serine-glyoxylate transaminase activity; serine-pyruvate transaminase activity; pyridoxal phosphate binding;
CDS_1311_transcript_1316	alanine-glyoxylate transaminase activity; serine-glyoxylate transaminase activity; serine-pyruvate transaminase activity; pyridoxal phosphate binding;
CDS_1312_transcript_1317	glycine dehydrogenase (decarboxylating) activity;
CDS_1313_transcript_1318	aspartic-type endopeptidase activity;
CDS_1314_transcript_1319	aspartic-type endopeptidase activity;
CDS_1315_transcript_1320	structural constituent of ribosome; RNA binding;
CDS_1316_transcript_1321	magnesium protoporphyrin IX methyltransferase activity;
CDS_1317_transcript_1322	NAD binding; oxidoreductase activity, acting on the aldehyde or oxo group of donors, NAD or NADP as acceptor; NADP binding;
CDS_1319_transcript_1324	identical protein binding; oxidoreductase activity, acting on iron-sulfur proteins as donors;
CDS_1322_transcript_1327	structural constituent of ribosome;
CDS_1324_transcript_1329	rRNA binding; structural constituent of ribosome;
CDS_1325_transcript_1330	rRNA binding; structural constituent of ribosome;
CDS_1326_transcript_1331	structural constituent of ribosome;
CDS_1327_transcript_1332	structural constituent of ribosome;
CDS_1328_transcript_1333	phosphatidylinositol binding; protein heterodimerization activity;
CDS_1329_transcript_1334	phosphatidylinositol binding; protein heterodimerization activity;
CDS_1330_transcript_1335	phospholipid binding; protein heterodimerization activity;
CDS_1331_transcript_1336	rRNA binding; structural constituent of ribosome;
CDS_1332_transcript_1337	metalloendopeptidase activity; ATP binding; nucleoside-triphosphatase activity;
CDS_1333_transcript_1338	NAD binding; glycerol-3-phosphate dehydrogenase [NAD+] activity;
CDS_1334_transcript_1339	protein homodimerization activity; chromatin binding;
CDS_1341_transcript_1346	structural constituent of ribosome;
CDS_1343_transcript_1348	ubiquitin-protein ligase activity;
CDS_1344_transcript_1349	ubiquitin-protein ligase activity;
CDS_1345_transcript_1350	phosphoglycerate kinase activity; ATP binding;
CDS_1346_transcript_1351	phosphoglycerate kinase activity; ATP binding;
CDS_1347_transcript_1352	phosphoglycerate kinase activity; ATP binding;
CDS_1349_transcript_1354	copper ion binding; ATP binding; glutamate-ammonia ligase activity;
CDS_1350_transcript_1355	structural constituent of ribosome;
CDS_1351_transcript_1356	structural constituent of ribosome;
CDS_1352_transcript_1357	structural constituent of ribosome;
CDS_1353_transcript_1358	phosphoglycerate kinase activity; ATP binding;
CDS_1354_transcript_1359	phosphoglycerate kinase activity; ATP binding;
CDS_1357_transcript_1362	protein binding; peptidyl-prolyl cis-trans isomerase activity;
CDS_1358_transcript_1363	protein binding; peptidyl-prolyl cis-trans isomerase activity;
CDS_1363_transcript_1368	electron carrier activity; copper ion binding;
CDS_1365_transcript_1370	glycogen phosphorylase activity; pyridoxal phosphate binding;
CDS_1367_transcript_1372	protein heterodimerization activity; sequence-specific DNA binding; sequence-specific DNA binding transcription factor activity;
CDS_1368_transcript_1373	structural constituent of ribosome;
CDS_1369_transcript_1374	sequence-specific DNA binding transcription factor activity; sequence-specific DNA binding; protein heterodimerization activity;
CDS_1373_transcript_1378	nucleic acid binding; alanine-tRNA ligase activity; ATP binding;
CDS_1374_transcript_1379	nucleic acid binding; alanine-tRNA ligase activity; ATP binding;
CDS_1375_transcript_1380	ATP binding; protein serine/threonine kinase activity;
CDS_1376_transcript_1381	ATP binding; protein serine/threonine kinase activity;
CDS_1377_transcript_1382	ATP binding; protein serine/threonine kinase activity;
CDS_1378_transcript_1383	ATP binding; protein serine/threonine kinase activity;
CDS_1379_transcript_1384	protein binding; DNA binding; sequence-specific DNA binding transcription factor activity; chromatin binding; phosphorelay response regulator activity;
CDS_1380_transcript_1385	glycogen phosphorylase activity; pyridoxal phosphate binding;
CDS_1381_transcript_1386	catalytic activity; DNA binding;
CDS_1382_transcript_1387	catalytic activity; DNA binding;
CDS_1387_transcript_1392	motor activity; ATPase activity, coupled to transmembrane movement of substances;
CDS_1389_transcript_1394	protein binding; DNA binding; sequence-specific DNA binding transcription factor activity; chromatin binding; phosphorelay response regulator activity;
CDS_1390_transcript_1395	protein binding; sequence-specific DNA binding transcription factor activity;
CDS_1391_transcript_1396	auxin:hydrogen symporter activity;
CDS_1395_transcript_1400	DNA-3-methyladenine glycosylase activity;
CDS_1397_transcript_1402	translation initiation factor activity;
CDS_1398_transcript_1403	translation initiation factor activity;
CDS_1399_transcript_1404	translation initiation factor activity;
CDS_1400_transcript_1405	sequence-specific DNA binding transcription factor activity; DNA binding; protein dimerization activity;
CDS_1401_transcript_1406	sugar:hydrogen symporter activity;
CDS_1402_transcript_1407	sugar:hydrogen symporter activity;
CDS_1403_transcript_1408	identical protein binding; serine-type endopeptidase activity;
CDS_1406_transcript_1411	NAD binding; oxidoreductase activity, acting on the aldehyde or oxo group of donors, NAD or NADP as acceptor; NADP binding;
CDS_1408_transcript_1413	translation initiation factor activity;
CDS_1410_transcript_1415	hedgehog receptor activity;
CDS_1411_transcript_1416	racemase and epimerase activity, acting on carbohydrates and derivatives;
CDS_1412_transcript_1417	racemase and epimerase activity, acting on carbohydrates and derivatives;
CDS_1413_transcript_1418	glucose-6-phosphate isomerase activity;
CDS_1416_transcript_1421	mRNA 5'-UTR binding; 4 iron, 4 sulfur cluster binding; aconitate hydratase activity; 1-aminocyclopropane-1-carboxylate oxidase activity; copper ion binding;
CDS_1417_transcript_1422	mRNA 5'-UTR binding; 4 iron, 4 sulfur cluster binding; aconitate hydratase activity; 1-aminocyclopropane-1-carboxylate oxidase activity; copper ion binding;
CDS_1418_transcript_1423	mRNA 5'-UTR binding; 4 iron, 4 sulfur cluster binding; aconitate hydratase activity; 1-aminocyclopropane-1-carboxylate oxidase activity; copper ion binding;
CDS_1421_transcript_1426	protein kinase activity; ATP binding;
CDS_1422_transcript_1427	protein kinase activity; ATP binding;
CDS_1423_transcript_1428	protein kinase activity; ATP binding;
CDS_1424_transcript_1429	calmodulin binding;
CDS_1425_transcript_1430	cellobiose glucosidase activity; amygdalin beta-glucosidase activity; beta-mannosidase activity; esculin beta-glucosidase activity; 4-methylumbelliferyl-beta-D-glucopyranoside beta-glucosidase activity; beta-gentiobiose beta-glucosidase activity;
CDS_1426_transcript_1431	cellobiose glucosidase activity; amygdalin beta-glucosidase activity; beta-mannosidase activity; esculin beta-glucosidase activity; 4-methylumbelliferyl-beta-D-glucopyranoside beta-glucosidase activity; beta-gentiobiose beta-glucosidase activity;
CDS_1427_transcript_1432	RNA binding; nucleotide binding;
CDS_1428_transcript_1433	zinc ion binding; nucleic acid binding; nucleotide binding;
CDS_1429_transcript_1434	RNA binding; nucleotide binding;
CDS_1430_transcript_1435	RNA binding; nucleotide binding;
CDS_1431_transcript_1436	Ran GTPase binding; lyase activity;
CDS_1434_transcript_1439	mRNA 5'-UTR binding; 4 iron, 4 sulfur cluster binding; aconitate hydratase activity; 1-aminocyclopropane-1-carboxylate oxidase activity; copper ion binding;
CDS_1436_transcript_1441	cysteine-type peptidase activity;
CDS_1437_transcript_1442	cysteine-type peptidase activity;
CDS_1438_transcript_1443	rRNA binding; protein self-association;
CDS_1439_transcript_1444	NADPH dehydrogenase activity; poly(U) RNA binding;
CDS_1441_transcript_1446	flavin adenine dinucleotide binding; monodehydroascorbate reductase (NADH) activity;
CDS_1442_transcript_1447	flavin adenine dinucleotide binding; monodehydroascorbate reductase (NADH) activity;
CDS_1443_transcript_1448	flavin adenine dinucleotide binding; monodehydroascorbate reductase (NADH) activity;
CDS_1444_transcript_1449	metal ion binding; ribulose-phosphate 3-epimerase activity;
CDS_1446_transcript_1451	protein kinase activity; ATP binding; transporter activity;
CDS_1447_transcript_1452	protein kinase activity; ATP binding; transporter activity;
CDS_1453_transcript_1458	carbohydrate kinase activity; ATP binding; starch binding;
CDS_1454_transcript_1459	starch binding;
CDS_1455_transcript_1460	hydrolase activity, acting on acid anhydrides, catalyzing transmembrane movement of substances; actin filament binding; ATP binding;
CDS_1456_transcript_1461	hydrolase activity, acting on acid anhydrides, catalyzing transmembrane movement of substances; actin filament binding; ATP binding;
CDS_1457_transcript_1462	proton-transporting ATP synthase activity, rotational mechanism; actin filament binding; ATP binding;
CDS_1458_transcript_1463	hydrolase activity, acting on acid anhydrides, catalyzing transmembrane movement of substances; actin filament binding; ATP binding;
CDS_1459_transcript_1464	hydrolase activity, acting on acid anhydrides, catalyzing transmembrane movement of substances; actin filament binding; ATP binding;
CDS_1461_transcript_1466	structural constituent of ribosome; RNA binding;
CDS_1462_transcript_1467	RNA binding; structural constituent of ribosome;
CDS_1463_transcript_1468	structural constituent of ribosome; RNA binding;
CDS_1464_transcript_1469	structural constituent of ribosome; RNA binding;
CDS_1465_transcript_1470	RNA binding; structural constituent of ribosome;
CDS_1470_transcript_1476	phosphoric diester hydrolase activity;
CDS_1474_transcript_1480	adenylate kinase activity; ATP binding;
CDS_1476_transcript_1482	metal ion binding;
CDS_1477_transcript_1483	peptidase activity;
CDS_1478_transcript_1484	cysteine-type peptidase activity;
CDS_1479_transcript_1485	peptidase activity;
CDS_1480_transcript_1486	peptidase activity;
CDS_1481_transcript_1487	protein serine/threonine kinase activity; ATP binding;
CDS_1482_transcript_1488	sequence-specific DNA binding transcription factor activity; zinc ion binding; protein binding;
CDS_1483_transcript_1489	sequence-specific DNA binding transcription factor activity; zinc ion binding; protein binding;
CDS_1484_transcript_1490	sequence-specific DNA binding transcription factor activity; zinc ion binding;
CDS_1487_transcript_1493	antiporter activity; GTP diphosphokinase activity;
CDS_1490_transcript_1496	GTP diphosphokinase activity; kinase activity;
CDS_1491_transcript_1497	GTP diphosphokinase activity;
CDS_1492_transcript_1498	NAD binding; metal ion binding; malate dehydrogenase (decarboxylating) (NAD+) activity;
CDS_1493_transcript_1499	NAD binding; oxidoreductase activity, acting on NAD(P)H, NAD(P) as acceptor; malate dehydrogenase (decarboxylating) (NADP+) activity; metal ion binding; malate dehydrogenase (decarboxylating) (NAD+) activity;
CDS_1496_transcript_1502	DNA binding; sequence-specific DNA binding transcription factor activity; chromatin binding;
CDS_1499_transcript_1505	calmodulin binding; transcription cofactor activity; zinc ion binding; histone acetyltransferase activity;
CDS_1500_transcript_1506	calmodulin binding; transcription cofactor activity; zinc ion binding; histone acetyltransferase activity;
CDS_1501_transcript_1507	copper ion binding; ATP binding; glutamate-ammonia ligase activity;
CDS_1502_transcript_1508	copper ion binding; ATP binding; glutamate-ammonia ligase activity;
CDS_1503_transcript_1509	protein N-acetylglucosaminyltransferase activity; alpha-1,3-mannosylglycoprotein 2-beta-N-acetylglucosaminyltransferase activity;
CDS_1504_transcript_1510	protein N-acetylglucosaminyltransferase activity; alpha-1,3-mannosylglycoprotein 2-beta-N-acetylglucosaminyltransferase activity;
CDS_1505_transcript_1511	glyoxylate reductase (NADP) activity; phosphogluconate dehydrogenase (decarboxylating) activity; coenzyme binding;
CDS_1506_transcript_1512	phosphogluconate dehydrogenase (decarboxylating) activity; coenzyme binding;
CDS_1507_transcript_1513	iron ion binding; oxidoreductase activity, acting on paired donors, with incorporation or reduction of molecular oxygen, 2-oxoglutarate as one donor, and incorporation of one atom each of oxygen into both donors;
CDS_1508_transcript_1514	poly(U) RNA binding; nucleotide binding;
CDS_1509_transcript_1515	poly(U) RNA binding; nucleotide binding;
CDS_1510_transcript_1516	poly(U) RNA binding; nucleotide binding;
CDS_1511_transcript_1517	polygalacturonate 4-alpha-galacturonosyltransferase activity;
CDS_1512_transcript_1518	transferase activity, transferring glycosyl groups;
CDS_1513_transcript_1519	transferase activity, transferring glycosyl groups;
CDS_1514_transcript_1520	1-deoxy-D-xylulose-5-phosphate synthase activity;
CDS_1515_transcript_1521	1-deoxy-D-xylulose-5-phosphate synthase activity;
CDS_1516_transcript_1522	1-deoxy-D-xylulose-5-phosphate synthase activity;
CDS_1517_transcript_1523	NAD binding; metal ion binding; malate dehydrogenase (decarboxylating) (NAD+) activity;
CDS_1518_transcript_1524	ADP binding; ATP binding; nucleoside-triphosphatase activity;
CDS_1520_transcript_1526	protein binding; sequence-specific DNA binding transcription factor activity;
CDS_1530_transcript_1536	inorganic diphosphatase activity; hydrogen-translocating pyrophosphatase activity;
CDS_1531_transcript_1537	inorganic diphosphatase activity; hydrogen-translocating pyrophosphatase activity;
CDS_1532_transcript_1538	inorganic diphosphatase activity; hydrogen-translocating pyrophosphatase activity;
CDS_1536_transcript_1542	protein binding; structural molecule activity;
CDS_1537_transcript_1543	carbohydrate binding; beta-galactosidase activity;
CDS_1538_transcript_1544	carbohydrate binding; beta-galactosidase activity;
CDS_1539_transcript_1545	carbohydrate binding; beta-galactosidase activity;
CDS_1540_transcript_1546	carbohydrate binding; beta-galactosidase activity;
CDS_1541_transcript_1547	protein binding; nucleotide binding;
CDS_1542_transcript_1548	protein binding; nucleotide binding;
CDS_1543_transcript_1549	protein binding; ferrochelatase activity; protein serine/threonine kinase activity;
CDS_1544_transcript_1550	protein binding; ferrochelatase activity; protein serine/threonine kinase activity;
CDS_1545_transcript_1551	metal ion binding;
CDS_1546_transcript_1552	microtubule binding; ATP binding; microtubule motor activity;
CDS_1547_transcript_1553	oxidoreductase activity; copper ion binding; ATP binding; zinc ion binding;
CDS_1548_transcript_1554	oxidoreductase activity; copper ion binding; ATP binding; zinc ion binding;
CDS_1549_transcript_1555	phosphorelay response regulator activity; transcription regulatory region DNA binding; protein binding; sequence-specific DNA binding transcription factor activity;
CDS_1551_transcript_1557	adenyl nucleotide binding; flavin adenine dinucleotide binding; oxidoreductase activity, acting on CH-OH group of donors;
CDS_1553_transcript_1559	phosphorelay response regulator activity; DNA binding; protein binding;
CDS_1554_transcript_1560	adenyl nucleotide binding; flavin adenine dinucleotide binding; oxidoreductase activity, acting on CH-OH group of donors;
CDS_1555_transcript_1561	adenyl nucleotide binding; flavin adenine dinucleotide binding; oxidoreductase activity, acting on CH-OH group of donors;
CDS_1559_transcript_1565	motor activity; ATPase activity, coupled to transmembrane movement of substances; ATP binding;
CDS_1560_transcript_1566	ATPase activity, coupled to transmembrane movement of substances; ATP binding;
CDS_1561_transcript_1567	Ran GTPase binding;
CDS_1562_transcript_1568	Ran GTPase binding;
CDS_1563_transcript_1569	ATP-dependent peptidase activity; ATP binding;
CDS_1566_transcript_1572	osmosensor activity; protein histidine kinase binding; phosphorelay sensor kinase activity; phosphorelay response regulator activity; ATP binding;
CDS_1567_transcript_1573	osmosensor activity; protein histidine kinase binding; phosphorelay sensor kinase activity; phosphorelay response regulator activity; ATP binding;
CDS_1568_transcript_1574	DNA binding; protein heterodimerization activity;
CDS_1572_transcript_1578	phosphatidylinositol binding;
CDS_1573_transcript_1579	transporter activity;
CDS_1574_transcript_1580	transporter activity;
CDS_1578_transcript_1584	6-phosphofructo-2-kinase activity; fructose-2,6-bisphosphate 2-phosphatase activity; ATP binding; starch binding;
CDS_1579_transcript_1585	copper ion binding;
CDS_1580_transcript_1586	copper ion binding;
CDS_1581_transcript_1587	malate dehydrogenase (NADP+) activity;
CDS_1582_transcript_1588	sequence-specific DNA binding transcription factor activity; zinc ion binding; protein binding;
CDS_1583_transcript_1589	sequence-specific DNA binding transcription factor activity; zinc ion binding; protein binding;
CDS_1584_transcript_1590	sequence-specific DNA binding transcription factor activity; zinc ion binding; protein binding;
CDS_1585_transcript_1591	sequence-specific DNA binding transcription factor activity; zinc ion binding;
CDS_1586_transcript_1592	sequence-specific DNA binding transcription factor activity;
CDS_1588_transcript_1594	copper ion binding;
CDS_1589_transcript_1595	protein binding;
CDS_1590_transcript_1596	sucrose-phosphate synthase activity;
CDS_1591_transcript_1597	copper ion binding; L-malate dehydrogenase activity;
CDS_1592_transcript_1598	copper ion binding; L-malate dehydrogenase activity;
CDS_1593_transcript_1599	copper ion binding; L-malate dehydrogenase activity;
CDS_1594_transcript_1600	copper ion binding; L-malate dehydrogenase activity;
CDS_1595_transcript_1601	heme binding; oxidoreductase activity, acting on paired donors, with incorporation or reduction of molecular oxygen; monooxygenase activity; iron ion binding; oxygen binding;
CDS_1596_transcript_1602	ATPase activity, coupled to transmembrane movement of ions, phosphorylative mechanism; threonine-type endopeptidase activity; copper ion transmembrane transporter activity;
CDS_1597_transcript_1603	ATPase activity, coupled to transmembrane movement of ions, phosphorylative mechanism; threonine-type endopeptidase activity; copper ion transmembrane transporter activity;
CDS_1598_transcript_1604	structural constituent of ribosome;
CDS_1599_transcript_1605	structural constituent of ribosome;
CDS_1606_transcript_1612	copper ion binding; L-malate dehydrogenase activity;
CDS_1609_transcript_1615	AMP binding; oxalate-CoA ligase activity;
CDS_1610_transcript_1616	long-chain fatty acid-CoA ligase activity; very long-chain fatty acid-CoA ligase activity;
CDS_1611_transcript_1617	long-chain fatty acid-CoA ligase activity; very long-chain fatty acid-CoA ligase activity;
CDS_1612_transcript_1618	very long-chain fatty acid-CoA ligase activity;
CDS_1613_transcript_1619	structural molecule activity;
CDS_1614_transcript_1620	structural molecule activity;
CDS_1615_transcript_1621	structural constituent of ribosome;
CDS_1616_transcript_1622	structural constituent of ribosome;
CDS_1617_transcript_1623	structural constituent of ribosome;
CDS_1618_transcript_1624	GTPase activity; GTP binding;
CDS_1619_transcript_1625	GTP binding; GTPase activity;
CDS_1620_transcript_1626	GTPase activity; GTP binding;
CDS_1621_transcript_1627	GTPase activity; GTP binding;
CDS_1623_transcript_1629	shikimate kinase activity;
CDS_1627_transcript_1633	G-protein coupled photoreceptor activity; phosphorelay sensor kinase activity; protein homodimerization activity; ATP binding;
CDS_1628_transcript_1634	organic cyclic compound binding; heterocyclic compound binding;
CDS_1629_transcript_1635	carbohydrate binding; ATP binding; protein serine/threonine kinase activity;
CDS_1630_transcript_1636	fructose 1,6-bisphosphate 1-phosphatase activity; sedoheptulose-bisphosphatase activity;
CDS_1631_transcript_1637	fructose 1,6-bisphosphate 1-phosphatase activity; sedoheptulose-bisphosphatase activity;
CDS_1632_transcript_1638	enzyme activator activity; enzyme inhibitor activity; protein disulfide oxidoreductase activity;
CDS_1633_transcript_1639	protein disulfide oxidoreductase activity;
CDS_1634_transcript_1640	blue light photoreceptor activity; phosphorelay sensor kinase activity; protein serine/threonine kinase activity; identical protein binding; ATP binding; FMN binding;
CDS_1635_transcript_1641	blue light photoreceptor activity; phosphorelay sensor kinase activity; protein serine/threonine kinase activity; identical protein binding; ATP binding; FMN binding;
CDS_1636_transcript_1642	protein serine/threonine kinase activity; ATP binding;
CDS_1637_transcript_1643	extracellular-glutamate-gated ion channel activity; ionotropic glutamate receptor activity; intracellular ligand-gated ion channel activity;
CDS_1638_transcript_1644	protein disulfide oxidoreductase activity;
CDS_1640_transcript_1646	choline-phosphate cytidylyltransferase activity;
CDS_1643_transcript_1649	RNA binding; ATP-dependent helicase activity; ATP binding;
CDS_1644_transcript_1650	RNA binding; ATP-dependent helicase activity; ATP binding;
CDS_1651_transcript_1657	structural constituent of ribosome;
CDS_1654_transcript_1660	ferrous iron binding; zinc ion binding; oxidoreductase activity, acting on single donors with incorporation of molecular oxygen;
CDS_1655_transcript_1661	ferrous iron binding; zinc ion binding; oxidoreductase activity, acting on single donors with incorporation of molecular oxygen;
CDS_1658_transcript_1664	iron-sulfur cluster binding; ADP-ribose pyrophosphohydrolase activity;
CDS_1662_transcript_1668	ATP binding; ATPase activity; protein homodimerization activity;
CDS_1663_transcript_1669	fructose 1,6-bisphosphate 1-phosphatase activity; sedoheptulose-bisphosphatase activity;
CDS_1664_transcript_1670	sequence-specific DNA binding;
CDS_1667_transcript_1673	serine-type endopeptidase activity; ATP-dependent peptidase activity; sequence-specific DNA binding; ATP binding;
CDS_1670_transcript_1676	poly(U) RNA binding;
CDS_1671_transcript_1677	poly(U) RNA binding;
CDS_1674_transcript_1680	glutamate synthase activity;
CDS_1676_transcript_1682	DNA binding;
CDS_1677_transcript_1683	zinc ion binding;
CDS_1678_transcript_1684	zinc ion binding;
CDS_1679_transcript_1685	iron ion transmembrane transporter activity;
CDS_1680_transcript_1686	iron ion transmembrane transporter activity;
CDS_1682_transcript_1688	transferase activity, transferring glycosyl groups;
CDS_1686_transcript_1692	ATP binding; protein serine/threonine kinase activity;
CDS_1687_transcript_1693	acetylglucosaminyltransferase activity;
CDS_1688_transcript_1694	acetylglucosaminyltransferase activity;
CDS_1689_transcript_1695	ATP binding; protein serine/threonine kinase activity;
CDS_1690_transcript_1696	protein serine/threonine kinase activity; ATP binding;
CDS_1691_transcript_1697	ATP binding; protein serine/threonine kinase activity;
CDS_1692_transcript_1698	ATP binding; protein serine/threonine kinase activity;
CDS_1693_transcript_1699	hydrolase activity, acting on carbon-nitrogen (but not peptide) bonds; NAD+ synthase (glutamine-hydrolyzing) activity; ATP binding;
CDS_1700_transcript_1706	acetylglucosaminyltransferase activity;
CDS_1702_transcript_1708	growth factor activity;
CDS_1709_transcript_1715	sequence-specific DNA binding transcription factor activity; DNA binding;
CDS_1710_transcript_1716	DNA binding; zinc ion binding; chromatin binding;
CDS_1711_transcript_1717	sequence-specific DNA binding transcription factor activity; DNA binding; zinc ion binding; chromatin binding;
CDS_1712_transcript_1718	beta-amylase activity; protein self-association; protein serine/threonine kinase activity; receptor serine/threonine kinase binding; ATP binding;
CDS_1713_transcript_1719	beta-amylase activity;
CDS_1714_transcript_1720	beta-amylase activity; protein self-association; protein serine/threonine kinase activity; receptor serine/threonine kinase binding; ATP binding;
CDS_1715_transcript_1721	dioxygenase activity;
CDS_1716_transcript_1722	protein binding; dioxygenase activity;
CDS_1717_transcript_1723	structural constituent of ribosome;
CDS_1718_transcript_1724	structural constituent of ribosome;
CDS_1719_transcript_1725	peptidase activity; endopeptidase inhibitor activity;
CDS_1720_transcript_1726	peptidase activity; endopeptidase inhibitor activity;
CDS_1723_transcript_1729	monooxygenase activity; iron ion binding; heme binding; oxidoreductase activity, acting on paired donors, with incorporation or reduction of molecular oxygen; oxygen binding;
CDS_1724_transcript_1730	monooxygenase activity; iron ion binding; heme binding; oxidoreductase activity, acting on paired donors, with incorporation or reduction of molecular oxygen; oxygen binding;
CDS_1727_transcript_1733	sequence-specific DNA binding transcription factor activity; DNA binding; protein dimerization activity;
CDS_1728_transcript_1734	sequence-specific DNA binding transcription factor activity; DNA binding; protein dimerization activity;
CDS_1729_transcript_1735	sequence-specific DNA binding transcription factor activity; DNA binding; protein dimerization activity;
CDS_1730_transcript_1736	hydrolase activity;
CDS_1731_transcript_1737	hydrolase activity;
CDS_1732_transcript_1738	zinc ion binding; cellulose synthase (UDP-forming) activity;
CDS_1733_transcript_1739	cellulose synthase (UDP-forming) activity; zinc ion binding;
CDS_1734_transcript_1740	zinc ion binding; cellulose synthase (UDP-forming) activity;
CDS_1735_transcript_1741	growth factor activity;
CDS_1736_transcript_1742	zinc ion binding; sequence-specific DNA binding transcription factor activity;
CDS_1737_transcript_1743	ubiquinol-cytochrome-c reductase activity;
CDS_1738_transcript_1744	translation elongation factor activity; GTP binding; GTPase activity;
CDS_1739_transcript_1745	translation elongation factor activity; GTP binding; GTPase activity;
CDS_1740_transcript_1746	translation elongation factor activity; GTP binding; GTPase activity;
CDS_1741_transcript_1747	transketolase activity;
CDS_1744_transcript_1750	RNA binding; zinc ion binding; ATP-dependent helicase activity; ATP binding;
CDS_1745_transcript_1751	RNA binding; nucleotide binding;
CDS_1747_transcript_1753	fructose 1,6-bisphosphate 1-phosphatase activity;
CDS_1748_transcript_1754	fructose 1,6-bisphosphate 1-phosphatase activity; sedoheptulose-bisphosphatase activity;
CDS_1749_transcript_1755	fructose 1,6-bisphosphate 1-phosphatase activity; sedoheptulose-bisphosphatase activity;
CDS_1750_transcript_1756	structural constituent of ribosome;
CDS_1751_transcript_1757	structural constituent of ribosome;
CDS_1752_transcript_1758	structural constituent of ribosome;
CDS_1753_transcript_1759	structural constituent of ribosome;
CDS_1754_transcript_1760	riboflavin synthase activity; oxidoreductase activity;
CDS_1755_transcript_1761	riboflavin synthase activity; oxidoreductase activity;
CDS_1756_transcript_1762	serine-type carboxypeptidase activity;
CDS_1757_transcript_1763	serine-type carboxypeptidase activity;
CDS_1758_transcript_1764	serine-type carboxypeptidase activity;
CDS_1759_transcript_1765	glutamate synthase activity;
CDS_1760_transcript_1766	structural constituent of ribosome;
CDS_1761_transcript_1767	structural constituent of ribosome;
CDS_1762_transcript_1768	structural constituent of ribosome;
CDS_1763_transcript_1769	protein binding;
CDS_1765_transcript_1771	zinc ion binding; 5S rRNA binding; structural constituent of ribosome;
CDS_1766_transcript_1772	zinc ion binding; 5S rRNA binding; structural constituent of ribosome;
CDS_1767_transcript_1773	structural constituent of ribosome; 5S rRNA binding;
CDS_1769_transcript_1775	metal ion binding; fructose 1,6-bisphosphate 1-phosphatase activity;
CDS_1770_transcript_1776	fructose 1,6-bisphosphate 1-phosphatase activity;
CDS_1771_transcript_1777	fructose 1,6-bisphosphate 1-phosphatase activity;
CDS_1772_transcript_1778	metal ion binding; fructose 1,6-bisphosphate 1-phosphatase activity;
CDS_1774_transcript_1780	sequence-specific DNA binding transcription factor activity; sequence-specific DNA binding;
CDS_1775_transcript_1781	sequence-specific DNA binding transcription factor activity; sequence-specific DNA binding;
CDS_1776_transcript_1782	sequence-specific DNA binding transcription factor activity; sequence-specific DNA binding;
CDS_1777_transcript_1783	metal ion binding;
CDS_1778_transcript_1784	protein kinase activity; ATP binding;
CDS_1779_transcript_1785	magnesium ion transmembrane transporter activity;
CDS_1780_transcript_1786	magnesium ion transmembrane transporter activity;
CDS_1781_transcript_1787	phosphoglycerate kinase activity; ATP binding;
CDS_1782_transcript_1788	DNA binding; chromatin binding; phosphorelay response regulator activity;
CDS_1783_transcript_1789	phosphoglycerate kinase activity; ATP binding;
CDS_1785_transcript_1791	protein binding; structural molecule activity;
CDS_1786_transcript_1792	NADH dehydrogenase (ubiquinone) activity;
CDS_1787_transcript_1793	NADH dehydrogenase (ubiquinone) activity;
CDS_1788_transcript_1794	NADH dehydrogenase (ubiquinone) activity;
CDS_1789_transcript_1795	NADH dehydrogenase (ubiquinone) activity;
CDS_1792_transcript_1798	hydrolase activity;
CDS_1795_transcript_1801	unfolded protein binding; ATP binding;
CDS_1796_transcript_1802	unfolded protein binding; ATP binding;
CDS_1797_transcript_1803	kinase activity;
CDS_1798_transcript_1804	protein kinase activity; ATP binding;
CDS_1799_transcript_1805	S-formylglutathione hydrolase activity;
CDS_1800_transcript_1806	S-formylglutathione hydrolase activity;
CDS_1801_transcript_1807	translation initiation factor activity;
CDS_1802_transcript_1808	hydro-lyase activity;
CDS_1810_transcript_1816	ATP binding;
CDS_1811_transcript_1817	translation initiation factor activity;
CDS_1812_transcript_1818	hydrolase activity; zinc ion binding;
CDS_1817_transcript_1823	structural constituent of ribosome;
CDS_1818_transcript_1824	structural constituent of ribosome;
CDS_1819_transcript_1825	structural constituent of ribosome;
CDS_1820_transcript_1826	structural constituent of ribosome;
CDS_1821_transcript_1827	blue light photoreceptor activity; phosphorelay sensor kinase activity; protein serine/threonine kinase activity; identical protein binding; ATP binding; FMN binding;
CDS_1822_transcript_1828	blue light photoreceptor activity; phosphorelay sensor kinase activity; protein serine/threonine kinase activity; identical protein binding; ATP binding; FMN binding;
CDS_1823_transcript_1829	blue light photoreceptor activity; phosphorelay sensor kinase activity; protein serine/threonine kinase activity; identical protein binding; ATP binding; FMN binding;
CDS_1824_transcript_1830	blue light photoreceptor activity; phosphorelay sensor kinase activity; protein serine/threonine kinase activity; identical protein binding; ATP binding; FMN binding;
CDS_1825_transcript_1831	nucleotide binding;
CDS_1826_transcript_1832	nucleotide binding;
CDS_1829_transcript_1835	metal ion binding;
CDS_1830_transcript_1836	hydrolase activity;
CDS_1831_transcript_1837	hydrolase activity;
CDS_1832_transcript_1838	indole-3-butyrate beta-glucosyltransferase activity;
CDS_1833_transcript_1839	indole-3-butyrate beta-glucosyltransferase activity;
CDS_1835_transcript_1841	transferase activity;
CDS_1837_transcript_1843	hydrolase activity, hydrolyzing O-glycosyl compounds;
CDS_1842_transcript_1849	threonine-type endopeptidase activity;
CDS_1844_transcript_1851	threonine-type endopeptidase activity;
CDS_1845_transcript_1852	DNA binding;
CDS_1846_transcript_1853	DNA binding;
CDS_1847_transcript_1854	DNA binding;
CDS_1848_transcript_1855	ATPase activity, coupled to transmembrane movement of substances; ATP binding;
CDS_1849_transcript_1856	ATP binding; ATPase activity;
CDS_1850_transcript_1857	protein binding; ATP binding; ATPase activity, coupled to transmembrane movement of substances;
CDS_1851_transcript_1858	MAP kinase activity; ATP binding;
CDS_1852_transcript_1859	MAP kinase activity; ATP binding;
CDS_1853_transcript_1860	dioxygenase activity;
CDS_1854_transcript_1861	dioxygenase activity;
CDS_1856_transcript_1863	amine transmembrane transporter activity;
CDS_1858_transcript_1865	protein transporter activity;
CDS_1859_transcript_1866	protein transporter activity;
CDS_1862_transcript_1869	formamidase activity;
CDS_1863_transcript_1870	formamidase activity;
CDS_1865_transcript_1872	metal ion binding; thioglucosidase activity;
CDS_1866_transcript_1873	thioglucosidase activity;
CDS_1867_transcript_1874	hydrolase activity, hydrolyzing O-glycosyl compounds;
CDS_1868_transcript_1875	ATP binding; phosphoribulokinase activity;
CDS_1869_transcript_1876	ATP binding; phosphoribulokinase activity;
CDS_1870_transcript_1877	ATP binding; phosphoribulokinase activity;
CDS_1873_transcript_1880	N2-acetyl-L-ornithine:2-oxoglutarate 5-aminotransferase activity; sequence-specific DNA binding; pyridoxal phosphate binding; sequence-specific DNA binding transcription factor activity; copper ion binding;
CDS_1874_transcript_1881	copper ion binding; transaminase activity; pyridoxal phosphate binding;
CDS_1875_transcript_1882	NAD binding; magnesium ion binding; 3-isopropylmalate dehydrogenase activity;
CDS_1876_transcript_1883	N2-acetyl-L-ornithine:2-oxoglutarate 5-aminotransferase activity; sequence-specific DNA binding; pyridoxal phosphate binding; sequence-specific DNA binding transcription factor activity; copper ion binding;
CDS_1877_transcript_1884	9-cis-epoxycarotenoid dioxygenase activity;
CDS_1878_transcript_1885	DNA binding;
CDS_1879_transcript_1886	electron carrier activity; metal ion binding; 2 iron, 2 sulfur cluster binding;
CDS_1880_transcript_1887	cysteine synthase activity; transferase activity;
CDS_1881_transcript_1888	phenylalanine ammonia-lyase activity;
CDS_1882_transcript_1889	phenylalanine ammonia-lyase activity;
CDS_1883_transcript_1890	phenylalanine ammonia-lyase activity;
CDS_1884_transcript_1891	phenylalanine ammonia-lyase activity;
CDS_1885_transcript_1892	CTP synthase activity; ATP binding;
CDS_1886_transcript_1893	structural constituent of ribosome;
CDS_1887_transcript_1894	structural constituent of ribosome;
CDS_1888_transcript_1895	NAD binding; NADP binding; glyceraldehyde-3-phosphate dehydrogenase (NAD+) (phosphorylating) activity;
CDS_1889_transcript_1896	hydrolase activity, hydrolyzing O-glycosyl compounds;
CDS_1890_transcript_1897	hydrolase activity, hydrolyzing O-glycosyl compounds;
CDS_1891_transcript_1898	adenosylmethionine decarboxylase activity;
CDS_1893_transcript_1900	DNA binding;
CDS_1894_transcript_1902	structural constituent of ribosome;
CDS_1895_transcript_1903	zinc ion binding;
CDS_1896_transcript_1904	zinc ion binding;
CDS_1899_transcript_1907	inorganic diphosphatase activity; hydrogen-translocating pyrophosphatase activity;
CDS_1900_transcript_1908	zinc ion binding;
CDS_1901_transcript_1909	zinc ion binding;
CDS_1902_transcript_1910	calmodulin binding;
CDS_1903_transcript_1911	calmodulin binding;
CDS_1904_transcript_1912	alpha,alpha-trehalose-phosphate synthase (UDP-forming) activity; trehalose-phosphatase activity;
CDS_1905_transcript_1913	methyltransferase activity;
CDS_1906_transcript_1914	Ran GTPase binding;
CDS_1907_transcript_1915	protein transporter activity; Ran GTPase binding;
CDS_1909_transcript_1917	zinc ion binding; sequence-specific DNA binding transcription factor activity;
CDS_1910_transcript_1918	zinc ion binding; sequence-specific DNA binding transcription factor activity;
CDS_1911_transcript_1919	zinc ion binding; sequence-specific DNA binding transcription factor activity;
CDS_1912_transcript_1920	inositol-1,4-bisphosphate 1-phosphatase activity; 3'(2'),5'-bisphosphate nucleotidase activity;
CDS_1913_transcript_1921	protein binding; GTP binding; GTPase activity; structural constituent of cytoskeleton;
CDS_1914_transcript_1922	protein binding; GTP binding; GTPase activity; structural constituent of cytoskeleton;
CDS_1915_transcript_1923	protein binding; GTP binding; GTPase activity; structural constituent of cytoskeleton;
CDS_1916_transcript_1924	hydrolase activity;
CDS_1920_transcript_1929	binding;
CDS_1921_transcript_1930	transferase activity, transferring hexosyl groups; UDP-glycosyltransferase activity;
CDS_1922_transcript_1931	transferase activity, transferring hexosyl groups; UDP-glycosyltransferase activity;
CDS_1927_transcript_1936	copper ion binding; adenyl-nucleotide exchange factor activity; chaperone binding; protein homodimerization activity;
CDS_1928_transcript_1937	carbohydrate binding; beta-galactosidase activity;
CDS_1930_transcript_1939	beta-amylase activity;
CDS_1934_transcript_1943	calcium ion binding;
CDS_1935_transcript_1944	structural constituent of ribosome;
CDS_1936_transcript_1945	structural constituent of ribosome;
CDS_1937_transcript_1946	structural constituent of ribosome;
CDS_1938_transcript_1947	structural constituent of ribosome;
CDS_1943_transcript_1952	methyltransferase activity; snoRNA binding;
CDS_1944_transcript_1953	methyltransferase activity; snoRNA binding;
CDS_1945_transcript_1954	transcription corepressor activity;
CDS_1946_transcript_1955	nucleic acid binding;
CDS_1947_transcript_1956	nucleic acid binding;
CDS_1948_transcript_1957	nucleic acid binding;
CDS_1949_transcript_1958	lyase activity;
CDS_1951_transcript_1960	pectate lyase activity;
CDS_1952_transcript_1961	lyase activity;
CDS_1955_transcript_1964	dehydrodolichyl diphosphate synthase activity;
CDS_1956_transcript_1965	dehydrodolichyl diphosphate synthase activity;
CDS_1957_transcript_1966	dehydrodolichyl diphosphate synthase activity;
CDS_1960_transcript_1969	translation elongation factor activity;
CDS_1961_transcript_1970	cinnamyl-alcohol dehydrogenase activity; coenzyme binding; alcohol dehydrogenase (NAD) activity;
CDS_1962_transcript_1971	cinnamyl-alcohol dehydrogenase activity; coenzyme binding; alcohol dehydrogenase (NAD) activity;
CDS_1963_transcript_1972	coenzyme binding; catalytic activity;
CDS_1965_transcript_1974	inositol-3-phosphate synthase activity;
CDS_1971_transcript_1980	amino acid binding;
CDS_1972_transcript_1981	amino acid binding;
CDS_1973_transcript_1982	amino acid binding;
CDS_1974_transcript_1983	structural constituent of ribosome;
CDS_1975_transcript_1984	structural constituent of ribosome;
CDS_1976_transcript_1985	structural constituent of ribosome;
CDS_1977_transcript_1986	structural constituent of ribosome;
CDS_1978_transcript_1987	structural constituent of ribosome;
CDS_1979_transcript_1988	structural constituent of ribosome;
CDS_1980_transcript_1989	structural constituent of ribosome;
CDS_1981_transcript_1990	ubiquitin-protein ligase activity; protein binding;
CDS_1982_transcript_1991	ubiquitin-protein ligase activity; protein binding;
CDS_1983_transcript_1992	ubiquitin-protein ligase activity; protein binding;
CDS_1984_transcript_1993	fatty acid elongase activity;
CDS_1987_transcript_1996	translation elongation factor activity; GTPase activity; GTP binding;
CDS_1988_transcript_1997	translation elongation factor activity; GTP binding; GTPase activity;
CDS_1989_transcript_1998	quercetin 4'-O-glucosyltransferase activity; GDP-galactose:glucose-1-phosphate guanylyltransferase activity; mannose-1-phosphate guanylyltransferase (GDP) activity; galactose-1-phosphate guanylyltransferase (GDP) activity; GDP-D-glucose phosphorylase activity; GDP-galactose:mannose-1-phosphate guanylyltransferase activity; glucose-1-phosphate guanylyltransferase (GDP) activity; GDP-galactose:myoi…
CDS_1990_transcript_1999	quercetin 4'-O-glucosyltransferase activity; GDP-galactose:glucose-1-phosphate guanylyltransferase activity; mannose-1-phosphate guanylyltransferase (GDP) activity; galactose-1-phosphate guanylyltransferase (GDP) activity; GDP-D-glucose phosphorylase activity; GDP-galactose:mannose-1-phosphate guanylyltransferase activity; glucose-1-phosphate guanylyltransferase (GDP) activity; GDP-galactose:myoi…
CDS_1991_transcript_2000	iron-sulfur cluster binding; structural molecule activity;
[truncated: 22,901 more rows]

## Sheet: Cellular Component
Supplementary file 3. GO classification of A. craccivora infested B. juncea leaf transcriptome
[truncated: 26,372 more rows]
