# Supplementary material for: Comparative transcriptomics revealed differential regulation of defense related genes in Brassica juncea leading to successful and unsuccessful infestation by aphid species
Source: Sci Rep. 2020 Jun 29;10:10583. doi: 10.1038/s41598-020-66217-0 (PMC7324606; doi:10.1038/s41598-020-66217-0)
Supplement: Supplementary file 6 — Supplementary Information 6. [file 41598_2020_66217_MOESM6_ESM.xlsx]

## Sheet: DEGs- LE fed-Control
Supplementary file 4.Differentially expressed transcripts in response to infestation by L. erysimi in comparison to the uninfested control
Common hit ID	Control CDS ID	Control_TAIR Hit	Control fpkm	LE CDS ID	LE _TAIR Hit	LE fpkm	p-value	log2 (LE/Control)
ESQ32315	CDS_43347_transcript_44062	AT5G28740.1	0.854245	CDS_31540_transcript_31886	AT5G28740.1	75.4437	0	6.46461
ERM93401	CDS_47376_transcript_48318	AT4G07350.1	0.71056	CDS_11138_transcript_11213	AT4G07350.1	44.0871	9.94114e-11	5.95526
ESQ35773	CDS_33551_transcript_33958	AT1G10760.1	0.995305	CDS_290_transcript_293	AT1G10760.1	57.9396	1.3578e-13	5.86327
ESQ54240	CDS_47747_transcript_48709	AT4G29920.1	0.618103	CDS_5203_transcript_5242	AT4G29920.1	34.3971	1.2331e-08	5.79829
BAF02189	CDS_11315_transcript_11405	AT3G18290.1	3.4888	CDS_4007_transcript_4037	AT3G18290.1	178.745	0	5.67903
ESQ53564	CDS_36695_transcript_37173	AT4G18905.1	1.09036	CDS_25763_transcript_26002	AT4G18905.2	43.6928	2.21293e-10	5.32452
ESQ51001	CDS_1783_transcript_1796	AT4G34110.1	4.20992	CDS_6280_transcript_6326	AT4G34110.1	140.673	0	5.06241
ESQ47428	CDS_39522_transcript_40079	AT5G36880.2	1.20442	CDS_2069_transcript_2085	AT5G36880.2	37.0181	7.92267e-09	4.94181
ESQ51834	CDS_7073_transcript_7126	AT2G33070.2	3.78321	CDS_3841_transcript_3871	AT2G33070.2	110.411	0	4.86714
XP_002889861	CDS_28566_transcript_28857	AT1G11300.1	0.460643	CDS_45045_transcript_45819	AT1G11300.1	13.1039	0.000632775	4.83021
CAH69227	CDS_40787_transcript_41388	AT3G23810.1	2.5389	CDS_12264_transcript_12347	AT4G13940.2	71.1265	1.77636e-15	4.80812
NP_173915	CDS_8700_transcript_8761	AT1G25440.1	7.05134	CDS_1489_transcript_1499	AT1G25440.1	189.336	0	4.7469
ESQ55938	CDS_13135_transcript_13243	AT4G15560.1	1.61172	CDS_3843_transcript_3873	AT4G15560.1	42.8281	7.56967e-10	4.73189
ESQ45739	CDS_45510_transcript_46335	AT3G48200.1	1.847	CDS_3106_transcript_3132	AT3G48200.1	47.4384	1.03722e-10	4.6828
NP_568152	CDS_36564_transcript_37039	AT5G05250.1	7.96615	CDS_12332_transcript_12416	AT5G05250.1	193.991	0	4.60597
ESQ37635	CDS_42832_transcript_43524	AT5G51200.1	0.397714	CDS_21259_transcript_21441	AT5G51200.1	9.1706	0.00481405	4.52721
ESQ35479	CDS_22412_transcript_22617	AT1G13390.2	2.66015	CDS_27435_transcript_27708	AT1G13390.2	60.0585	5.72209e-13	4.49679
ESQ42553	CDS_45249_transcript_46054	AT5G58330.1	4.2456	CDS_1266_transcript_1274	AT5G58330.2	92.3546	0	4.44314
BAF00793	CDS_47640_transcript_48595	AT5G37830.1	1.11726	CDS_1395_transcript_1403	AT5G37830.1	22.8443	1.03593e-05	4.3538
ESQ34493	CDS_39224_transcript_39773	AT1G22930.2	3.91299	CDS_11166_transcript_11241	AT1G22930.2	75.2718	1.55431e-15	4.26576
ESQ54197	CDS_6763_transcript_6814	AT4G30160.2	5.75174	CDS_70_transcript_70	AT4G30160.1	103.566	0	4.1704
ESQ32902	CDS_21932_transcript_22131	AT3G25870.1	3.21096	CDS_27003_transcript_27265	AT3G25870.1	55.083	1.54678e-11	4.10053
XP_002881886	CDS_29085_transcript_29386	AT2G43070.1	0.905245	CDS_1804_transcript_1817	AT2G43070.1	15.4877	0.000352411	4.09667
BAJ33652	CDS_18816_transcript_18975	AT5G53450.2	10.7032	CDS_8439_transcript_8492	AT5G53450.1	179.09	0	4.06457
ESQ31934	CDS_29761_transcript_30078	AT5G23890.1	1.46772	CDS_5827_transcript_5868	AT5G23890.1	23.8019	1.04738e-05	4.01943
ESQ38194	CDS_6649_transcript_6697	AT4G22380.1	17.9462	CDS_926_transcript_932	AT4G22380.1	279.956	0	3.96345
NP_198714	CDS_2964_transcript_2984	AT5G38980.1	31.4284	CDS_858_transcript_863	AT5G38980.1	480.684	0	3.93494
ESQ45047	CDS_47266_transcript_48206	AT3G54280.1	1.12715	CDS_8989_transcript_9045	AT3G54280.1	16.981	0.000221653	3.91317
ESQ43306	CDS_13162_transcript_13271		2.82486	CDS_9498_transcript_9556	AT5G52200.1	42.4272	5.26751e-09	3.90874
NP_180257	CDS_23630_transcript_23843	AT2G26890.1	4.40537	CDS_10687_transcript_10757	AT2G26890.1	65.5225	4.32432e-13	3.89466
NP_181658	CDS_10863_transcript_10949	AT2G41250.1	9.63776	CDS_22170_transcript_22365	AT2G41250.1	140.395	0	3.86465
ESQ38107	CDS_29940_transcript_30262	AT4G04910.1	2.56412	CDS_15597_transcript_15718	AT4G04910.1	37.3168	4.86462e-08	3.86329
ESQ31836	CDS_41423_transcript_42049	AT5G60960.1	1.32457	CDS_25983_transcript_26228	AT5G60960.1	18.6048	0.000124716	3.81208
ACA50526	CDS_12994_transcript_13101	AT2G01980.1	0.758142	CDS_26119_transcript_26365	AT2G01980.1	10.5819	0.003859	3.80299
ESQ32773	CDS_19258_transcript_19424	AT3G27060.1	6.03466	CDS_2339_transcript_2357	AT3G27060.1	81.3553	1.44329e-15	3.75289
ESQ45520	CDS_14898_transcript_15026	AT3G50060.1	2.23561	CDS_23661_transcript_23879	AT4G37260.1	29.9624	1.30896e-06	3.74441
XP_006292618	CDS_6361_transcript_6406	AT3G51950.2	7.0451	CDS_1172_transcript_1180	AT3G51950.2	93.4193	0	3.72903
ACT33454	CDS_5610_transcript_5651	AT4G38130.1	13.4141	CDS_11967_transcript_12044	AT4G38130.1	176.713	0	3.71958
BAJ34379	CDS_47093_transcript_48021	AT4G35790.3	0.791105	CDS_10030_transcript_10091	AT4G35790.2	10.3869	0.00446578	3.71475
ESQ48103	CDS_40344_transcript_40929	AT3G18110.1	0.908149	CDS_15287_transcript_15406	AT3G18110.1	11.7633	0.00254355	3.69523
XP_006287278	CDS_12702_transcript_12805	AT5G25350.1	3.6876	CDS_4244_transcript_4279	AT5G25350.1	47.4965	1.33947e-09	3.68707
ESQ50889	CDS_19888_transcript_20059	AT2G16430.2	2.10714	CDS_30335_transcript_30664	AT2G16430.1	26.9895	4.96692e-06	3.67904
ESQ31786	CDS_43392_transcript_44109	AT5G61480.1	0.461478	CDS_21323_transcript_21506	AT5G61480.1	5.84089	0.0338552	3.66186
XP_002865054	CDS_27724_transcript_27998	AT5G66660.1	1.44673	CDS_7971_transcript_8024	AT5G66670.2	18.1615	0.000187738	3.65001
AAQ02674	CDS_12306_transcript_12402	AT4G35290.1	1.36295	CDS_15201_transcript_15319	AT4G35290.1	17.0892	0.000289058	3.64828
XP_006287389	CDS_44265_transcript_45019	AT4G02940.1	1.81727	CDS_38406_transcript_38912	AT4G02940.1	22.724	2.96832e-05	3.64437
ESQ43800	CDS_16971_transcript_17117	AT4G27830.1	5.59048	CDS_9278_transcript_9336	AT4G27830.1	68.2973	5.23137e-13	3.61079
ESQ41042	CDS_8593_transcript_8654	AT5G10940.2	7.47281	CDS_1277_transcript_1285	AT5G10940.2	89.2379	2.22045e-16	3.57793
BAJ33923	CDS_45193_transcript_45995	AT3G52640.3	1.39965	CDS_12420_transcript_12504	AT3G52640.1	16.6838	0.000377984	3.57531
ESQ53027	CDS_6017_transcript_6062	AT2G43010.1	2.53705	CDS_2892_transcript_2914	AT2G43010.1	30.1532	1.77812e-06	3.57108
ESQ42045	CDS_36836_transcript_37317	AT5G20250.3	2.02171	CDS_2652_transcript_2672	AT5G20250.3	23.2606	2.94654e-05	3.52424
ESQ29422	CDS_13246_transcript_13355	AT1G60640.4	5.07955	CDS_20144_transcript_20307	AT1G60640.4	57.9349	4.59847e-11	3.51166
ESQ46972	CDS_4049_transcript_4078	AT5G40240.1	7.33149	CDS_5126_transcript_5165	AT5G40240.1	81.0544	9.10383e-15	3.46671
BAC43015	CDS_10718_transcript_10801	AT3G55320.1	1.54035	CDS_29779_transcript_30090	AT3G55320.1	16.9758	0.000390732	3.46215
XP_006281362	CDS_47028_transcript_47954	AT5G55450.1	1.96045	CDS_30811_transcript_31149	AT5G55450.1	21.1382	8.03516e-05	3.4306
XP_006297791	CDS_30219_transcript_30546	AT1G54030.1	4.09958	CDS_18054_transcript_18196	AT1G54030.1	44.0039	1.31097e-08	3.42408
NP_001238341	CDS_33769_transcript_34181	AT3G44110.1	2.77986	CDS_38409_transcript_38915	AT3G44110.1	29.8009	2.90546e-06	3.42227
ESQ43011	CDS_10224_transcript_10304	AT5G54585.1	12.2273	CDS_1371_transcript_1379	AT5G54585.1	129.698	0	3.40697
NP_565476	CDS_37365_transcript_37856	AT2G20570.1	7.31827	CDS_4185_transcript_4219	AT2G20570.1	76.9997	6.57252e-14	3.39528
NP_032731	CDS_36979_transcript_37462	AT4G23900.1	13.0879	CDS_42533_transcript_43167	AT4G23900.1	137.677	0	3.39498
NP_683468	CDS_31498_transcript_31854	AT1G64385.1	2.16612	CDS_28510_transcript_28799	AT1G64385.1	22.5683	5.09885e-05	3.38111
AAB01666	CDS_5399_transcript_5437	AT2G14580.1	5.19869	CDS_8853_transcript_8909	AT2G14580.1	53.8843	3.97114e-10	3.37364
XP_002883125	CDS_42128_transcript_42788	AT3G18350.1	0.981975	CDS_32590_transcript_32952	AT3G18350.1	10.145	0.00666908	3.36894
XP_002879716	CDS_23172_transcript_23380	AT2G37940.1	4.56669	CDS_14494_transcript_14603	AT2G37940.1	46.7842	5.9959e-09	3.3568
ESQ35557	CDS_21336_transcript_21523	AT1G12710.1	6.1708	CDS_24086_transcript_24307	AT1G12710.1	62.913	1.57145e-11	3.34983
ESQ29560	CDS_21040_transcript_21227	AT1G59600.1	6.74323	CDS_18586_transcript_18729	AT1G59600.1	67.3815	3.56359e-12	3.32084
XP_002890448	CDS_45753_transcript_46590	AT1G21630.1	0.728858	CDS_33493_transcript_33878	AT1G21630.1	7.25313	0.0227041	3.31489
XP_002871130	CDS_25911_transcript_26157		3.85598	CDS_25701_transcript_25940	AT2G40290.3	37.9901	1.91705e-07	3.30045
NP_181307	CDS_9313_transcript_9378	AT2G37710.1	3.27325	CDS_20377_transcript_20545	AT2G37710.1	32.1893	1.63951e-06	3.29779
ESQ36203	CDS_11960_transcript_12054	AT1G07050.1	18.8143	CDS_18522_transcript_18664	AT1G07050.1	183.739	0	3.28775
AEK21797	CDS_20492_transcript_20670	AT3G20810.3	2.96002	CDS_9385_transcript_9443	AT3G20810.3	28.8708	5.83371e-06	3.28593
ESQ50738	CDS_30478_transcript_30810	AT2G17550.2	1.63371	CDS_3094_transcript_3120	AT2G17550.1	15.8217	0.000801827	3.27568
ESQ52137	CDS_21927_transcript_22126	AT2G35240.1	15.5827	CDS_24927_transcript_25156	AT2G35240.1	150.625	0	3.27294
ESQ36924	CDS_16342_transcript_16481	AT2G05710.1	1.72305	CDS_19244_transcript_19396	AT2G05710.1	16.6059	0.00059967	3.26866
NP_001190347	CDS_33393_transcript_33796	AT5G20250.4	2.95538	CDS_2650_transcript_2670	AT5G20250.4	28.2588	7.92035e-06	3.25729
ESQ42147	CDS_10077_transcript_10155	AT5G21482.1	2.38562	CDS_4170_transcript_4204	AT5G21482.1	22.6981	6.3309e-05	3.25014
ESQ31818	CDS_44250_transcript_45002	AT5G61190.1	0.808685	CDS_42520_transcript_43154	AT5G61190.1	7.65718	0.0202409	3.24316
XP_002882756	CDS_8933_transcript_8997	AT3G11930.2	42.2134	CDS_10109_transcript_10170	AT3G11930.4	399.667	0	3.24303
XP_006294021	CDS_32055_transcript_32430	AT2G30770.1	2.45884	CDS_35935_transcript_36374	AT2G30770.1	23.268	5.18566e-05	3.2423
ESQ44775	CDS_35017_transcript_35457	AT5G42950.1	1.96617	CDS_12172_transcript_12252	AT5G42950.1	18.5249	0.000310494	3.236
ESQ54699	CDS_29016_transcript_29315	AT4G25970.1	4.23908	CDS_12987_transcript_13077	AT4G25970.1	39.8387	1.22956e-07	3.23235
XP_002879869	CDS_4169_transcript_4199	AT2G40420.1	8.99233	CDS_8127_transcript_8180	AT2G40420.1	84.4574	1.35447e-14	3.23146
ESQ52735	CDS_33697_transcript_34108	AT2G40270.1	6.53169	CDS_21867_transcript_22058	AT2G40270.2	61.2256	5.58706e-11	3.22861
ESQ45871	CDS_13528_transcript_13639	AT3G47060.1	1.19545	CDS_13508_transcript_13606	AT3G47060.1	11.1831	0.00514999	3.22569
P04796	CDS_1657_transcript_1670	AT3G04120.1	105.903	CDS_328_transcript_332	AT3G04120.1	989.288	0	3.22364
ESQ36122	CDS_23784_transcript_24000	AT1G07720.1	1.69824	CDS_6882_transcript_6931	AT1G07720.1	15.7649	0.000905239	3.2146
ESQ52389	CDS_11723_transcript_11815	AT2G37500.2	2.16019	CDS_33753_transcript_34141	AT2G37500.2	19.7321	0.000213316	3.19132
AAF79348	CDS_41775_transcript_42417	ATMG00860.1	0.755995	CDS_17688_transcript_17826	ATMG00860.1	6.87854	0.0290441	3.18565
XP_006296920	CDS_16784_transcript_16929	AT2G18960.1	4.54608	CDS_1641_transcript_1652	AT2G18960.1	41.2139	9.15459e-08	3.18044
ESQ43815	CDS_6314_transcript_6359	AT3G62630.1	3.89297	CDS_723_transcript_728	AT3G62630.1	35.0579	8.50475e-07	3.17079
ESQ27334	CDS_24804_transcript_25032	AT1G77840.1	7.84396	CDS_23643_transcript_23861	AT1G77840.1	70.3869	3.14504e-12	3.16565
ESQ31967	CDS_44206_transcript_44956	AT5G24280.1	0.638436	CDS_23334_transcript_23547	AT5G24280.1	5.72177	0.0470948	3.16385
ESQ37272	CDS_2744_transcript_2762	AT3G23805.1	5.59859	CDS_25108_transcript_25338	AT3G23805.1	50.1493	4.07201e-09	3.16309
NP_188048	CDS_3680_transcript_3702	AT3G14310.1	14.1465	CDS_3648_transcript_3678	AT3G14310.1	124.618	0	3.139
ESQ53651	CDS_4212_transcript_4242	AT4G34670.1	18.5387	CDS_547_transcript_551	AT4G34670.1	163.083	0	3.137
ESQ49014	CDS_3330_transcript_3350	AT3G10480.1	2.12451	CDS_12785_transcript_12874	AT3G10480.1	18.5033	0.000378996	3.12258
AEX31291	CDS_20983_transcript_21169	AT5G17230.2	4.37254	CDS_5212_transcript_5251	AT5G17230.2	37.9918	3.59011e-07	3.11914
ESQ45103	CDS_11446_transcript_11538	AT3G53800.1	12.1303	CDS_6856_transcript_6905	AT3G53800.1	105.357	0	3.1186
AFK44087	CDS_46486_transcript_47382	AT1G65930.1	1.4152	CDS_6112_transcript_6157	AT1G65930.1	12.2031	0.00400841	3.10817
ESQ53198	CDS_32249_transcript_32627	AT4G39420.1	0.912455	CDS_7791_transcript_7844	AT4G39420.1	7.7995	0.0214605	3.09556
BAD95114	CDS_2545_transcript_2563	AT1G62750.1	11.8893	CDS_4133_transcript_4167	AT1G62750.1	101.458	1.11022e-16	3.09314
ADJ58019	CDS_3658_transcript_3680	AT2G29980.2	11.4353	CDS_487_transcript_491	AT2G29980.1	97.5016	4.44089e-16	3.09193
XP_006286450	CDS_10479_transcript_10560	AT5G08610.1	6.67362	CDS_3087_transcript_3113	AT5G08610.1	56.8603	5.56589e-10	3.09088
ESQ46113	CDS_35833_transcript_36289	AT2G22090.1	2.12812	CDS_12025_transcript_12102	AT2G22090.1	17.9714	0.000502598	3.07806
ESQ54106	CDS_7799_transcript_7855	AT4G30920.1	4.61983	CDS_7590_transcript_7642	AT4G30920.1	38.9581	3.01044e-07	3.07601
ESQ52379	CDS_24417_transcript_24640	AT3G53580.1	7.83698	CDS_5098_transcript_5136	AT3G53580.1	66.0833	2.54228e-11	3.07592
ESQ50783	CDS_16857_transcript_17002	AT2G17265.1	6.0814	CDS_35764_transcript_36197	AT2G17265.1	51.2593	4.21028e-09	3.07534
BAB10241	CDS_35759_transcript_36215	AT5G47020.1	1.21303	CDS_11087_transcript_11162	AT5G47020.1	10.1898	0.00881465	3.07045
ESQ27601	CDS_35797_transcript_36253	AT1G75370.1	3.02178	CDS_19545_transcript_19701	AT1G75370.1	25.2337	3.87838e-05	3.06188
XP_006287935	CDS_16480_transcript_16620	AT5G22000.2	3.95256	CDS_2125_transcript_2142	AT5G22000.3	32.903	2.65778e-06	3.05736
XP_002866659	CDS_47561_transcript_48512	AT5G65240.1	0.80333	CDS_13966_transcript_14067	AT5G65240.1	6.65984	0.0346569	3.05142
BAJ34479	CDS_24187_transcript_24408	AT1G08760.1	1.13721	CDS_30779_transcript_31116	AT1G08760.1	9.42422	0.0121284	3.05087
ESQ40757	CDS_5843_transcript_5888	AT5G08180.2	9.99467	CDS_9145_transcript_9201	AT5G08180.2	82.6954	1.04361e-13	3.04858
ESQ29032	CDS_38933_transcript_39475	AT1G63430.1	1.8662	CDS_4296_transcript_4332	AT1G63430.2	15.3212	0.00140669	3.03736
ESQ52777	CDS_9488_transcript_9554	AT3G56320.1	1.8045	CDS_2283_transcript_2301	AT3G56320.1	14.8092	0.0016754	3.03682
ESQ49882	CDS_291_transcript_295	AT3G02260.1	3.74111	CDS_12590_transcript_12677	AT3G02260.1	30.7021	6.12096e-06	3.0368
AAL60579	CDS_5528_transcript_5567	AT5G43060.1	7.45549	CDS_9617_transcript_9675	AT5G43060.1	61.1407	1.77487e-10	3.03576
XP_002889859	CDS_4069_transcript_4098	AT1G11260.1	13.9293	CDS_7018_transcript_7067	AT1G11260.1	114.067	0	3.03369
NP_192089	CDS_38908_transcript_39450	AT4G01800.1	5.24057	CDS_8440_transcript_8493	AT4G01800.1	42.8969	9.14987e-08	3.03308
ESQ36773	CDS_44067_transcript_44815	AT1G01430.1	1.10275	CDS_48220_transcript_49202	AT1G01430.1	9.0195	0.0142573	3.03194
XP_006291959	CDS_21931_transcript_22130	AT3G25870.1	10.1573	CDS_24174_transcript_24397	AT3G25870.1	83.0595	1.07025e-13	3.03163
ESQ39251	CDS_3221_transcript_3241	AT2G46140.1	10.5707	CDS_6211_transcript_6257	AT2G46140.1	86.1713	3.86358e-14	3.02714
XP_006283682	CDS_2331_transcript_2349	AT4G34350.1	14.1349	CDS_3258_transcript_3285	AT4G34350.1	115.009	0	3.02442
NP_197636	CDS_3556_transcript_3577	AT5G22440.2	14.6479	CDS_8446_transcript_8499	AT5G22440.2	118.776	0	3.01948
ESQ53409	CDS_31836_transcript_32202	AT4G36850.1	4.97143	CDS_9556_transcript_9614	AT4G36850.1	40.1827	2.51022e-07	3.01484
AGM16348	CDS_2410_transcript_2428	AT2G28950.1	18.4046	CDS_22952_transcript_23157	AT2G28950.1	148.555	0	3.01286
ESQ50444	CDS_25220_transcript_25459	AT5G36160.1	4.97885	CDS_19433_transcript_19588	AT5G36160.1	40.1332	2.60284e-07	3.01091
ESQ41697	CDS_9785_transcript_9852	AT5G17070.1	3.30826	CDS_8093_transcript_8146	AT5G17070.1	26.6474	2.71444e-05	3.00985
BAE44362	CDS_6226_transcript_6271	AT5G64570.1	11.06	CDS_2850_transcript_2871	AT5G64570.1	88.7569	1.9762e-14	3.00451
ESQ30503	CDS_31525_transcript_31881	AT1G49760.2	2.53705	CDS_17663_transcript_17801	AT1G49760.2	20.3416	0.000250553	3.0032
ESQ28768	CDS_31275_transcript_31627	AT3G63500.1	1.10275	CDS_7913_transcript_7966	AT3G63500.2	8.83473	0.015782	3.00208
BAJ34357	CDS_5183_transcript_5220	AT2G24150.1	8.30496	CDS_11897_transcript_11973	AT2G24150.1	65.8807	4.79037e-11	2.98781
ESQ37556	CDS_5738_transcript_5781	AT3G44600.1	1.45563	CDS_5067_transcript_5105	AT3G44600.1	11.5283	0.00598438	2.98546
ESQ38942	CDS_22374_transcript_22579	AT2G43240.2	2.1228	CDS_35506_transcript_35933	AT2G43240.1	16.7483	0.000922496	2.97998
ESQ35081	CDS_38905_transcript_39447	AT1G17210.1	2.09143	CDS_4694_transcript_4731	AT1G17210.1	16.4941	0.001015	2.97939
BAJ33726	CDS_33475_transcript_33882	AT5G12860.2	10.225	CDS_3365_transcript_3392	AT5G12860.1	80.2908	4.32876e-13	2.97313
ESQ39004	CDS_16508_transcript_16648	AT2G43770.1	2.59935	CDS_11037_transcript_11111	AT2G43770.1	20.3828	0.000263994	2.97113
ESQ32461	CDS_11519_transcript_11611		20.2775	CDS_2701_transcript_2721	AT5G48480.1	158.3	0	2.96471
ESQ48577	CDS_18486_transcript_18645	AT3G14110.2	6.31576	CDS_508_transcript_512	AT3G14110.1	49.1951	1.51498e-08	2.96149
XP_002890731	CDS_46105_transcript_46973	AT1G27520.1	1.18024	CDS_16899_transcript_17029	AT1G27520.1	9.17617	0.0145101	2.95881
ESQ29848	CDS_6267_transcript_6312	AT1G56130.1	3.47923	CDS_7637_transcript_7689	AT1G56140.1	26.992	2.80735e-05	2.95569
CAB62020	CDS_13654_transcript_13765	AT3G46290.1	4.35208	CDS_14897_transcript_15014	AT3G46290.1	33.6706	2.92216e-06	2.95171
ESQ49844	CDS_34030_transcript_34442	AT3G02700.1	3.90636	CDS_23219_transcript_23430	AT3G02700.1	30.1982	9.57695e-06	2.95057
ESQ51077	CDS_3101_transcript_3121	AT2G14860.1	2.92296	CDS_29681_transcript_29990	AT2G14860.1	22.5162	0.000132774	2.94546
WP_017547359	CDS_25593_transcript_25834		22.1084	CDS_247_transcript_248		169.775	0	2.94096
AAC19278	CDS_46826_transcript_47739	AT3G24255.1	1.11433	CDS_32506_transcript_32866	AT5G18880.1	8.4076	0.0200332	2.91552
ESQ33710	CDS_41224_transcript_41842	AT1G14800.1	2.10961	CDS_11376_transcript_11451	AT1G14800.1	15.8392	0.00144615	2.90845
ESQ45808	CDS_1734_transcript_1747	AT3G47650.1	109.866	CDS_824_transcript_829	AT3G47650.1	823.589	0	2.90618
ESQ52217	CDS_5085_transcript_5120	AT2G35940.3	11.0634	CDS_9949_transcript_10010	AT2G35940.3	82.9339	3.18856e-13	2.90616
AAD13709	CDS_46905_transcript_47827	AT2G48060.1	0.802392	CDS_15848_transcript_15970	AT2G48060.1	6.01424	0.0497163	2.906
ESQ37941	CDS_2159_transcript_2175	AT1G56220.4	255.494	CDS_3661_transcript_3691	AT1G56220.4	1900.41	0	2.89495
AAM74220	CDS_18100_transcript_18256	AT5G44290.4	5.59253	CDS_28910_transcript_29205	AT5G44290.4	41.5067	2.70029e-07	2.89177
BAE98529	CDS_15116_transcript_15245	AT3G56460.1	8.87886	CDS_16280_transcript_16406	AT3G56460.1	65.6606	1.03193e-10	2.88658
ESQ38723	CDS_2095_transcript_2111		2.7391	CDS_8188_transcript_8241	AT2G05642.1	20.1629	0.000348105	2.87993
NP_176009	CDS_8153_transcript_8211	AT1G56130.1	2.22027	CDS_7636_transcript_7688	AT1G56130.1	16.2411	0.00134699	2.87084
AGA37190	CDS_35788_transcript_36244	AT1G18150.3	10.2221	CDS_45_transcript_45	AT1G18150.3	74.6528	6.39377e-12	2.8685
ESQ50699	CDS_34296_transcript_34716	AT2G17780.2	1.47617	CDS_14621_transcript_14733	AT4G35920.2	10.772	0.009126	2.86736
XP_002875944	CDS_11887_transcript_11980	AT3G49110.1	14.356	CDS_791_transcript_796	AT3G49110.1	104.744	4.44089e-16	2.86714
AAM13218	CDS_3686_transcript_3708	AT1G50030.2	10.0264	CDS_9623_transcript_9681	AT1G50030.2	73.0706	1.09649e-11	2.86549
ESQ45770	CDS_41776_transcript_42418	AT3G47890.1	1.5996	CDS_20209_transcript_20373	AT3G47910.1	11.5892	0.00689546	2.85701
XP_006301548	CDS_47298_transcript_48238	AT1G65540.1	1.57416	CDS_6878_transcript_6927	AT1G65540.1	11.3628	0.00749222	2.85166
ESQ32361	CDS_39244_transcript_39793	AT5G49300.1	2.88412	CDS_43226_transcript_43891	AT5G49300.1	20.8133	0.000296718	2.8513
ESQ41930	CDS_12488_transcript_12587	AT5G19190.1	15.1056	CDS_7010_transcript_7059	AT5G19190.1	108.462	2.22045e-16	2.84403
ESQ39851	CDS_8085_transcript_8143	AT5G47040.1	5.69291	CDS_5465_transcript_5504	AT5G47040.1	40.7669	4.32409e-07	2.84016
EDL12413	CDS_45910_transcript_46759		1.4398	CDS_21536_transcript_21722		10.2922	0.0111641	2.83761
XP_006283723	CDS_9023_transcript_9088	AT3G42050.1	20.1675	CDS_9573_transcript_9631	AT3G42050.1	144.162	0	2.83759
XP_006283250	CDS_16384_transcript_16523	AT5G35160.1	3.04066	CDS_11759_transcript_11835	AT5G35160.2	21.732	0.000226306	2.83737
ESQ53188	CDS_7273_transcript_7329	AT4G39330.2	6.69986	CDS_2083_transcript_2099	AT4G39330.1	47.5524	5.16459e-08	2.82731
ESQ40961	CDS_30576_transcript_30912	AT5G10150.1	1.36041	CDS_12641_transcript_12728	AT5G10150.1	9.62603	0.014314	2.82291
ESQ34695	CDS_19450_transcript_19618	AT1G20980.1	2.47863	CDS_5820_transcript_5861	AT1G20980.1	17.5049	0.000970509	2.82014
BAJ34233	CDS_1254_transcript_1264	AT4G36040.1	32.3223	CDS_2451_transcript_2469	AT4G36040.1	227.911	0	2.81787
ESQ28128	CDS_1226_transcript_1233	AT1G70760.1	62.4353	CDS_24572_transcript_24797	AT1G70760.1	432.922	0	2.79367
ESQ51633	CDS_13861_transcript_13974	AT2G30800.1	1.78137	CDS_5754_transcript_5795	AT2G30800.1	12.3499	0.00578527	2.79344
ESQ35970	CDS_6679_transcript_6728	AT1G09060.2	1.66565	CDS_1313_transcript_1321	AT1G09060.3	11.5468	0.00766124	2.79333
ESQ37767	CDS_13935_transcript_14052	AT4G01000.1	4.13715	CDS_14185_transcript_14288	AT4G01000.1	28.5891	2.7417e-05	2.78876
XP_002878333	CDS_29697_transcript_30013	AT3G60390.1	5.307	CDS_23622_transcript_23840	AT3G60390.1	36.6617	2.04638e-06	2.78831
XP_002865970	CDS_17471_transcript_17623	AT5G53340.1	2.52714	CDS_23344_transcript_23558	AT5G53340.1	17.3615	0.00110309	2.78031
XP_002879848	CDS_44974_transcript_45765	AT2G40130.2	1.45363	CDS_29131_transcript_29428	AT2G40130.1	9.96849	0.0133661	2.77772
ESQ32204	CDS_14422_transcript_14546	AT5G26920.1	7.41852	CDS_9767_transcript_9826	AT5G26920.1	50.7025	2.54726e-08	2.77285
XP_006286207	CDS_28032_transcript_28312	AT4G39080.1	2.50517	CDS_8057_transcript_8110	AT4G39080.1	17.087	0.00123382	2.76992
XP_002879269	CDS_26856_transcript_27117	AT2G30580.1	2.02171	CDS_30908_transcript_31248	AT2G30580.1	13.7836	0.00370097	2.7693
ESQ52685	CDS_14594_transcript_14719	AT2G39900.1	21.4674	CDS_9515_transcript_9573	AT2G39900.1	146.154	0	2.76727
ESQ48547	CDS_3679_transcript_3701	AT3G14310.1	9.98964	CDS_3657_transcript_3687	AT3G14310.1	68.0023	1.16076e-10	2.76708
ESQ48327	CDS_536_transcript_540	AT3G16140.1	364.688	CDS_109_transcript_110	AT3G16140.1	2470.21	0	2.7599
ESQ43651	CDS_21278_transcript_21465	AT5G50000.1	3.84326	CDS_2986_transcript_3009	AT5G50000.1	25.7999	7.61723e-05	2.74696
AGZ62518	CDS_45667_transcript_46500	AT1G06820.1	1.42311	CDS_28324_transcript_28612	AT1G06820.1	9.52105	0.0163113	2.74208
ESQ53238	CDS_24032_transcript_24252	AT4G39880.1	4.75829	CDS_7777_transcript_7830	AT4G39880.1	31.6725	1.23138e-05	2.73471
ESQ33220	CDS_42143_transcript_42803	AT5G35753.1	1.62771	CDS_29565_transcript_29872	AT5G35753.1	10.7117	0.0112779	2.71827
AAC19276	CDS_8287_transcript_8345	AT4G02480.1	7.14606	CDS_4358_transcript_4395	AT4G02480.1	46.8019	1.2119e-07	2.71135
XP_002893328	CDS_12184_transcript_12280	AT1G24160.2	4.3707	CDS_16651_transcript_16778	AT1G24160.2	28.6178	3.49066e-05	2.71097
ESQ31557	CDS_15505_transcript_15636	AT5G63490.1	3.55166	CDS_15266_transcript_15385	AT5G63490.1	23.1785	0.000197891	2.70622
ESQ53728	CDS_1007_transcript_1013	AT4G34110.1	39.2656	CDS_3067_transcript_3093	AT4G34110.1	256.193	0	2.70589
ESQ36429	CDS_6048_transcript_6093	AT1G04960.1	3.32716	CDS_25755_transcript_25994	AT1G04960.1	21.636	0.000328933	2.70107
XP_002883572	CDS_38957_transcript_39499	AT3G25070.1	1.95893	CDS_35198_transcript_35620	AT3G25070.1	12.7203	0.00591506	2.699
BAA92778	CDS_19761_transcript_19931	AT3G09800.1	8.33957	CDS_12347_transcript_12431	AT3G09800.1	54.1456	1.34861e-08	2.6988
ESQ55388	CDS_28465_transcript_28754	AT4G19810.1	2.33837	CDS_20916_transcript_21093	AT4G19810.1	15.1172	0.00272354	2.69261
ESQ35718	CDS_26423_transcript_26679	AT1G11330.1	1.82214	CDS_8550_transcript_8604	AT1G11330.2	11.7368	0.00829338	2.68733
ESQ42696	CDS_47202_transcript_48138	AT5G57110.2	1.52495	CDS_26014_transcript_26259	AT5G57110.2	9.811	0.0158	2.68564
NP_187467	CDS_43191_transcript_43898	AT3G08550.1	1.36156	CDS_23309_transcript_23521	AT3G08550.1	8.72956	0.0229934	2.68065
AET95911	CDS_45178_transcript_45979	AT1G15690.2	1.58849	CDS_5924_transcript_5967	AT1G15690.1	10.1668	0.014225	2.67814
NP_188034	CDS_8698_transcript_8759	AT3G14180.1	5.98355	CDS_30292_transcript_30618	AT3G14180.1	38.2179	2.02097e-06	2.67518
BAJ34643	CDS_17886_transcript_18040	AT4G21670.1	2.25783	CDS_36981_transcript_37443	AT4G21670.1	14.4092	0.00355146	2.67399
BAF01597	CDS_7272_transcript_7328	AT2G04030.1	84.5049	CDS_3117_transcript_3143	AT2G04030.2	537.042	0	2.66793
ABV89749	CDS_23310_transcript_23521	AT2G27190.1	4.0992	CDS_24688_transcript_24913	AT2G27190.1	25.93	9.53307e-05	2.66121
ESQ51418	CDS_24993_transcript_25223	AT2G29200.1	2.31278	CDS_6510_transcript_6557	AT2G29200.1	14.6139	0.00339875	2.65965
XP_006295871	CDS_32680_transcript_33065	AT3G17540.1	3.91707	CDS_5876_transcript_5919	AT3G17540.1	24.7237	0.000140681	2.65805
ESQ29356	CDS_20888_transcript_21071	AT1G60995.1	1.83365	CDS_25616_transcript_25854	AT1G60995.1	11.5388	0.00929108	2.65371
BAE98631	CDS_37512_transcript_38009	AT1G06220.1	2.3902	CDS_11966_transcript_12043	AT1G06220.1	15.0044	0.00306058	2.65018
ESQ29967	CDS_34978_transcript_35418	AT1G55150.1	2.41482	CDS_27548_transcript_27821	AT1G55150.1	15.1447	0.00291807	2.64883
ESQ45569	CDS_16099_transcript_16233	AT5G65700.2	1.65413	CDS_24197_transcript_24420	AT3G49670.1	10.3736	0.0137653	2.64877
ESQ44982	CDS_32119_transcript_32495	AT3G54830.1	10.6105	CDS_5979_transcript_6022	AT2G39130.1	66.423	4.73878e-10	2.64619
XP_006294186	CDS_6135_transcript_6180	AT2G28840.1	7.18732	CDS_7343_transcript_7395	AT2G28840.1	44.5774	3.61624e-07	2.63278
ESQ36868	CDS_30014_transcript_30338	AT2G07050.1	2.26897	CDS_18_transcript_18	AT2G07050.1	14.0637	0.00428244	2.63187
XP_002885992	CDS_16327_transcript_16466	AT2G20230.1	10.2398	CDS_11705_transcript_11781	AT2G20230.1	63.3104	1.37286e-09	2.62825
ESQ27133	CDS_1407_transcript_1420	AT1G80920.1	147.236	CDS_2033_transcript_2049	AT1G80920.1	909.671	0	2.62721
XP_006295874	CDS_32561_transcript_32945	AT2G34300.2	3.70647	CDS_8325_transcript_8378	AT2G34300.2	22.8435	0.000278459	2.62366
ESQ54041	CDS_443_transcript_447	AT4G31460.1	3.87669	CDS_17205_transcript_17338	AT4G31460.1	23.8641	0.000204313	2.62194
XP_006283736	CDS_38963_transcript_39506	AT4G35850.1	5.57337	CDS_1962_transcript_1978	AT4G35850.1	34.0812	9.33935e-06	2.61236
NP_033859	CDS_29972_transcript_30295	AT1G19910.1	12.2868	CDS_30627_transcript_30961	AT1G19910.1	75.1111	4.79282e-11	2.61192
ACM47495	CDS_16451_transcript_16591	AT5G01600.1	7.62832	CDS_12302_transcript_12386	AT5G01600.1	46.5122	2.31792e-07	2.60817
BAJ34051	CDS_2350_transcript_2368	AT5G20700.1	41.1353	CDS_851_transcript_856	AT5G20700.1	250.242	0	2.60487
NP_172259	CDS_45505_transcript_46329	AT1G07810.1	1.44736	CDS_3728_transcript_3758	AT1G07810.1	8.78356	0.0249119	2.60138
ESQ34192	CDS_8883_transcript_8945	AT1G25260.1	11.0366	CDS_12968_transcript_13057	AT1G25260.1	66.5553	6.95225e-10	2.59226
BAJ34147	CDS_7097_transcript_7151	AT3G54620.1	4.61292	CDS_3901_transcript_3931	AT3G54620.1	27.7756	6.78457e-05	2.59006
ESQ49700	CDS_3118_transcript_3138	AT3G03870.2	18.544	CDS_1389_transcript_1397	AT3G03870.2	111.628	1.44329e-15	2.58967
ESQ35507	CDS_38446_transcript_38971	AT1G13110.1	4.64115	CDS_38350_transcript_38855	AT1G13110.1	27.9293	6.52098e-05	2.58923
XP_006296037	CDS_7502_transcript_7558	AT4G29840.1	15.1628	CDS_8813_transcript_8868	AT4G29840.1	91.2423	5.31797e-13	2.58916
NP_182157	CDS_24653_transcript_24878	AT2G46340.1	6.60755	CDS_5654_transcript_5693	AT2G46340.1	39.6633	1.99588e-06	2.58562
XP_006285963	CDS_24827_transcript_25056	AT4G35830.1	4.00109	CDS_11343_transcript_11418	AT4G35830.1	23.9262	0.000224744	2.58013
ESQ31989	CDS_21592_transcript_21784	AT5G24470.1	3.03257	CDS_2489_transcript_2508	AT5G24470.1	18.0781	0.00135284	2.57563
XP_006279065	CDS_3507_transcript_3528	AT1G56070.1	11.2061	CDS_1511_transcript_1521	AT1G56070.1	66.8001	7.41225e-10	2.57557
XP_006282702	CDS_40389_transcript_40976	AT4G35785.3	1.53371	CDS_28571_transcript_28862	AT4G35785.3	9.10583	0.0230067	2.56976
ESQ52027	CDS_13163_transcript_13272	AT2G34310.3	12.8529	CDS_1347_transcript_1355	AT2G34310.3	76.1913	5.17735e-11	2.56753
ESQ49590	CDS_1176_transcript_1182	AT3G04910.2	22.7417	CDS_1329_transcript_1337	AT3G04910.1	134.492	0	2.56411
ESQ42569	CDS_21359_transcript_21548	AT5G58220.3	3.25141	CDS_6783_transcript_6832	AT5G58220.1	19.2234	0.000983699	2.56373
ESQ44151	CDS_15518_transcript_15649	AT3G59350.2	4.19458	CDS_4219_transcript_4254	AT3G59350.2	24.7116	0.000189141	2.55859
XP_002877513	CDS_42096_transcript_42754	AT3G46790.1	1.27396	CDS_26870_transcript_27129	AT3G46790.1	7.47481	0.0402812	2.55272
ESQ53003	CDS_27766_transcript_28041	AT2G42810.1	5.8464	CDS_26421_transcript_26673	AT2G42810.1	34.2469	1.15757e-05	2.55035
NP_001189822	CDS_38547_transcript_39073	AT3G06130.2	4.38755	CDS_20503_transcript_20674	AT3G06130.2	25.6199	0.000151056	2.54578
NP_193706	CDS_2018_transcript_2034	AT4G19710.1	4.12148	CDS_16686_transcript_16813	AT4G19710.1	23.9642	0.000251624	2.53964
AAZ66929	CDS_36340_transcript_36808	AT5G10110.1	1.6581	CDS_33694_transcript_34081	AT5G10110.1	9.62834	0.0204039	2.53776
XP_006294631	CDS_20775_transcript_20957	AT2G38820.2	2.69562	CDS_33803_transcript_34193	AT2G38820.2	15.5595	0.00326344	2.52911
AFD01316	CDS_24954_transcript_25184	AT3G61830.1	3.79837	CDS_12339_transcript_12423	AT3G61830.1	21.8635	0.00049246	2.52507
ESQ48404	CDS_4259_transcript_4289	AT3G15570.1	13.3371	CDS_6955_transcript_7004	AT3G15570.1	76.6997	6.73313e-11	2.52377
AAM62601	CDS_4747_transcript_4780	AT5G52900.1	2.27443	CDS_17199_transcript_17332	AT5G52900.1	13.0721	0.00703113	2.52291
NP_173137	CDS_26485_transcript_26743	AT1G16930.1	1.34781	CDS_22501_transcript_22699	AT1G16930.1	7.73102	0.038518	2.52004
XP_002886790	CDS_22572_transcript_22777	AT1G65000.1	5.55971	CDS_28144_transcript_28430	AT1G65000.1	31.8181	2.69737e-05	2.51676
ESQ40459	CDS_29496_transcript_29806	AT5G05450.1	2.15756	CDS_5291_transcript_5330	AT5G05450.1	12.295	0.00916699	2.5106
AAR21079	CDS_30798_transcript_31139	AT5G52300.2	4.17258	CDS_17411_transcript_17545	AT5G52300.1	23.7681	0.000290605	2.51002
XP_006279199	CDS_39008_transcript_39551		1.38443	CDS_18529_transcript_18671	AT2G06420.1	7.88172	0.0368572	2.50921
ESQ27731	CDS_21794_transcript_21990	AT1G74250.1	1.27957	CDS_28161_transcript_28448	AT1G74250.1	7.25008	0.0457982	2.50234
ESQ41948	CDS_13751_transcript_13862	AT5G19390.4	2.74054	CDS_15857_transcript_15979	AT5G19390.2	15.5232	0.00347617	2.50189
ESQ49546	CDS_17149_transcript_17298	AT3G05270.2	3.23474	CDS_16277_transcript_16403	AT3G05270.2	18.3121	0.00149969	2.50107
NP_568360	CDS_10425_transcript_10506	AT5G18120.1	3.57262	CDS_29338_transcript_29640	AT5G18120.1	20.1984	0.000860025	2.49919
ESQ49622	CDS_33831_transcript_34243	AT3G04650.1	3.96191	CDS_2024_transcript_2040	AT3G04650.1	22.3028	0.000471787	2.49296
ESQ36908	CDS_27604_transcript_27875	AT2G05920.1	1.64478	CDS_11217_transcript_11292	AT2G05920.1	9.19635	0.0248975	2.48316
AGM16373	CDS_19589_transcript_19758	AT4G17030.1	3.55543	CDS_33051_transcript_33423	AT4G17030.1	19.8673	0.000998147	2.4823
ESQ35292	CDS_23217_transcript_23426	AT1G15140.1	8.95524	CDS_3444_transcript_3474	AT1G15140.1	49.8006	1.96017e-07	2.47536
ESQ31440	CDS_35075_transcript_35517	AT5G64430.1	1.96328	CDS_33252_transcript_33631	AT5G64430.1	10.8367	0.0153661	2.46458
BAA31585	CDS_4727_transcript_4760	AT5G14040.1	7.21863	CDS_21270_transcript_21452	AT5G14040.1	39.7345	3.61475e-06	2.4606
ESQ48146	CDS_27748_transcript_28022	AT3G17770.1	7.78784	CDS_9403_transcript_9461	AT3G17770.1	42.7969	1.54271e-06	2.45821
ESQ56196	CDS_22994_transcript_23202	AT4G14300.1	3.91042	CDS_6854_transcript_6903	AT4G14300.1	21.4706	0.000666649	2.45697
ESQ34260	CDS_9924_transcript_9998	AT1G26230.1	5.26709	CDS_10233_transcript_10296	AT1G26230.1	28.8463	8.12062e-05	2.45331
XP_006288590	CDS_16093_transcript_16227	AT4G01410.1	4.33224	CDS_9994_transcript_10055	AT4G01410.1	23.7135	0.000353166	2.45252
XP_003752314	CDS_22362_transcript_22567	AT5G13780.1	4.13532	CDS_36553_transcript_37007	AT5G13780.1	22.5764	0.000497237	2.44875
ESQ49232	CDS_5897_transcript_5942	AT3G07940.1	3.60752	CDS_4773_transcript_4810	AT3G07940.1	19.6588	0.00116377	2.4461
ESQ35835	CDS_26504_transcript_26762	AT1G59610.1	2.55374	CDS_13738_transcript_13838	AT1G10290.1	13.913	0.00627356	2.44575
ESQ51340	CDS_42940_transcript_43634		1.89043	CDS_46738_transcript_47612	AT2G28570.1	10.274	0.0189947	2.44221
ESQ27052	CDS_1873_transcript_1889	AT1G80190.1	8.47942	CDS_20594_transcript_20766	AT1G80190.1	46.0213	6.93899e-07	2.44026
XP_002870217	CDS_37757_transcript_38260	AT4G15680.1	3.4488	CDS_29292_transcript_29593	AT4G15680.1	18.6986	0.00156455	2.43876
NP_193413	CDS_13071_transcript_13179	AT4G16800.1	4.33749	CDS_22699_transcript_22899	AT4G16800.1	23.4989	0.000394092	2.43766
ESQ48067	CDS_9764_transcript_9831	AT3G18370.1	4.75207	CDS_3593_transcript_3623	AT3G18370.1	25.73	0.000208266	2.43682
XP_006302562	CDS_5922_transcript_5967	AT1G74840.1	8.87581	CDS_14170_transcript_14273	AT1G74840.1	48.0194	4.10996e-07	2.43567
XP_006291618	CDS_8072_transcript_8130	AT2G01060.1	3.28437	CDS_23674_transcript_23892	AT2G01060.1	17.7675	0.0020536	2.43555
XP_002865185	CDS_45371_transcript_46185	AT5G46260.1	1.68903	CDS_29804_transcript_30116	AT5G22690.1	9.12035	0.0274386	2.4329
AAM64789	CDS_11178_transcript_11267	AT5G55940.1	10.1387	CDS_34504_transcript_34911	AT5G55940.1	54.5751	7.03523e-08	2.42837
ESQ36748	CDS_2520_transcript_2538	AT1G01160.1	4.99841	CDS_4030_transcript_4060	AT1G01160.1	26.8159	0.000160487	2.42355
ESQ45862	CDS_3609_transcript_3630	AT3G47160.1	21.494	CDS_1173_transcript_1181	AT3G47160.1	115.138	5.32907e-15	2.42136
XP_006302082	CDS_43393_transcript_44110	AT1G64600.1	2.7391	CDS_9310_transcript_9368	AT1G64600.1	14.6372	0.0053564	2.41786
BAH20205	CDS_4775_transcript_4808	AT1G22610.1	12.5814	CDS_10435_transcript_10502	AT1G22610.1	67.1945	2.44411e-09	2.41705
ESQ34064	CDS_7458_transcript_7514	AT1G27970.1	21.2041	CDS_6073_transcript_6118	AT1G27970.1	113.069	1.04361e-14	2.41479
AAD32950	CDS_16831_transcript_16976		2.67703	CDS_27075_transcript_27337	AT4G29090.1	14.2697	0.00602771	2.41426
ESQ48756	CDS_14006_transcript_14127	AT3G12710.1	5.87441	CDS_10873_transcript_10945	AT3G12710.1	31.2442	4.85219e-05	2.41107
NP_568821	CDS_25345_transcript_25585	AT5G55140.1	21.0332	CDS_7302_transcript_7354	AT5G55140.1	111.804	1.55431e-14	2.41023
ESQ31224	CDS_3939_transcript_3967	AT5G67385.1	8.20022	CDS_2120_transcript_2136	AT5G67385.1	43.572	1.62508e-06	2.40967
BAJ34136	CDS_23921_transcript_24139	AT5G04150.1	11.2732	CDS_5710_transcript_5751	AT5G04150.1	59.8546	1.91983e-08	2.40856
ESQ47629	CDS_15630_transcript_15761	AT3G22380.2	4.49498	CDS_2098_transcript_2114	AT3G22380.1	23.8428	0.000390941	2.40717
XP_002866269	CDS_2854_transcript_2873	AT5G58470.2	7.95878	CDS_5658_transcript_5697	AT5G58470.2	42.2013	2.40985e-06	2.40667
ESQ36925	CDS_26650_transcript_26909	AT2G05590.1	1.59609	CDS_15374_transcript_15494	AT2G05590.2	8.46198	0.0349012	2.40645
ESQ39273	CDS_10411_transcript_10492	AT2G46340.1	11.0252	CDS_7149_transcript_7199	AT2G46340.1	58.4192	2.91394e-08	2.40563
XP_006294542	CDS_3651_transcript_3672	AT2G42910.1	3.69826	CDS_13332_transcript_13429	AT2G42910.1	19.5653	0.00133319	2.40338
ESQ41041	CDS_4840_transcript_4874	AT5G10930.1	12.4805	CDS_22540_transcript_22739	AT5G10930.1	65.957	3.87607e-09	2.40185
ABD64987	CDS_24852_transcript_25081	AT1G10000.1	8.31627	CDS_22911_transcript_23115		43.9279	1.54995e-06	2.40113
AFI56995	CDS_8238_transcript_8296	AT5G13180.1	84.1862	CDS_16137_transcript_16261	AT5G13180.1	444.671	0	2.40108
BAA09642	CDS_9946_transcript_10020	AT2G32260.1	8.49119	CDS_2660_transcript_2680	AT2G32260.1	44.8393	1.20576e-06	2.40072
XP_006287779	CDS_16354_transcript_16493	AT5G22790.1	1.64116	CDS_25142_transcript_25373	AT5G22790.1	8.66171	0.0328995	2.39994
ESQ36623	CDS_46256_transcript_47134	AT1G03060.1	1.82715	CDS_9995_transcript_10056	AT1G03060.1	9.61229	0.0248975	2.39528
BAA77394	CDS_13577_transcript_13688	AT5G18880.1	2.63975	CDS_20846_transcript_21023	AT5G18880.1	13.8816	0.00699988	2.3947
NP_567934	CDS_3384_transcript_3404	AT4G33680.1	12.209	CDS_4128_transcript_4162	AT4G33680.1	64.1028	6.93483e-09	2.39244
ESQ31136	CDS_3594_transcript_3615	AT5G66550.1	10.1261	CDS_2013_transcript_2029	AT5G66550.1	52.9794	1.44622e-07	2.38735
AFD97324	CDS_17344_transcript_17496	AT4G30960.1	24.4403	CDS_3189_transcript_3215	AT4G30960.1	127.137	4.44089e-16	2.37905
XP_002874098	CDS_36433_transcript_36905	AT5G22860.1	3.78465	CDS_29389_transcript_29692	AT5G22860.1	19.6725	0.00137875	2.37795
XP_002879608	CDS_13713_transcript_13824	AT2G36380.1	1.79838	CDS_13868_transcript_13969	AT2G36380.1	9.34268	0.0276461	2.37714
ESQ29159	CDS_30989_transcript_31331	AT3G54250.1	3.73577	CDS_19928_transcript_20088	AT3G54250.1	19.3773	0.001521	2.37489
NP_191274	CDS_32208_transcript_32585	AT3G57150.1	8.21361	CDS_8304_transcript_8357	AT3G57150.1	42.5868	2.57331e-06	2.37432
BAJ34469	CDS_18190_transcript_18347	AT1G71710.1	2.35867	CDS_11136_transcript_11211	AT1G71710.1	12.2245	0.0118311	2.37373
XP_002877660	CDS_11643_transcript_11735	AT3G49250.1	2.84988	CDS_27907_transcript_28186	AT3G49250.1	14.7013	0.00583359	2.36697
ESQ53601	CDS_21155_transcript_21342	AT4G35110.2	6.83532	CDS_9319_transcript_9377	AT4G35110.2	35.1608	2.05568e-05	2.36289
ESQ53785	CDS_23277_transcript_23487	AT4G33630.2	5.07266	CDS_2049_transcript_2065	AT4G33630.2	26.0396	0.000248293	2.35989
NP_172922	CDS_42246_transcript_42911	AT1G14690.2	2.03789	CDS_9519_transcript_9577	AT1G14690.2	10.4193	0.0207104	2.35411
NP_974793	CDS_20639_transcript_20821	AT5G16800.2	6.24353	CDS_40472_transcript_41039	AT5G16800.2	31.908	5.12582e-05	2.35349
AAG51565	CDS_31750_transcript_32112	AT1G55350.4	1.57083	CDS_29106_transcript_29403	AT1G55350.4	8.02211	0.0424041	2.35246
ESQ55541	CDS_7135_transcript_7189	AT4G18570.1	6.46285	CDS_26112_transcript_26358	AT4G18570.1	32.8938	4.04107e-05	2.34757
XP_002893406	CDS_27990_transcript_28270	AT1G26340.1	8.98539	CDS_21430_transcript_21615	AT1G26340.1	45.7192	1.31101e-06	2.34715
ESQ50547	CDS_23946_transcript_24164	AT2G18960.1	6.93159	CDS_12961_transcript_13050	AT2G18960.1	35.1525	2.25359e-05	2.34237
ESQ35987	CDS_16621_transcript_16764	AT1G08900.2	5.05428	CDS_6208_transcript_6254	AT1G08900.3	25.6101	0.00029767	2.34114
CAD92450	CDS_30086_transcript_30411	AT5G49630.1	12.3456	CDS_9174_transcript_9231	AT5G49630.1	62.4769	1.64928e-08	2.33932
XP_006280326	CDS_39555_transcript_40112	AT5G50230.1	1.6926	CDS_14223_transcript_14326	AT5G50230.1	8.56101	0.036577	2.33854
ESQ49391	CDS_22720_transcript_22927	AT3G06500.1	7.03556	CDS_11842_transcript_11918	AT3G06500.1	35.4728	2.16426e-05	2.33398
BAD93875	CDS_26446_transcript_26704	AT4G08180.1	2.87481	CDS_29380_transcript_29683	AT4G08180.3	14.4865	0.00659532	2.33318
ESQ34183	CDS_36749_transcript_37229	AT1G24706.2	2.39864	CDS_12776_transcript_12865	AT1G24706.2	12.0697	0.0132907	2.3311
ESQ52652	CDS_26206_transcript_26456	AT2G39705.1	4.80157	CDS_13427_transcript_13525	AT2G39705.1	24.1442	0.000462524	2.3301
ESQ36789	CDS_14672_transcript_14798	AT1G01590.1	10.3551	CDS_7327_transcript_7379	AT1G01590.1	51.9112	2.93046e-07	2.3257
XP_006280136	CDS_36926_transcript_37409	AT5G56790.1	1.6784	CDS_37064_transcript_37530	AT5G56790.1	8.41227	0.0390889	2.32541
XP_002893936	CDS_30619_transcript_30955	AT5G17910.2	2.01054	CDS_35242_transcript_35664	AT5G17910.2	10.0716	0.0239258	2.32464
NP_849392	CDS_12641_transcript_12744	AT4G15802.1	17.2011	CDS_462_transcript_466	AT4G15802.1	86.0915	4.08018e-11	2.32337
ESQ33477	CDS_24227_transcript_24448	AT1G33110.1	4.4225	CDS_18329_transcript_18471	AT1G33110.1	22.121	0.00082018	2.32248
ABD65145	CDS_2502_transcript_2520	AT4G17520.1	31.9462	CDS_8006_transcript_8059	AT4G17520.1	159.749	0	2.32209
CAA63598	CDS_10769_transcript_10852	AT2G33150.1	26.6044	CDS_326_transcript_330	AT2G33150.1	132.82	2.22045e-16	2.31974
AAC35532	CDS_29120_transcript_29421	ATMG00810.1	2.51915	CDS_11545_transcript_11621	ATMG00300.1	12.5746	0.011758	2.3195
ABB17025	CDS_10246_transcript_10326	AT1G77510.1	5.93878	CDS_15725_transcript_15846	AT1G77510.1	29.6298	0.000109815	2.31881
ESQ53743	CDS_15044_transcript_15173	AT4G33980.1	4.25624	CDS_2281_transcript_2299	AT4G33980.1	21.2045	0.00107949	2.31672
ESQ55023	CDS_19740_transcript_19910	AT4G23190.1	2.07102	CDS_5577_transcript_5616	AT4G23190.1	10.3058	0.0225869	2.31504
BAJ34217	CDS_458_transcript_462	AT1G11910.1	28.8601	CDS_1724_transcript_1736	AT1G11910.1	143.264	0	2.31152
NP_565413	CDS_2474_transcript_2492	AT2G17350.1	21.228	CDS_4521_transcript_4558	AT2G17350.1	105.28	3.45723e-13	2.31019
ESQ48122	CDS_26753_transcript_27013	AT3G17950.2	2.10423	CDS_5664_transcript_5704	AT3G17950.2	10.4353	0.0218461	2.31011
ESQ28289	CDS_5731_transcript_5774	AT1G69530.2	74.7249	CDS_1819_transcript_1833	AT1G69530.2	369.875	0	2.30738
XP_002883317	CDS_3155_transcript_3175	AT3G21760.1	5.34652	CDS_1400_transcript_1408	AT3G21760.1	26.4575	0.000268682	2.30701
ESQ54086	CDS_25844_transcript_26089	AT4G31080.1	1.77289	CDS_9583_transcript_9641	AT4G31080.1	8.76962	0.0358127	2.30641
BAF00999	CDS_22157_transcript_22359	AT5G43900.1	1.7888	CDS_21584_transcript_21770	AT5G43900.1	8.84756	0.0351062	2.30629
ESQ42851	CDS_11179_transcript_11268	AT5G55940.1	9.95769	CDS_30453_transcript_30785	AT5G55940.1	49.1951	6.82118e-07	2.30463
ESQ32864	CDS_5691_transcript_5732	AT3G26180.2	5.15948	CDS_34078_transcript_34478	AT3G26180.2	25.4709	0.000353732	2.30355
ESQ55968	CDS_34663_transcript_35093	AT4G15410.1	2.6406	CDS_26053_transcript_26298	AT4G15410.1	13.0357	0.0105653	2.30353
ABD65090	CDS_10884_transcript_10970		6.27144	CDS_2095_transcript_2111		30.9376	8.25489e-05	2.30249
ESQ56275	CDS_17820_transcript_17974	AT4G14030.2	23.9771	CDS_1067_transcript_1075	AT4G14030.2	118.163	1.4766e-14	2.30105
ESQ40824	CDS_15020_transcript_15149	AT5G08650.1	14.2669	CDS_891_transcript_896	AT5G08650.1	70.2496	3.08571e-09	2.29982
ESQ39416	CDS_23429_transcript_23641	AT3G62830.2	7.66123	CDS_23783_transcript_24001	AT2G47650.1	37.6548	1.44787e-05	2.29718
ESQ52421	CDS_10074_transcript_10152	AT2G37770.2	5.11617	CDS_3724_transcript_3754	AT2G37770.2	24.989	0.000425443	2.28816
ESQ55494	CDS_31340_transcript_31692	AT4G18910.1	1.60211	CDS_24488_transcript_24713	AT4G18910.1	7.82246	0.0485744	2.28765
ESQ36981	CDS_8293_transcript_8351	AT2G04842.1	5.09367	CDS_18008_transcript_18150	AT2G04842.1	24.8151	0.000447171	2.28444
BAJ34053	CDS_8023_transcript_8080	AT2G15970.1	26.2664	CDS_4697_transcript_4734	AT2G15970.1	127.742	1.77636e-15	2.28195
ESQ31154	CDS_28861_transcript_29157	AT5G65650.1	2.90234	CDS_22531_transcript_22730	AT5G65650.1	14.1113	0.00817377	2.28157
ESQ37737	CDS_37118_transcript_37604	AT4G01270.1	2.50307	CDS_26748_transcript_27004	AT4G01270.1	12.1651	0.014025	2.28098
ESQ48741	CDS_3150_transcript_3170	AT3G12860.1	7.3816	CDS_10926_transcript_11000	AT3G12860.1	35.8518	2.51785e-05	2.28004
XP_006302913	CDS_15249_transcript_15379	AT1G71000.1	15.3934	CDS_33001_transcript_33372	AT1G71000.1	74.6126	1.25242e-09	2.27711
ESQ32832	CDS_30065_transcript_30390	AT3G26560.1	1.63292	CDS_35312_transcript_35737	AT3G26560.1	7.90947	0.0478855	2.27612
BAJ34120	CDS_5624_transcript_5665	AT4G19170.1	170.891	CDS_1096_transcript_1104	AT4G19170.1	827.336	0	2.27539
XP_006290327	CDS_36748_transcript_37228	AT3G48500.1	7.94498	CDS_5620_transcript_5659	AT3G48500.1	38.2804	1.41708e-05	2.26849
ESQ52527	CDS_11761_transcript_11853	AT2G38570.1	4.1183	CDS_24825_transcript_25052	AT2G38570.1	19.784	0.00183567	2.26421
ESQ28039	CDS_44420_transcript_45188	AT1G71697.1	4.92944	CDS_39273_transcript_39806	AT1G71697.1	23.6802	0.000650363	2.26419
ABV89636	CDS_5331_transcript_5368	AT3G18890.1	13.8848	CDS_9351_transcript_9409	AT3G18890.1	66.668	1.05781e-08	2.26349
XP_006282141	CDS_16575_transcript_16716	AT5G65200.1	5.19869	CDS_3858_transcript_3888	AT5G65200.1	24.9416	0.000470272	2.26233
ESQ40427	CDS_38597_transcript_39125	AT5G05140.1	2.58514	CDS_10096_transcript_10157	AT5G05140.1	12.3804	0.013867	2.25974
ESQ44691	CDS_23638_transcript_23851	AT5G43430.3	6.90171	CDS_27355_transcript_27626	AT5G43430.1	33.033	5.77818e-05	2.25888
ESQ31310	CDS_1215_transcript_1222	AT5G65480.1	15.7694	CDS_15632_transcript_15753	AT5G65480.1	75.4325	1.23456e-09	2.25806
XP_002879913	CDS_24638_transcript_24863	AT2G41180.1	2.5127	CDS_16594_transcript_16721	AT2G41180.1	12.015	0.0153225	2.25752
AAL36413	CDS_32822_transcript_33211	AT5G46050.1	5.90962	CDS_4500_transcript_4537	AT5G46050.1	28.2255	0.000203228	2.25586
ESQ52766	CDS_20732_transcript_20914	AT2G40490.1	23.2326	CDS_6379_transcript_6425	AT2G40490.1	110.707	1.9762e-13	2.25252
ESQ45692	CDS_34464_transcript_34891	AT3G48550.1	16.5481	CDS_20682_transcript_20856	AT3G48550.1	78.6464	6.06937e-10	2.24872
ESQ51318	CDS_20991_transcript_21177	AT2G28400.1	7.98449	CDS_29180_transcript_29480	AT2G28400.1	37.911	1.73873e-05	2.24734
XP_006295950	CDS_22169_transcript_22371	AT2G38680.1	4.16353	CDS_13536_transcript_13634	AT2G38680.1	19.7374	0.00194366	2.24505
ESQ34440	CDS_12997_transcript_13104	AT1G23390.1	8.5291	CDS_17638_transcript_17775	AT1G23390.1	40.4196	9.35403e-06	2.24459
NP_566528	CDS_755_transcript_759	AT3G15840.1	181.597	CDS_1005_transcript_1012	AT3G15840.1	859.526	0	2.2428
ESQ28894	CDS_24114_transcript_24335	AT1G64550.1	3.62872	CDS_15513_transcript_15634	AT1G64550.1	17.161	0.00391678	2.24161
ESQ49206	CDS_26907_transcript_27169	AT3G08670.1	3.19218	CDS_10055_transcript_10116	AT3G08670.1	15.0878	0.00681156	2.24077
ESQ30481	CDS_19579_transcript_19748		4.31136	CDS_16650_transcript_16777	AT1G49990.1	20.3584	0.00168087	2.23941
ESQ35655	CDS_583_transcript_587	AT1G11860.3	82.0507	CDS_674_transcript_678	AT1G11860.3	387.195	0	2.23847
ESQ46763	CDS_22615_transcript_22821	AT5G41770.1	4.21368	CDS_11890_transcript_11966	AT5G41770.1	19.7934	0.00199297	2.23187
XP_006284668	CDS_1758_transcript_1771	AT4G24130.1	11.1259	CDS_32983_transcript_33353	AT4G24130.1	52.2536	5.15751e-07	2.23161
ESQ31822	CDS_7478_transcript_7534	AT5G61150.2	2.78669	CDS_10261_transcript_10325	AT5G61150.2	13.0767	0.0120534	2.23037
XP_006280098	CDS_28955_transcript_29253	AT5G45380.1	8.42478	CDS_6339_transcript_6385	AT5G45380.1	39.49	1.28343e-05	2.22878
CAD91127	CDS_26499_transcript_26757	AT4G16370.1	15.0875	CDS_1137_transcript_1145	AT4G16370.1	70.6318	5.53676e-09	2.22696
XP_006297900	CDS_27956_transcript_28236	AT3G20320.1	4.70825	CDS_2312_transcript_2330	AT3G20320.1	22.0196	0.00113824	2.22552
XP_002880202	CDS_6689_transcript_6738	AT2G45830.1	8.49984	CDS_7914_transcript_7967	AT2G45830.2	39.6933	1.26341e-05	2.22339
ESQ32882	CDS_30413_transcript_30743	AT3G26085.1	1.9015	CDS_14677_transcript_14791	AT3G26085.1	8.87449	0.0390199	2.22252
ACU27921	CDS_3_transcript_3	AT5G09810.1	18.4136	CDS_2232_transcript_2250	AT5G09810.1	85.8485	1.37704e-10	2.22102
ESQ45674	CDS_2587_transcript_2605	AT3G48740.1	30.2193	CDS_1267_transcript_1275	AT3G48740.1	140.721	2.22045e-16	2.21929
XP_002893727	CDS_13744_transcript_13855	AT1G32500.1	3.6537	CDS_14059_transcript_14161	AT1G32500.1	16.987	0.00432754	2.217
ESQ40626	CDS_23292_transcript_23502	AT5G06970.1	3.52046	CDS_621_transcript_625	AT5G06970.1	16.3098	0.00526235	2.2119
XP_002884791	CDS_15824_transcript_15957	AT3G10380.1	2.88562	CDS_20033_transcript_20194	AT3G10380.1	13.3686	0.0115674	2.2119
AAK01360	CDS_3876_transcript_3902	AT2G39800.4	35.8495	CDS_549_transcript_553	AT2G39800.4	165.167	0	2.2039
NP_071780	CDS_9526_transcript_9592	AT2G24765.1	3.08283	CDS_45517_transcript_46316	AT2G24765.1	14.1961	0.00935902	2.20317
XP_006297661	CDS_8452_transcript_8511	AT3G15570.1	14.4972	CDS_6956_transcript_7005	AT3G15570.1	66.7498	1.7946e-08	2.20299
ESQ37900	CDS_38540_transcript_39066	AT4G02400.1	3.06383	CDS_22151_transcript_22346	AT4G02400.1	14.0985	0.00963048	2.20213
ESQ48258	CDS_3369_transcript_3389	AT3G16800.1	11.992	CDS_16600_transcript_16727	AT3G16800.1	55.0865	3.19682e-07	2.19962
ABD64996	CDS_1884_transcript_1900	AT5G47620.2	9.41693	CDS_8741_transcript_8796	AT5G47610.1	43.1767	6.15302e-06	2.19692
ESQ41847	CDS_24219_transcript_24440	AT5G18460.1	2.23631	CDS_35469_transcript_35896	AT5G18460.1	10.2204	0.0281313	2.19227
ESQ51617	CDS_2479_transcript_2497	AT2G30590.1	8.90331	CDS_12706_transcript_12794	AT2G30590.1	40.6663	1.17467e-05	2.19142
NP_001154302	CDS_13385_transcript_13494	AT1G04080.2	4.62365	CDS_15134_transcript_15251	AT1G04080.2	21.1177	0.00158594	2.19135
XP_006302117	CDS_17102_transcript_17250	AT1G65660.1	7.22175	CDS_5052_transcript_5090	AT1G65660.1	32.9764	7.95903e-05	2.19101
NP_191034	CDS_33748_transcript_34159	AT3G54740.1	4.52529	CDS_20706_transcript_20880	AT3G54740.1	20.6565	0.00180301	2.19051
ESQ30221	CDS_40169_transcript_40747	AT1G52310.1	1.8627	CDS_8269_transcript_8322	AT1G52310.1	8.49898	0.045124	2.18989
ESQ39510	CDS_35496_transcript_35949	AT5G44460.1	4.73214	CDS_45584_transcript_46385	AT5G44460.1	21.5842	0.00142203	2.18941
ESQ32394	CDS_40540_transcript_41132	AT5G48960.1	4.12811	CDS_4638_transcript_4675	AT5G48960.1	18.8264	0.00289102	2.1892
AAM98076	CDS_26807_transcript_27068	AT5G13390.1	3.03257	CDS_30859_transcript_31197	AT5G13390.1	13.8017	0.0107935	2.18623
XP_002882177	CDS_8007_transcript_8064	AT3G01510.1	6.30572	CDS_14085_transcript_14187	AT3G01510.1	28.6669	0.000241763	2.18465
ESQ55902	CDS_14846_transcript_14973	AT4G15770.1	5.96784	CDS_25336_transcript_25569	AT4G15770.1	27.1271	0.000355439	2.18446
XP_002882179	CDS_25348_transcript_25588	AT3G01490.1	8.59498	CDS_4675_transcript_4712	AT3G01490.1	39.0507	1.82665e-05	2.18378
XP_002863219	CDS_43493_transcript_44213	AT4G12750.1	2.07948	CDS_36051_transcript_36497	AT4G12750.1	9.44632	0.0350857	2.18353
ABB83615	CDS_13389_transcript_13498	AT1G17665.1	4.03087	CDS_16052_transcript_16176	AT1G17665.1	18.2983	0.00336717	2.18254
ESQ33820	CDS_3899_transcript_3925	AT1G30475.3	9.94683	CDS_14432_transcript_14539	AT1G30475.3	45.1422	4.15929e-06	2.18217
XP_002867900	CDS_35509_transcript_35962	AT4G19985.1	5.21389	CDS_8296_transcript_8349	AT4G19985.1	23.6345	0.000867945	2.18046
ESQ44258	CDS_459_transcript_463	AT3G58140.1	23.0192	CDS_15159_transcript_15276	AT3G58140.1	104.303	2.67852e-12	2.17988
XP_006288842	CDS_1336_transcript_1348	AT5G02020.1	105.55	CDS_4899_transcript_4936	AT5G02020.1	478.102	0	2.17939
XP_006282882	CDS_27559_transcript_27829	AT5G38560.1	3.543	CDS_25513_transcript_25750	AT5G38560.1	16.0396	0.006095	2.1786
ESQ43840	CDS_23811_transcript_24027	AT3G62300.2	2.79613	CDS_19439_transcript_19594	AT3G62300.2	12.6382	0.0150552	2.17629
BAJ33802	CDS_16211_transcript_16347	AT2G27230.2	2.95481	CDS_5909_transcript_5952	AT2G27230.2	13.3554	0.0123285	2.17629
NP_179734	CDS_44151_transcript_44900	AT2G21390.1	2.08093	CDS_24565_transcript_24790	AT2G21390.1	9.40384	0.03596	2.17602
XP_002869569	CDS_10755_transcript_10838	AT4G27310.1	5.48261	CDS_13079_transcript_13170	AT4G27310.1	24.7668	0.000662005	2.17547
ESQ53458	CDS_33526_transcript_33933	AT4G36410.1	5.12335	CDS_22301_transcript_22497	AT4G36410.1	23.1404	0.000999226	2.17526
ESQ50750	CDS_2219_transcript_2235	AT2G17520.1	2.77986	CDS_14896_transcript_15013	AT2G17520.1	12.5066	0.0157193	2.16961
XP_002874032	CDS_40365_transcript_40950	AT5G21160.1	2.67388	CDS_27368_transcript_27640	AT5G21160.1	12.0285	0.0177972	2.16945
BAJ34424	CDS_6608_transcript_6655	AT5G11060.1	20.2967	CDS_221_transcript_222	AT5G11060.1	91.2232	7.10445e-11	2.16815
BAJ34510	CDS_13625_transcript_13736	AT5G05090.1	20.7051	CDS_13775_transcript_13875	AT5G05090.1	92.9861	4.72713e-11	2.16703
ESQ40292	CDS_17365_transcript_17517	AT5G03800.1	2.03697	CDS_35509_transcript_35936	AT5G03800.1	9.1267	0.0395054	2.16367
ESQ53663	CDS_45343_transcript_46156	AT2G16370.1	3.28957	CDS_32251_transcript_32607	AT4G34570.1	14.6897	0.00908012	2.15884
ESQ41870	CDS_4271_transcript_4301	AT5G18650.1	28.5418	CDS_22546_transcript_22745	AT5G18650.1	127.217	1.68754e-14	2.15614
ESQ38677	CDS_15941_transcript_16074	AT4G38940.1	2.32282	CDS_23122_transcript_23330	AT4G38940.1	10.3015	0.0292983	2.14891
ESQ42579	CDS_2272_transcript_2288	AT5G58110.1	14.4821	CDS_19395_transcript_19548	AT5G58110.1	64.1294	5.54856e-08	2.14672
NP_201263	CDS_27611_transcript_27882	AT5G64580.1	4.16746	CDS_5108_transcript_5146	AT5G64580.1	18.4456	0.00358283	2.14604
BAJ34477	CDS_510_transcript_514	AT2G18300.2	83.8092	CDS_2800_transcript_2821	AT2G18300.2	370.736	0	2.14521
ESQ54270	CDS_28284_transcript_28567	AT4G29700.1	2.71068	CDS_18216_transcript_18358	AT4G29700.1	11.9707	0.0190491	2.14278
ESQ38983	CDS_11015_transcript_11101	AT2G43570.1	5.80705	CDS_29024_transcript_29321	AT2G43570.1	25.624	0.000609087	2.14162
ESQ34439	CDS_10015_transcript_10091	AT1G23400.1	9.75088	CDS_912_transcript_918	AT1G23400.1	43.0184	8.88641e-06	2.14135
ESQ32198	CDS_4740_transcript_4773	AT5G26830.1	5.28498	CDS_10716_transcript_10787	AT5G26830.1	23.2812	0.00108652	2.1392
AFU83230	CDS_41803_transcript_42447	AT4G39400.1	2.52954	CDS_20213_transcript_20377	AT4G39400.1	11.1418	0.0238983	2.13903
ESQ43210	CDS_35343_transcript_35792	AT5G53000.1	3.92623	CDS_16714_transcript_16843	AT5G53000.1	17.2901	0.00490808	2.13873
AGJ81362	CDS_1561_transcript_1574	AT1G15690.1	34.843	CDS_475_transcript_479	AT1G15690.1	153.437	0	2.1387
ESQ32004	CDS_24291_transcript_24512	AT5G24620.1	4.66856	CDS_3917_transcript_3947	AT5G24620.1	20.5404	0.00217222	2.13741
CAA20581	CDS_5251_transcript_5288	AT4G33680.1	13.9629	CDS_4129_transcript_4163	AT4G33680.1	61.4165	1.14494e-07	2.13703
ESQ36674	CDS_7849_transcript_7905	AT1G02640.1	6.30774	CDS_13982_transcript_14084	AT1G02640.1	27.7363	0.00036801	2.13658
ESQ48128	CDS_20602_transcript_20782	AT3G17900.1	3.39308	CDS_13751_transcript_13851	AT3G17900.1	14.9029	0.00904459	2.13492
XP_006280816	CDS_4699_transcript_4732	AT5G47840.1	7.76687	CDS_5866_transcript_5909	AT5G47840.1	34.0582	8.07351e-05	2.1326
ESQ54306	CDS_35132_transcript_35574	AT4G29310.1	2.20551	CDS_26204_transcript_26453	AT4G29310.1	9.67084	0.0358337	2.13253
ESQ39075	CDS_36022_transcript_36482	AT2G44450.1	3.55727	CDS_27173_transcript_27438	AT2G44450.1	15.5964	0.0076399	2.13237
XP_002873891	CDS_29181_transcript_29484	AT5G18400.1	4.3148	CDS_8998_transcript_9054	AT5G18400.3	18.8981	0.00331398	2.13088
ESQ32619	CDS_41021_transcript_41635	AT3G28860.1	2.52375	CDS_25147_transcript_25378	AT3G28860.1	11.0463	0.0247256	2.12992
XP_002876542	CDS_43354_transcript_44070	AT3G60240.4	2.1228	CDS_16602_transcript_16729	AT3G60240.3	9.25931	0.040139	2.12494
BAE98915	CDS_42241_transcript_42906	AT5G06600.3	2.46997	CDS_26893_transcript_27152	AT5G06600.3	10.7614	0.0271067	2.12331
NP_567080	CDS_23736_transcript_23951	AT3G59300.1	2.74953	CDS_7043_transcript_7092	AT3G59300.1	11.9406	0.0200907	2.11862
ESQ37709	CDS_34630_transcript_35060	AT4G00570.1	3.65249	CDS_15838_transcript_15960	AT4G00570.1	15.8537	0.00739677	2.11787
NP_564782	CDS_16566_transcript_16707	AT1G61660.1	7.99725	CDS_10075_transcript_10136	AT1G61660.1	34.7081	7.42242e-05	2.1177
XP_002868762	CDS_38334_transcript_38856	AT5G38640.1	2.31902	CDS_17163_transcript_17295	AT3G58110.1	10.041	0.0332862	2.11432
ESQ53851	CDS_9641_transcript_9708	AT4G33040.1	6.96846	CDS_26776_transcript_27032	AT4G33040.1	30.1532	0.000225945	2.1134
CAC94921	CDS_16084_transcript_16218	AT5G13550.1	2.55638	CDS_16983_transcript_17113	AT5G13550.1	11.0247	0.0260756	2.10857
ESQ45375	CDS_38117_transcript_38631	AT3G51400.1	1.9995	CDS_34741_transcript_35149	AT3G51400.1	8.60432	0.0494503	2.10542
ESQ44609	CDS_5792_transcript_5836	AT5G43970.1	7.76338	CDS_9947_transcript_10007	AT5G43970.1	33.377	0.000108254	2.1041
ESQ32085	CDS_3045_transcript_3065	AT5G25460.1	110.098	CDS_2483_transcript_2502	AT5G25460.1	473.205	0	2.10368
ESQ31588	CDS_9003_transcript_9067	AT5G63200.1	3.74391	CDS_15650_transcript_15771	AT5G63200.1	16.0571	0.00729036	2.10059
ESQ29112	CDS_2834_transcript_2853	AT1G62740.1	6.28649	CDS_9271_transcript_9329	AT1G62740.1	26.8633	0.000536881	2.09531
ESQ42635	CDS_719_transcript_723	AT5G57660.1	43.8477	CDS_6228_transcript_6274	AT5G57660.1	187.32	0	2.09493
ESQ28484	CDS_25058_transcript_25288	AT1G67970.1	4.06564	CDS_27778_transcript_28055	AT1G67970.1	17.3494	0.00543408	2.09333
ESQ39804	CDS_23439_transcript_23651	AT4G18030.1	4.79095	CDS_30339_transcript_30668	AT4G18030.1	20.4233	0.00256029	2.09184
ESQ52608	CDS_5938_transcript_5983	AT2G39290.1	5.41063	CDS_10210_transcript_10273	AT2G39290.1	23.0594	0.00135138	2.09149
CAC43286	CDS_3510_transcript_3531	AT3G13920.3	11.3682	CDS_1063_transcript_1071	AT3G13920.3	48.2902	3.64694e-06	2.08673
ESQ35151	CDS_38264_transcript_38786	AT1G79090.2	2.22446	CDS_9567_transcript_9625	AT1G79090.2	9.44822	0.0403287	2.08659
ESQ28459	CDS_13869_transcript_13983	AT1G68190.1	13.6421	CDS_4021_transcript_4051	AT1G68190.1	57.94	3.92675e-07	2.0865
XP_006284523	CDS_27065_transcript_27330	AT4G26965.2	4.98689	CDS_26187_transcript_26436	AT4G26965.1	21.1202	0.00223107	2.08241
ESQ31521	CDS_14520_transcript_14645	AT5G63860.1	19.3527	CDS_1488_transcript_1498	AT5G63860.1	81.9297	1.70909e-09	2.08185
NP_201395	CDS_13354_transcript_13463	AT5G65940.1	17.1547	CDS_20780_transcript_20956	AT5G65940.1	72.5471	1.46362e-08	2.08032
ESQ54976	CDS_23512_transcript_23724	AT4G23730.1	8.48522	CDS_15222_transcript_15340	AT4G23730.1	35.8751	6.81331e-05	2.07996
BAJ34113	CDS_38103_transcript_38617	AT1G48410.1	5.3203	CDS_14489_transcript_14598	AT1G48410.3	22.4827	0.00161989	2.07924
ESQ47586	CDS_28618_transcript_28910	AT3G22740.1	8.14511	CDS_26619_transcript_26873	AT3G22740.1	34.2972	0.000101532	2.07408
XP_002867334	CDS_13187_transcript_13296	AT4G30680.1	5.53052	CDS_1877_transcript_1892	AT2G24050.1	23.2133	0.00140593	2.06947
ESQ55802	CDS_30750_transcript_31090	AT4G16442.1	5.47819	CDS_12919_transcript_13008	AT4G16442.1	22.9837	0.00149157	2.06884
XP_002878481	CDS_35212_transcript_35657	AT3G62850.1	3.64982	CDS_42451_transcript_43080	AT3G62850.1	15.3114	0.00951774	2.06871
ESQ37250	CDS_18415_transcript_18573	AT3G24190.1	13.9021	CDS_5934_transcript_5977	AT3G24190.1	58.1621	4.45836e-07	2.06478
ESQ37871	CDS_27094_transcript_27359	AT4G02130.3	4.12429	CDS_25724_transcript_25963	AT4G02130.3	17.2393	0.00598438	2.06348
ESQ47969	CDS_8914_transcript_8977	AT3G19290.1	2.46938	CDS_5180_transcript_5219	AT3G19290.1	10.2974	0.0338949	2.06006
ESQ49273	CDS_4644_transcript_4676	AT3G07580.1	5.8052	CDS_20808_transcript_20984	AT3G07580.1	24.2061	0.00115	2.05995
ESQ53549	CDS_16769_transcript_16914	AT4G35500.1	2.96895	CDS_34358_transcript_34762	AT4G35500.1	12.3719	0.0201598	2.05904
NP_565182	CDS_9529_transcript_9595	AT1G78560.1	2.86716	CDS_21147_transcript_21327	AT1G78560.1	11.9399	0.022522	2.0581
ESQ29104	CDS_28244_transcript_28527	AT1G62810.1	3.00369	CDS_17840_transcript_17980	AT1G62810.1	12.5044	0.0194901	2.05763
NP_200339	CDS_8773_transcript_8834	AT5G55280.1	11.8279	CDS_10849_transcript_10921	AT5G55280.1	49.1847	3.67942e-06	2.05602
ESQ47891	CDS_776_transcript_780	AT3G19930.1	6.28533	CDS_11065_transcript_11139	AT3G19930.1	26.1194	0.000747203	2.05506
ESQ36296	CDS_5489_transcript_5527	AT1G06230.3	2.87762	CDS_10553_transcript_10620	AT1G06230.3	11.95	0.0226259	2.05406
ESQ44120	CDS_21487_transcript_21678	AT3G59670.1	3.15893	CDS_18809_transcript_18952	AT3G59670.1	13.1146	0.0169553	2.05366
XP_002889528	CDS_4897_transcript_4931	AT1G04940.1	11.884	CDS_7699_transcript_7752	AT1G04940.1	49.3322	3.59783e-06	2.05351
NP_849970	CDS_9762_transcript_9829	AT2G18050.2	230.786	CDS_3756_transcript_3786	AT2G18050.2	957.817	0	2.05319
ESQ55327	CDS_29504_transcript_29814	AT5G44560.1	4.35587	CDS_11960_transcript_12037	AT5G44560.2	18.0612	0.00510461	2.05186
ESQ35585	CDS_8112_transcript_8170	AT1G12440.2	18.1563	CDS_30114_transcript_30438	AT1G12440.2	75.2548	1.08259e-08	2.05131
CAA09203	CDS_21687_transcript_21881	AT3G61240.2	8.75832	CDS_28035_transcript_28319	AT3G61240.2	36.2794	7.22116e-05	2.05042
NP_973583	CDS_31676_transcript_32035	AT2G32640.2	3.35179	CDS_22508_transcript_22706	AT2G32640.2	13.8538	0.0142735	2.04728
ACQ90586	CDS_11549_transcript_11641	AT2G01910.2	4.63722	CDS_24444_transcript_24669	AT2G01910.1	19.1484	0.00399079	2.04589
BAD95431	CDS_16403_transcript_16542	AT5G11170.2	19.5222	CDS_11668_transcript_11744	AT5G11170.2	80.5997	3.47259e-09	2.04566
NP_564084	CDS_5675_transcript_5716	AT1G19430.1	2.70564	CDS_10108_transcript_10169	AT1G19430.1	11.1451	0.0282622	2.04236
ESQ53721	CDS_35991_transcript_36451	AT4G34150.1	3.91756	CDS_41753_transcript_42354	AT4G34150.1	16.1123	0.00840069	2.04013
ESQ28366	CDS_3001_transcript_3021	AT1G68890.1	2.87797	CDS_227_transcript_228	AT1G68890.1	11.8361	0.0238432	2.04007
XP_006300223	CDS_7928_transcript_7985	AT2G17442.2	5.07491	CDS_42365_transcript_42989	AT2G17442.2	20.8133	0.00275653	2.03605
ESQ28063	CDS_44738_transcript_45519	AT1G71380.1	3.51602	CDS_25250_transcript_25483	AT1G71380.1	14.405	0.0129056	2.03455
NP_180929	CDS_9631_transcript_9698	AT2G33730.1	5.96963	CDS_5019_transcript_5057	AT2G33730.1	24.4042	0.00121526	2.03142
AAV38521	CDS_34769_transcript_35204	AT3G14290.1	8.50629	CDS_14554_transcript_14663	AT3G14290.1	34.6784	0.000117275	2.02744
ESQ33837	CDS_34724_transcript_35158	AT1G30330.2	3.78423	CDS_10404_transcript_10470	AT1G30330.1	15.4037	0.0102726	2.0252
ESQ27144	CDS_18704_transcript_18863	AT1G79700.2	5.46529	CDS_9874_transcript_9933	AT1G79700.2	22.196	0.00209887	2.02193
ESQ32524	CDS_4698_transcript_4731	AT5G47840.1	17.1791	CDS_5867_transcript_5910	AT5G47840.1	69.366	5.8123e-08	2.01358
NP_197683	CDS_1867_transcript_1882	AT5G22920.1	13.2104	CDS_9771_transcript_9830	AT5G22920.1	53.2991	2.00317e-06	2.01244
ESQ48726	CDS_30235_transcript_30562	AT3G13000.1	4.93841	CDS_18915_transcript_19062	AT3G13000.2	19.9241	0.00367258	2.01239
ESQ34373	CDS_10310_transcript_10391	AT1G24160.2	5.81243	CDS_17114_transcript_17246	AT1G24160.2	23.403	0.00165099	2.00948
ESQ50278	CDS_22471_transcript_22676	AT2G25870.1	5.28756	CDS_2989_transcript_3012	AT2G25870.1	21.258	0.0027325	2.00733
ESQ39388	CDS_1202_transcript_1208	AT2G47400.1	1114.91	CDS_434_transcript_438	AT2G47400.1	4474.87	0	2.00492
ESQ48378	CDS_33409_transcript_33812	AT3G15720.1	2.87785	CDS_18000_transcript_18141	AT3G15720.1	11.5311	0.0276141	2.00247
NP_181174	CDS_19346_transcript_19513	AT2G36330.1	4.54885	CDS_33730_transcript_34118	AT2G36330.1	18.2061	0.00564585	2.00085
XP_006287910	CDS_6610_transcript_6657	AT5G11060.1	13.6056	CDS_219_transcript_220	AT5G11060.1	54.4445	1.71631e-06	2.00059
ESQ28033	CDS_24065_transcript_24285	AT1G71750.1	7.33006	CDS_37333_transcript_37808	AT1G71750.1	29.3228	0.000446453	2.00013
ESQ32018	CDS_35701_transcript_36157	AT5G24810.2	8.08685	CDS_3771_transcript_3801	AT5G24810.1	2.01826	0.0489228	-2.00246
P24226	CDS_11165_transcript_11252	AT5G63890.2	21.3376	CDS_24063_transcript_24284	AT5G63890.2	5.32525	0.00138325	-2.00248
ESQ38279	CDS_15719_transcript_15850	AT2G07760.1	28.8043	CDS_2052_transcript_2068	AT2G07760.1	7.18313	0.000200862	-2.0036
ESQ33074	CDS_7439_transcript_7495	AT2G02400.1	14.1709	CDS_13221_transcript_13316	AT2G02400.1	3.53196	0.0090903	-2.00439
ESQ39021	CDS_8552_transcript_8611	AT2G43945.1	75.5265	CDS_20233_transcript_20398	AT2G43945.1	18.8099	1.70646e-09	-2.00549
ESQ42928	CDS_5102_transcript_5137	AT5G28540.1	41.8056	CDS_9294_transcript_9352	AT5G42020.1	10.3965	7.33431e-06	-2.0076
XP_006280904	CDS_5580_transcript_5619	AT5G60800.1	29.1552	CDS_22707_transcript_22907	AT5G60800.1	7.24981	0.0001803	-2.00774
AET14214	CDS_667_transcript_671	AT4G26850.1	498.736	CDS_5328_transcript_5367	AT4G26850.1	123.923	0	-2.00883
CAA70587	CDS_3828_transcript_3854	AT3G16430.2	243.047	CDS_11694_transcript_11770	AT1G52030.1	60.146	0	-2.0147
BAF81515	CDS_2021_transcript_2037	AT4G21280.1	549.763	CDS_4277_transcript_4312	AT4G21280.1	135.949	0	-2.01574
BAA97290	CDS_14094_transcript_14216	AT1G43760.1	9.04853	CDS_8579_transcript_8633	AT1G60720.1	2.23507	0.0365985	-2.01737
XP_002881476	CDS_213_transcript_215	AT2G36880.2	76.6696	CDS_1027_transcript_1034	AT2G36880.2	18.9164	1.12397e-09	-2.01902
XP_006282009	CDS_14608_transcript_14734	AT5G52550.1	21.786	CDS_30033_transcript_30353	AT5G52550.1	5.37241	0.00115937	-2.01976
ESQ29483	CDS_17509_transcript_17661	AT1G60000.1	139.209	CDS_10962_transcript_11036	AT1G60000.1	34.29	2.22045e-16	-2.0214
XP_006292669	CDS_33436_transcript_33842	AT3G44970.1	19.9696	CDS_46366_transcript_47214	AT3G44970.1	4.91341	0.00185274	-2.02301
ESQ34813	CDS_8550_transcript_8609	AT1G19835.2	19.8717	CDS_13556_transcript_13654	AT1G19835.2	4.88615	0.00190904	-2.02395
ESQ28599	CDS_6638_transcript_6685	AT1G65840.1	14.8395	CDS_11152_transcript_11227	AT1G65840.1	3.64233	0.00723371	-2.0265
ESQ31688	CDS_22358_transcript_22563	AT3G47370.3	232.961	CDS_5918_transcript_5961	AT3G47370.3	57.1048	0	-2.0284
ESQ52627	CDS_22072_transcript_22274	AT2G39460.2	472.223	CDS_2255_transcript_2273	AT2G39460.2	115.591	0	-2.03044
XP_002881547	CDS_6187_transcript_6232	AT2G37710.1	12.9967	CDS_42418_transcript_43045	AT2G37710.1	3.17876	0.0118512	-2.03161
ESQ31575	CDS_22578_transcript_22783	AT5G63320.1	18.1479	CDS_11691_transcript_11767	AT5G63320.3	4.43233	0.00291967	-2.03367
ADC40029	CDS_3094_transcript_3114	AT1G15950.1	21.8772	CDS_6235_transcript_6281	AT1G15950.1	5.34154	0.00108417	-2.0341
ESQ45833	CDS_7807_transcript_7863	AT3G47430.1	179.163	CDS_21539_transcript_21725	AT3G47430.1	43.6611	0	-2.03685
ESQ33916	CDS_5144_transcript_5180	AT1G29550.1	16.6046	CDS_33574_transcript_33959	AT1G29550.1	4.04423	0.00438037	-2.03764
XP_006286278	CDS_29976_transcript_30299	AT4G28410.1	12.3341	CDS_12760_transcript_12849	AT4G28410.1	3.00399	0.0140488	-2.03771
ESQ34643	CDS_23985_transcript_24204	AT1G21550.1	22.8698	CDS_32049_transcript_32401	AT1G21550.1	5.5679	0.000827283	-2.03824
ESQ51758	CDS_15051_transcript_15180	AT2G31750.1	14.5488	CDS_14747_transcript_14861	AT2G31750.1	3.5351	0.00763138	-2.04107
ACF23020	CDS_4340_transcript_4371	AT5G63670.1	193.99	CDS_33663_transcript_34050	AT5G63670.1	47.042	0	-2.04396
ESQ40785	CDS_6367_transcript_6412	AT5G08400.2	32.553	CDS_16344_transcript_16470	AT5G08400.2	7.87765	6.38464e-05	-2.04695
XP_006280637	CDS_23716_transcript_23931	AT5G55050.1	12.6325	CDS_23022_transcript_23228	AT5G55050.1	3.0565	0.0127823	-2.04719
BAF00728	CDS_39295_transcript_39846	AT3G51150.1	11.6415	CDS_37656_transcript_38141	AT3G51150.1	2.81453	0.016687	-2.04831
AAH66857	CDS_9988_transcript_10063	AT2G47470.2	9.94109	CDS_43679_transcript_44369	AT1G77510.1	2.4033	0.026997	-2.04839
ESQ40570	CDS_45672_transcript_46505	AT5G06440.1	37.6722	CDS_308_transcript_311	AT5G06440.3	9.07324	1.63177e-05	-2.05381
ESQ46234	CDS_25773_transcript_26017	AT2G23120.1	71.1544	CDS_34071_transcript_34470	AT2G23120.1	17.1214	3.12558e-09	-2.05515
ESQ46073	CDS_19499_transcript_19668	AT2G21650.1	17.5821	CDS_44799_transcript_45556	AT2G21650.1	4.22708	0.00322782	-2.05637
CAA20565	CDS_47465_transcript_48412	AT4G33520.2	36.0845	CDS_27751_transcript_28027	AT4G33520.3	8.65761	2.40911e-05	-2.05934
ESQ42110	CDS_10340_transcript_10421	AT5G20920.3	93.4227	CDS_12736_transcript_12824	AT5G20920.3	22.3344	1.00178e-11	-2.0645
XP_002885854	CDS_32334_transcript_32712	AT2G12462.1	9.52721	CDS_42774_transcript_43424	AT2G12462.1	2.27646	0.0297791	-2.06526
ESQ49727	CDS_11976_transcript_12070	AT3G03710.1	37.7252	CDS_7406_transcript_7458	AT3G03710.1	8.96245	1.45091e-05	-2.07356
ESQ40167	CDS_26688_transcript_26947	AT5G02560.1	75.3308	CDS_38767_transcript_39284	AT5G02560.1	17.8631	8.76047e-10	-2.07626
ESQ56133	CDS_23687_transcript_23901	AT4G24080.1	16.7314	CDS_46788_transcript_47665	AT4G24080.1	3.96379	0.00384204	-2.07761
ESQ49872	CDS_13961_transcript_14078	AT3G02420.1	16.1984	CDS_25163_transcript_25394	AT3G02420.1	3.82502	0.00442653	-2.08231
ESQ38598	CDS_3630_transcript_3651	AT4G09750.1	86.2681	CDS_7643_transcript_7695	AT4G09750.1	20.3197	4.81246e-11	-2.08595
ESQ40794	CDS_12244_transcript_12340	AT5G08450.3	23.8251	CDS_25836_transcript_26076	AT5G08450.3	5.60879	0.000545888	-2.08672
CAP09039	CDS_5762_transcript_5805	AT5G08640.2	23.9683	CDS_24913_transcript_25142	AT5G08640.2	5.63694	0.000524354	-2.08814
ESQ32267	CDS_21862_transcript_22061	AT5G27270.1	8.37333	CDS_9790_transcript_9849	AT5G27270.1	1.96471	0.0400681	-2.09149
ACP30584	CDS_17866_transcript_18020	AT5G11250.1	10.5651	CDS_28180_transcript_28467	AT2G14080.1	2.47807	0.0211426	-2.09202
ESQ53715	CDS_7760_transcript_7816	AT3G42050.1	37.4398	CDS_13720_transcript_13820	AT3G42050.1	8.77856	1.42752e-05	-2.09252
XP_002864906	CDS_4710_transcript_4743	AT5G64510.1	21.5586	CDS_38259_transcript_38763	AT5G64510.1	5.0398	0.000977345	-2.09682
ESQ46444	CDS_26357_transcript_26612	AT2G24580.1	8.68119	CDS_36640_transcript_37095	AT2G24580.1	2.02883	0.0364698	-2.09724
ESQ27570	CDS_30369_transcript_30699	AT1G75680.1	15.8423	CDS_29765_transcript_30076	AT1G75680.1	3.69327	0.00466226	-2.10081
ACP30622	CDS_22466_transcript_22671	AT5G18350.1	20.3719	CDS_17871_transcript_18011	AT5G44510.1	4.73799	0.00132742	-2.10423
ACR38393	CDS_19852_transcript_20022	AT2G27210.1	9.8097	CDS_34309_transcript_34713	AT2G27210.2	2.28106	0.0258354	-2.10451
NP_631937	CDS_23239_transcript_23448	AT1G49030.1	93.1432	CDS_28007_transcript_28290	AT1G49030.1	21.6411	6.51224e-12	-2.10567
XP_006300571	CDS_29938_transcript_30260	AT5G36910.1	24.3498	CDS_42502_transcript_43135	AT5G36910.1	5.64854	0.000442643	-2.10796
XP_002887881	CDS_16452_transcript_16592	AT1G64500.1	45.5641	CDS_31195_transcript_31538	AT1G64500.1	10.5661	1.53951e-06	-2.10845
XP_002873971	CDS_23385_transcript_23597	AT5G19900.1	19.0451	CDS_16493_transcript_16620	AT5G19900.1	4.41495	0.00186996	-2.10895
ESQ27781	CDS_868_transcript_874	AT1G73885.1	595.471	CDS_792_transcript_797	AT1G73885.1	137.91	0	-2.11031
ESQ44491	CDS_6218_transcript_6263	AT3G55980.1	59.1014	CDS_453_transcript_457	AT3G55980.1	13.6618	4.22353e-08	-2.11304
XP_002870141	CDS_25946_transcript_26194	AT4G16650.1	20.7948	CDS_33445_transcript_33829	AT4G16650.1	4.79886	0.00114503	-2.11546
XP_006292320	CDS_25955_transcript_26203	AT3G52140.4	15.4998	CDS_16912_transcript_17042	AT3G52140.1	3.57091	0.00494348	-2.11788
ESQ43695	CDS_5231_transcript_5268	AT5G49760.1	60.3443	CDS_9404_transcript_9462	AT5G49760.1	13.8797	2.88852e-08	-2.12024
NP_001147016	CDS_27508_transcript_27778	AT3G14090.1	20.015	CDS_19306_transcript_19458	AT3G14090.1	4.60084	0.0013953	-2.12111
XP_002878614	CDS_11134_transcript_11221	AT2G22410.1	12.7687	CDS_25131_transcript_25362	AT2G22410.1	2.92619	0.0106309	-2.12552
ACA63477	CDS_27946_transcript_28226	AT3G30775.1	12.4458	CDS_43594_transcript_44279	AT3G30775.1	2.84519	0.011587	-2.12906
BAJ33952	CDS_21123_transcript_21310	AT5G41410.1	23.4386	CDS_7954_transcript_8007	AT5G41410.1	5.35637	0.000529727	-2.12956
ACP20257	CDS_9820_transcript_9888	AT1G09500.1	102.359	CDS_18715_transcript_18858	AT1G09490.1	23.3829	4.34208e-13	-2.13011
NP_035538	CDS_24747_transcript_24974		24.4852	CDS_40407_transcript_40973		5.57678	0.000390314	-2.13441
ESQ55943	CDS_8779_transcript_8840	AT4G15530.6	50.602	CDS_1338_transcript_1346	AT4G15530.4	11.5125	3.37899e-07	-2.13599
XP_002875830	CDS_23134_transcript_23342	AT3G47295.1	72.4351	CDS_6373_transcript_6419	AT3G47295.1	16.4615	1.02381e-09	-2.1376
ESQ42695	CDS_26258_transcript_26509	AT5G57120.1	119.609	CDS_2202_transcript_2220	AT5G57120.1	27.1735	4.21885e-15	-2.13805
AGD95055	CDS_2849_transcript_2868	AT4G13770.1	132.552	CDS_22955_transcript_23160	AT4G13770.1	29.9017	1.11022e-16	-2.14826
BAJ33712	CDS_16245_transcript_16382	AT1G05560.1	44.0576	CDS_3870_transcript_3900	AT1G05560.1	9.9193	1.7772e-06	-2.15108
ESQ33134	CDS_2691_transcript_2709	AT2G01820.1	12.0505	CDS_33766_transcript_34155	AT2G01820.1	2.71225	0.0124404	-2.15153
BAJ34236	CDS_12227_transcript_12323	AT4G17090.1	35.5748	CDS_2583_transcript_2602	AT4G17090.1	8.00621	1.77003e-05	-2.15166
ESQ33907	CDS_27495_transcript_27765	AT1G29690.1	14.5563	CDS_31990_transcript_32341	AT1G29690.1	3.27561	0.00603775	-2.15181
ESQ34436	CDS_25031_transcript_25261	AT1G23440.1	38.3207	CDS_4668_transcript_4705	AT1G23440.1	8.60915	8.2588e-06	-2.15418
NP_690052	CDS_1753_transcript_1766		482.312	CDS_8722_transcript_8777		107.791	0	-2.16173
XP_006300620	CDS_8197_transcript_8255	AT1G67690.1	10.3795	CDS_42660_transcript_43303	AT1G67690.1	2.31785	0.0200907	-2.16288
XP_002877425	CDS_25904_transcript_26150	AT3G45630.1	15.2081	CDS_58_transcript_58	AT3G45630.1	3.38822	0.00485144	-2.16624
AAF01545	CDS_36573_transcript_37049	AT3G01610.1	13.5574	CDS_30359_transcript_30689	AT3G01610.1	3.01019	0.00773424	-2.17115
NP_084072	CDS_26340_transcript_26594		11.4855	CDS_44135_transcript_44853	AT1G33590.1	2.54301	0.0140807	-2.1752
ESQ39301	CDS_2469_transcript_2487	AT2G46550.1	38.5201	CDS_4405_transcript_4442	AT2G46550.1	8.5275	7.03388e-06	-2.17542
ESQ42678	CDS_34983_transcript_35423	AT5G57240.2	7.79355	CDS_37058_transcript_37524	AT5G57240.2	1.72459	0.0431376	-2.17603
ESQ27651	CDS_1189_transcript_1195	AT1G74970.1	251.679	CDS_10759_transcript_10830	AT1G74970.1	55.6658	0	-2.17672
ESQ34406	CDS_30256_transcript_30584	AT1G23840.1	8.23773	CDS_43324_transcript_43998	AT1G23830.1	1.82117	0.0375564	-2.17738
ESQ42679	CDS_22534_transcript_22739	AT5G57230.1	16.3759	CDS_38725_transcript_39240	AT5G57230.1	3.62026	0.00337087	-2.17741
ESQ32386	CDS_189_transcript_191	AT5G49030.1	73.3827	CDS_5141_transcript_5180	AT5G49030.2	16.1843	5.29602e-10	-2.18085
ESQ48189	CDS_11382_transcript_11473	AT3G17390.1	62.6196	CDS_17223_transcript_17356	AT3G17390.1	13.7839	9.43169e-09	-2.18363
EDL33785	CDS_15760_transcript_15893		19.6924	CDS_39971_transcript_40522		4.32485	0.00127181	-2.18692
XP_006299387	CDS_23962_transcript_24180	AT2G17320.1	38.4627	CDS_3458_transcript_3488	AT2G17320.1	8.43784	6.69312e-06	-2.18851
ESQ34243	CDS_15519_transcript_15650	AT1G25682.1	60.1954	CDS_11403_transcript_11478	AT1G25682.1	13.2027	1.74539e-08	-2.18882
ESQ44847	CDS_5391_transcript_5429	AT5G42390.1	118.081	CDS_1910_transcript_1925	AT5G42390.1	25.8814	2.88658e-15	-2.18979
XP_002882514	CDS_28419_transcript_28706	AT3G07140.2	12.9227	CDS_31939_transcript_32290	AT3G07140.1	2.81367	0.0088443	-2.19938
ESQ45577	CDS_7640_transcript_7696	AT3G49601.1	21.5353	CDS_5468_transcript_5507	AT3G49601.1	4.66966	0.000714555	-2.20531
XP_002888497	CDS_33937_transcript_34349	AT1G66400.1	22.4371	CDS_35551_transcript_35979	AT1G66400.1	4.84779	0.000545302	-2.21049
ESQ39460	CDS_10728_transcript_10811	AT2G48120.2	101.149	CDS_424_transcript_428	AT2G48120.2	21.8104	2.03393e-13	-2.2134
ESQ48324	CDS_4044_transcript_4073	AT3G16150.1	30.1951	CDS_35311_transcript_35736	AT3G16150.1	6.50201	5.90462e-05	-2.21535
ESQ31724	CDS_6556_transcript_6603	AT5G62070.1	25.0814	CDS_35147_transcript_35567	AT5G62070.1	5.3923	0.00025002	-2.21764
XP_002866099	CDS_3959_transcript_3987	AT5G55510.1	40.8688	CDS_12144_transcript_12224	AT5G55510.1	8.77256	2.90546e-06	-2.21993
XP_006288043	CDS_6112_transcript_6157	AT5G16570.1	198.799	CDS_1603_transcript_1613	AT5G16570.1	42.6552	0	-2.22052
XP_002888923	CDS_6238_transcript_6283	AT1G73325.1	50.5698	CDS_3981_transcript_4011	AT1G73325.1	10.8206	1.91012e-07	-2.2245
ESQ48207	CDS_37634_transcript_38133	AT3G17205.2	25.8779	CDS_3169_transcript_3195	AT3G17205.2	5.52599	0.000193621	-2.22742
ACR10273	CDS_22569_transcript_22774	AT1G18590.1	20.0851	CDS_33778_transcript_34168	AT1G18590.1	4.27636	0.00101172	-2.23167
ESQ49112	CDS_11881_transcript_11974	AT3G09600.1	14.5345	CDS_38666_transcript_39181	AT3G09600.1	3.09046	0.0051557	-2.23358
ESQ53305	CDS_16079_transcript_16213	AT4G37790.1	20.4186	CDS_12447_transcript_12532	AT4G37790.1	4.33883	0.000911119	-2.23451
XP_002889645	CDS_29682_transcript_29997	AT1G07390.2	19.3646	CDS_6446_transcript_6492	AT1G07390.2	4.11287	0.00123516	-2.2352
ACR10252	CDS_7387_transcript_7443	AT1G16410.1	19.7517	CDS_31912_transcript_32263	AT1G16410.1	4.18645	0.00109952	-2.23818
ABL97984	CDS_3295_transcript_3315	AT1G53400.1	89.9531	CDS_31897_transcript_32247	AT1G53400.1	19.054	3.18878e-12	-2.23908
NP_194437	CDS_7096_transcript_7150	AT4G27070.1	27.0658	CDS_11216_transcript_11291	AT4G27070.1	5.72655	0.000131372	-2.24074
G84420	CDS_1521_transcript_1534	AT2G01110.1	55.8676	CDS_2638_transcript_2657	AT2G01110.1	11.8142	3.88706e-08	-2.24149
ESQ29432	CDS_11796_transcript_11889	AT1G60590.1	44.5892	CDS_1364_transcript_1372	AT1G60590.1	9.41721	9.07035e-07	-2.24332
NP_200210	CDS_31381_transcript_31733	AT5G53990.1	14.6899	CDS_11092_transcript_11167	AT5G53990.1	3.09526	0.00480608	-2.24669
EDL26290	CDS_41811_transcript_42457	AT2G44860.2	7.51736	CDS_44427_transcript_45158		1.58362	0.0433423	-2.247
XP_002874159	CDS_14348_transcript_14472	AT5G24030.1	7.91247	CDS_47005_transcript_47898	AT5G24030.1	1.66552	0.0385633	-2.24816
ESQ42365	CDS_814_transcript_820	AT5G59820.1	11.739	CDS_43527_transcript_44211	AT5G59820.1	2.46798	0.0116328	-2.2499
ESQ32831	CDS_7411_transcript_7467	AT3G26570.2	36.4116	CDS_11810_transcript_11886	AT3G26570.2	7.65346	8.77093e-06	-2.25022
NP_059066	CDS_15867_transcript_16000		55.5825	CDS_33359_transcript_33743		11.6799	3.97216e-08	-2.2506
NP_171860	CDS_1622_transcript_1635	AT1G03630.1	113.388	CDS_7775_transcript_7828	AT1G03630.1	23.6515	3.77476e-15	-2.26126
BAJ33811	CDS_10286_transcript_10366	AT3G03190.1	17.8488	CDS_30454_transcript_30786	AT3G03190.1	3.72117	0.00180301	-2.262
XP_002876019	CDS_15766_transcript_15899	AT3G50260.1	54.8081	CDS_11970_transcript_12047	AT3G50260.1	11.3873	4.40824e-08	-2.26696
ESQ42685	CDS_6324_transcript_6369	AT5G57180.2	46.0678	CDS_16961_transcript_17091	AT5G57180.1	9.55681	5.1495e-07	-2.26916
ESQ47556	CDS_13261_transcript_13370	AT3G23000.1	31.8493	CDS_7154_transcript_7204	AT3G23000.1	6.57545	2.90958e-05	-2.2761
AAZ06136	CDS_34223_transcript_34643	AT2G42600.1	20.7306	CDS_18805_transcript_18948	AT2G42600.1	4.25537	0.00072932	-2.2844
XP_006302674	CDS_111_transcript_111	AT1G61520.3	3455.45	CDS_1362_transcript_1370	AT1G61520.2	708.134	0	-2.28678
ESQ49585	CDS_10315_transcript_10396	AT3G04940.1	13.852	CDS_12115_transcript_12194	AT3G04940.1	2.83096	0.00567094	-2.29073
CAE46442	CDS_21079_transcript_21266	AT3G51895.1	10.8728	CDS_22956_transcript_23161	AT3G51895.1	2.21981	0.0142412	-2.29221
EDL20514	CDS_16638_transcript_16781		14.383	CDS_38959_transcript_39482		2.93279	0.00478488	-2.29402
ESQ37031	CDS_3396_transcript_3417	AT2G04270.2	17.9528	CDS_41186_transcript_41772	AT2G04270.1	3.64713	0.00161024	-2.29938
XP_006292995	CDS_4073_transcript_4102	AT3G47070.1	1622.16	CDS_3292_transcript_3319	AT3G47070.1	328.549	0	-2.30373
ESQ38721	CDS_21904_transcript_22103	AT4G08700.1	10.5524	CDS_10585_transcript_10654	AT4G08700.1	2.12982	0.0153748	-2.30876
ESQ35894	CDS_14736_transcript_14862	AT1G09750.1	23.5372	CDS_6200_transcript_6246	AT1G09750.1	4.74105	0.000291226	-2.31166
EEE54295	CDS_120_transcript_120	AT2G27030.2	231.851	CDS_20552_transcript_20723	AT2G27030.2	46.6273	0	-2.31395
ESQ51160	CDS_2796_transcript_2815	AT2G12400.1	49.7221	CDS_20292_transcript_20459	AT2G12400.1	9.97112	1.34874e-07	-2.31806
BAJ34551	CDS_29773_transcript_30090	AT5G20230.1	10.6226	CDS_44192_transcript_44911	AT5G20230.1	2.12691	0.0148346	-2.3203
ESQ34654	CDS_26169_transcript_26419	AT1G21440.1	21.4085	CDS_24628_transcript_24853	AT1G21440.1	4.2851	0.00053948	-2.32078
ACR10244	CDS_2431_transcript_2449	AT3G19710.1	34.4827	CDS_38228_transcript_38732	AT3G19710.1	6.88285	1.09735e-05	-2.32479
AAG14961	CDS_16926_transcript_17072	AT4G36220.1	32.1937	CDS_3101_transcript_3127	AT4G36220.1	6.42275	2.14614e-05	-2.32551
ESQ40305	CDS_9868_transcript_9939	AT5G03910.1	21.2593	CDS_88_transcript_88	AT5G03910.1	4.22708	0.000548825	-2.33036
ESQ49646	CDS_9561_transcript_9627	AT3G04350.1	16.6569	CDS_24592_transcript_24817	AT3G04350.1	3.31121	0.00221047	-2.33069
NP_079654	CDS_23562_transcript_23774		36.9454	CDS_32622_transcript_32984		7.34143	5.16259e-06	-2.33126
XP_006291823	CDS_4462_transcript_4493	AT3G26060.1	340.322	CDS_26082_transcript_26328	AT3G26060.1	67.5119	0	-2.33369
ESQ40839	CDS_9441_transcript_9507	AT5G08740.1	22.2929	CDS_1661_transcript_1672	AT5G08740.1	4.41495	0.000393249	-2.33611
ESQ49677	CDS_27352_transcript_27621	AT3G04090.1	18.4238	CDS_9548_transcript_9606	AT3G04090.1	3.64537	0.00127872	-2.33743
ESQ36595	CDS_20040_transcript_20213	AT1G03350.1	41.2522	CDS_16123_transcript_16247	AT1G03350.1	8.15067	1.40779e-06	-2.33948
XP_006297390	CDS_16449_transcript_16589	AT1G65660.1	11.5708	CDS_44908_transcript_45670	AT1G65660.1	2.27778	0.0105653	-2.34479
XP_002890831	CDS_24402_transcript_24625	AT1G29790.2	9.22651	CDS_44666_transcript_45416	AT1G29790.2	1.81436	0.0222005	-2.34632
NP_081596	CDS_33423_transcript_33828		11.9182	CDS_41637_transcript_42238		2.3295	0.00928068	-2.35508
ESQ41624	CDS_32888_transcript_33277	AT5G16360.1	41.342	CDS_25181_transcript_25412	AT5G16360.1	8.07259	1.25565e-06	-2.3565
NP_189183	CDS_19445_transcript_19613	AT3G25560.1	40.555	CDS_32245_transcript_32601	AT3G25560.1	7.90737	1.5776e-06	-2.35861
XP_002879708	CDS_1083_transcript_1089	AT2G37770.2	210.361	CDS_3723_transcript_3753	AT2G37770.2	40.9509	0	-2.3609
XP_002876886	CDS_336_transcript_340	AT2G03440.1	339.648	CDS_5638_transcript_5677	AT2G03440.1	65.8277	0	-2.36727
BAD94244	CDS_1262_transcript_1272	AT2G05920.1	24.7043	CDS_13724_transcript_13824	AT2G05920.1	4.76972	0.000171055	-2.37279
CAN70652	CDS_4266_transcript_4296	AT5G10980.1	288.164	CDS_4441_transcript_4478	AT5G10980.1	55.1869	0	-2.38449
NP_187909	CDS_21537_transcript_21729	AT3G13030.3	14.6244	CDS_36837_transcript_37296	AT3G13030.3	2.78582	0.0037132	-2.3922
ESQ44463	CDS_22116_transcript_22318	AT3G56200.1	10.7229	CDS_36499_transcript_36952	AT3G56200.1	2.03767	0.0128983	-2.3957
BAA12711	CDS_4971_transcript_5006	AT3G26520.1	254.736	CDS_2486_transcript_2505	AT3G26520.1	48.2796	0	-2.39952
NP_200023	CDS_12849_transcript_12954	AT5G52100.1	71.4523	CDS_4928_transcript_4966	AT5G52100.1	13.5405	1.29703e-10	-2.3997
NP_113550	CDS_26153_transcript_26403		12.438	CDS_42501_transcript_43134		2.35623	0.00733927	-2.40021
ESQ33844	CDS_25965_transcript_26213	AT1G30270.1	21.2794	CDS_2869_transcript_2891	AT1G30270.1	4.02375	0.000446693	-2.40284
XP_002868083	CDS_20542_transcript_20721	AT4G17140.2	8.08685	CDS_41968_transcript_42579	AT4G17140.3	1.52825	0.0304625	-2.4037
BAJ34626	CDS_10903_transcript_10989	AT1G53320.1	41.5229	CDS_16738_transcript_16867	AT1G53320.1	7.84613	9.4404e-07	-2.40385
CAA18628	CDS_13030_transcript_13138	AT4G19410.1	24.1009	CDS_23123_transcript_23331	AT4G19410.1	4.53113	0.000182811	-2.41115
ESQ40413	CDS_713_transcript_717	AT5G26120.1	39.89	CDS_24411_transcript_24636	AT5G26120.1	7.49892	1.4837e-06	-2.41127
ESQ28239	CDS_17035_transcript_17182	AT1G69870.1	19.161	CDS_10427_transcript_10494	AT1G69870.1	3.57133	0.000824168	-2.42364
XP_002885611	CDS_7526_transcript_7582	AT3G24190.1	108.831	CDS_17655_transcript_17793	AT3G24190.1	20.2393	1.55431e-15	-2.42685
NP_850531	CDS_8504_transcript_8563	AT3G07360.3	14.588	CDS_30022_transcript_30342	AT3G07360.3	2.70168	0.00345332	-2.43286
ESQ32309	CDS_10821_transcript_10904	AT5G28640.1	15.5623	CDS_45041_transcript_45815	AT5G28640.1	2.87126	0.00250628	-2.4383
ESQ33811	CDS_1633_transcript_1646	AT1G30520.1	28.4798	CDS_11482_transcript_11557	AT1G30520.1	5.25441	4.31396e-05	-2.43834
AAL09350	CDS_19017_transcript_19180	AT1G24100.1	18.5737	CDS_28467_transcript_28756	AT1G24100.1	3.41802	0.000954918	-2.44202
XP_002888932	CDS_31085_transcript_31430	AT1G73540.1	12.6465	CDS_46613_transcript_47483	AT1G73540.1	2.32489	0.00634012	-2.4435
ESQ51417	CDS_8651_transcript_8712	AT2G29180.1	227.076	CDS_5612_transcript_5651	AT2G29180.1	41.6912	0	-2.44536
ADI17229	CDS_2089_transcript_2105		2432.62	CDS_1881_transcript_1896		446.596	0	-2.44547
ESQ29868	CDS_4990_transcript_5025	AT1G55960.1	65.8317	CDS_9060_transcript_9116	AT1G55960.1	12.0217	4.52525e-10	-2.45314
ESQ38654	CDS_6805_transcript_6856	AT4G09150.2	42.8069	CDS_28851_transcript_29146	AT4G09150.1	7.80981	4.93004e-07	-2.45448
ESQ32587	CDS_35547_transcript_36000	AT3G29160.2	18.9331	CDS_7188_transcript_7238	AT3G29160.2	3.44366	0.000814894	-2.45889
BAJ33798	CDS_2330_transcript_2348	AT4G34350.1	183.307	CDS_2840_transcript_2861	AT4G34350.1	33.2973	0	-2.46079
ESQ52268	CDS_20167_transcript_20340	AT2G36380.1	14.3796	CDS_30056_transcript_30377	AT2G36380.1	2.60883	0.00351458	-2.46255
XP_002880438	CDS_28338_transcript_28623	AT2G22250.1	28.645	CDS_10689_transcript_10759	AT2G22250.3	5.18156	3.73798e-05	-2.46682
ESQ35662	CDS_18774_transcript_18933	AT1G11790.1	7.56121	CDS_42481_transcript_43113	AT1G11790.2	1.36767	0.0342336	-2.46689
NP_080268	CDS_7718_transcript_7774	AT5G63860.1	8.33276	CDS_48169_transcript_49150	AT3G17205.2	1.50199	0.0260003	-2.47192
ESQ27831	CDS_27502_transcript_27772	AT1G73540.1	8.92342	CDS_46415_transcript_47269	AT1G73540.1	1.60544	0.0213132	-2.47463
EDL41100	CDS_14854_transcript_14981		56.7066	CDS_2896_transcript_2918		10.2021	6.21877e-09	-2.47465
CAA28351	CDS_12235_transcript_12331		39.8308	CDS_5946_transcript_5989		7.15222	1.10267e-06	-2.47742
XP_002888792	CDS_32830_transcript_33219	AT1G70740.1	15.6431	CDS_16574_transcript_16701	AT1G70740.1	2.80766	0.00227037	-2.47809
NP_850052	CDS_8785_transcript_8846	AT2G24395.1	54.267	CDS_14389_transcript_14496	AT2G24395.1	9.73553	1.28757e-08	-2.47875
AAB60902	CDS_30980_transcript_31322	AT3G10920.1	14.6984	CDS_38542_transcript_39050	AT3G10920.1	2.6251	0.00305052	-2.48521
ESQ45914	CDS_19481_transcript_19649	AT3G44450.1	65.8917	CDS_40673_transcript_41248	AT3G44450.1	11.7614	3.46182e-10	-2.48603
ESQ53143	CDS_40939_transcript_41546	AT4G38960.1	40.4343	CDS_33053_transcript_33426	AT4G38960.1	7.21108	8.76021e-07	-2.48729
ESQ30450	CDS_21465_transcript_21656	AT1G50300.1	50.5428	CDS_26280_transcript_26531	AT1G50300.1	9.00236	3.79009e-08	-2.48913
ESQ53634	CDS_6068_transcript_6113	AT4G34830.1	69.0245	CDS_8464_transcript_8517	AT4G34830.1	12.2823	1.28186e-10	-2.49052
ESQ37603	CDS_10898_transcript_10984	AT2G12190.1	44.6452	CDS_19454_transcript_19609	AT2G12190.1	7.94168	2.31792e-07	-2.49099
XP_006288508	CDS_14308_transcript_14432	AT4G02580.1	129.668	CDS_4412_transcript_4449	AT4G02580.1	23.0616	0	-2.49126
ESQ52414	CDS_21650_transcript_21843	AT2G37690.1	11.6008	CDS_11180_transcript_11255	AT2G37690.1	2.06031	0.0083632	-2.49329
ESQ37977	CDS_15349_transcript_15480	AT5G08640.2	10.6188	CDS_47878_transcript_48835	AT5G63590.1	1.88178	0.0115544	-2.49646
NP_201532	CDS_17596_transcript_17749	AT5G67310.1	14.3883	CDS_45681_transcript_46488	AT5G67310.1	2.5338	0.00322959	-2.50552
ESQ49787	CDS_29275_transcript_29582	AT3G03160.1	35.9614	CDS_22068_transcript_22261	AT3G03160.1	6.31677	3.22468e-06	-2.50919
BAJ34317	CDS_3765_transcript_3788	AT1G61890.1	19.7566	CDS_24023_transcript_24244	AT1G61890.1	3.46889	0.00055624	-2.50979
XP_002866069	CDS_23016_transcript_23224	AT5G54960.1	13.5263	CDS_37303_transcript_37778	AT5G54960.1	2.37274	0.00425654	-2.51115
XP_002871757	CDS_30651_transcript_30987	AT5G17270.1	8.52768	CDS_16353_transcript_16479	AT5G17270.1	1.49429	0.0231262	-2.51269
XP_002869622	CDS_40487_transcript_41079	AT4G26210.2	163.668	CDS_19221_transcript_19373	AT4G26210.2	28.5524	0	-2.51909
NP_173114	CDS_20172_transcript_20345	AT1G16700.1	25.9935	CDS_8962_transcript_9018	AT1G16700.1	4.53427	7.27864e-05	-2.51921
BAB02146	CDS_10027_transcript_10104		125.493	CDS_10294_transcript_10358		21.8828	0	-2.51974
EDL01189	CDS_1763_transcript_1776		768.973	CDS_6034_transcript_6078		133.911	0	-2.52166
ESQ53836	CDS_37593_transcript_38092	AT4G33180.1	12.2878	CDS_4403_transcript_4440	AT4G33180.1	2.1334	0.0062945	-2.526
ESQ48748	CDS_880_transcript_886	AT3G12780.1	329.241	CDS_153_transcript_154	AT3G12780.1	57.1167	0	-2.52716
NP_172653	CDS_35844_transcript_36300	AT1G11890.1	49.7517	CDS_17642_transcript_17779	AT1G11890.1	8.62738	3.8991e-08	-2.52775
XP_002884012	CDS_5682_transcript_5723	AT2G16710.1	42.9911	CDS_10246_transcript_10310	AT2G16710.1	7.40153	3.07663e-07	-2.53814
XP_006287543	CDS_13028_transcript_13136	AT5G02480.1	23.4435	CDS_706_transcript_710	AT5G02480.1	4.03104	0.000156279	-2.53996
ESQ50953	CDS_983_transcript_989	AT2G15820.1	10.3034	CDS_14021_transcript_14123	AT2G15820.1	1.77111	0.0121902	-2.5404
ESQ52409	CDS_5651_transcript_5692	AT2G37660.1	252.419	CDS_3894_transcript_3924	AT2G37660.1	43.3131	0	-2.54294
ESQ48714	CDS_9759_transcript_9826	AT3G13110.1	57.0159	CDS_7404_transcript_7456	AT3G13110.1	9.77935	3.62383e-09	-2.54355
XP_006291493	CDS_12069_transcript_12163	AT3G54810.1	27.2631	CDS_29508_transcript_29814	AT3G54810.1	4.65576	4.44086e-05	-2.54986
BAJ34398	CDS_1624_transcript_1637	AT5G09590.1	21.3956	CDS_7126_transcript_7176	AT5G09590.1	3.65128	0.000294666	-2.55084
0805285A	CDS_2655_transcript_2673		357.463	CDS_4364_transcript_4401		60.9947	0	-2.55104
ESQ44797	CDS_22925_transcript_23133	AT5G42810.1	20.1811	CDS_18536_transcript_18678	AT5G42810.1	3.44216	0.000438396	-2.55162
P21239	CDS_816_transcript_822	AT2G28000.1	205.325	CDS_1083_transcript_1091	AT2G28000.1	34.7988	0	-2.5608
ESQ38472	CDS_12992_transcript_13099	AT4G10710.1	27.3154	CDS_10817_transcript_10889	AT4G10710.1	4.61946	4.14677e-05	-2.56392
NP_565692	CDS_31798_transcript_32164	AT2G30010.1	6.29201	CDS_34214_transcript_34618	AT2G30010.1	1.05959	0.0490103	-2.57002
AAG42155	CDS_1651_transcript_1664		8.08685	CDS_35421_transcript_35847		1.3605	0.0254795	-2.57144
AAH02121	CDS_4730_transcript_4763		217.104	CDS_6926_transcript_6975		36.4998	0	-2.57242
ESQ31511	CDS_28978_transcript_29276	AT5G63940.1	13.7714	CDS_41143_transcript_41729	AT5G63940.1	2.30345	0.00350879	-2.57981
XP_002887776	CDS_19134_transcript_19299	AT1G79270.1	19.0161	CDS_4265_transcript_4300	AT1G79270.1	3.18051	0.000603549	-2.57989
XP_006294489	CDS_11760_transcript_11852	AT2G38570.1	14.313	CDS_33325_transcript_33708	AT2G38570.1	2.39143	0.00291967	-2.58138
NP_031721	CDS_12258_transcript_12354	AT4G19810.1	16.9325	CDS_34545_transcript_34953	AT4G19810.1	2.82602	0.00121066	-2.58295
ESQ47956	CDS_4616_transcript_4648	AT3G19420.1	38.4934	CDS_7054_transcript_7103	AT3G19420.1	6.42375	1.04793e-06	-2.58312
BAD93921	CDS_2396_transcript_2414	AT1G70940.1	12.7172	CDS_35661_transcript_36090	AT2G01420.2	2.11918	0.00499568	-2.58521
ABB91635	CDS_12192_transcript_12288	AT3G51240.1	20.9061	CDS_32395_transcript_32754	AT3G51240.2	3.48189	0.000317538	-2.58598
NP_035544	CDS_25975_transcript_26223		60.3423	CDS_32084_transcript_32436		10.0391	9.5436e-10	-2.58754
AFM39013	CDS_3922_transcript_3949	AT3G47000.1	21.3363	CDS_23931_transcript_24151	AT3G47000.1	3.54773	0.000274917	-2.58834
NP_198861	CDS_18526_transcript_18685	AT5G40450.1	19.0021	CDS_18817_transcript_18960	AT5G40450.1	3.1572	0.00059742	-2.58944
XP_002864123	CDS_4458_transcript_4489	AT5G51720.1	1094.42	CDS_20864_transcript_21041	AT5G51720.1	181.258	0	-2.59405
ESQ31940	CDS_30109_transcript_30435	AT5G23930.1	11.6109	CDS_30488_transcript_30821	AT5G23930.1	1.92264	0.00720556	-2.59433
ESQ54902	CDS_6515_transcript_6561	AT4G24280.1	190.049	CDS_209_transcript_210	AT4G24280.1	31.389	0	-2.59804
NP_177405	CDS_8099_transcript_8157	AT1G72610.1	130.883	CDS_2606_transcript_2625	AT1G72610.1	21.5145	0	-2.60489
XP_006298621	CDS_970_transcript_976	AT3G15360.1	448.631	CDS_2848_transcript_2869	AT3G15360.1	73.1587	0	-2.61643
ESQ32049	CDS_5222_transcript_5259	AT5G25120.1	60.4328	CDS_13191_transcript_13285	AT5G25120.1	9.82527	7.47712e-10	-2.62076
ESQ41069	CDS_44083_transcript_44832	AT5G11160.1	10.2509	CDS_10434_transcript_10501	AT5G11160.1	1.66602	0.0112715	-2.62128
ESQ55122	CDS_23545_transcript_23757	AT4G22320.2	11.6515	CDS_37811_transcript_38302	AT4G22320.1	1.89212	0.00683814	-2.62243
ESQ33718	CDS_24365_transcript_24588	AT1G31130.1	50.3533	CDS_8570_transcript_8624	AT1G31130.1	8.14006	1.831e-08	-2.62897
XP_002876999	CDS_7002_transcript_7054	AT3G26890.6	18.347	CDS_7550_transcript_7602	AT3G26890.5	2.96266	0.0006764	-2.63058
ESQ49720	CDS_5770_transcript_5814	AT3G03770.2	11.7364	CDS_18431_transcript_18573	AT3G03770.2	1.89212	0.00652601	-2.63292
ESQ39310	CDS_21638_transcript_21831	AT2G46650.1	39.7154	CDS_22307_transcript_22503	AT2G46650.1	6.37715	5.56026e-07	-2.63872
ESQ45095	CDS_21708_transcript_21902	AT3G53900.2	32.885	CDS_16193_transcript_16318	AT3G53900.1	5.26398	5.14107e-06	-2.6432
ESQ36017	CDS_2008_transcript_2024	AT1G08630.4	27.0051	CDS_23945_transcript_24166	AT1G08630.4	4.269	3.41792e-05	-2.66126
XP_002890425	CDS_2170_transcript_2186	AT1G21065.1	502.502	CDS_2846_transcript_2867	AT1G21065.1	79.1396	0	-2.66666
XP_002868098	CDS_32529_transcript_32913	AT4G16790.1	9.92829	CDS_35649_transcript_36078	AT4G16790.1	1.55822	0.0118645	-2.67165
ESQ36299	CDS_21798_transcript_21994	AT1G06200.1	24.7931	CDS_20636_transcript_20809	AT1G06200.1	3.87654	6.91853e-05	-2.6771
NP_001147026	CDS_3538_transcript_3559	AT5G57040.1	235.629	CDS_16417_transcript_16544	AT5G57040.1	36.8115	0	-2.67829
BAF02165	CDS_12191_transcript_12287	AT4G05420.2	13.9965	CDS_41049_transcript_41633	AT4G05420.2	2.18195	0.00275502	-2.68137
CAB62350	CDS_21428_transcript_21618	AT3G48610.1	18.045	CDS_23000_transcript_23206	AT3G48610.1	2.79106	0.000661294	-2.69272
ESQ51400	CDS_11477_transcript_11569	AT2G29060.1	7.00753	CDS_44570_transcript_45309	AT2G29060.1	1.08367	0.0336972	-2.69298
XP_002877881	CDS_15678_transcript_15809	AT3G52740.1	65.8041	CDS_32438_transcript_32797	AT3G52740.1	10.1736	7.94622e-11	-2.69335
ESQ52310	CDS_15858_transcript_15991	AT2G36850.1	27.5992	CDS_4800_transcript_4837	AT2G36850.1	4.25392	2.50465e-05	-2.69776
NP_177241	CDS_11464_transcript_11556	AT1G70840.1	57.4269	CDS_1561_transcript_1571	AT1G70840.1	8.80195	1.15731e-09	-2.70583
NP_035037	CDS_14977_transcript_15105	AT2G03430.1	20.2043	CDS_39880_transcript_40428	AT2G03430.1	3.07922	0.000301992	-2.71402
ESQ41695	CDS_13035_transcript_13143	AT5G17050.1	47.6186	CDS_17412_transcript_17546	AT5G17050.1	7.24778	2.85596e-08	-2.71591
AAO32057	CDS_14638_transcript_14764	AT2G16430.1	48.312	CDS_23703_transcript_23921	AT2G16430.2	7.33561	2.23484e-08	-2.71939
ESQ49939	CDS_4525_transcript_4556	AT3G01310.2	23.4572	CDS_21885_transcript_22076	AT3G01310.2	3.55934	9.68059e-05	-2.72035
ESQ54135	CDS_24573_transcript_24796	AT4G30610.1	13.815	CDS_41243_transcript_41831	AT4G30610.1	2.09485	0.002749	-2.72132
NP_075875	CDS_24877_transcript_25106		14.7122	CDS_43609_transcript_44294		2.21671	0.00199623	-2.73052
NP_178129	CDS_20644_transcript_20826	AT1G80120.1	54.6187	CDS_2611_transcript_2630	AT1G80120.1	8.19919	2.4795e-09	-2.73584
ESQ27163	CDS_7042_transcript_7095	AT1G79550.2	78.2027	CDS_319_transcript_322	AT1G79550.2	11.7107	9.41691e-13	-2.73939
ESQ29920	CDS_2718_transcript_2736	AT1G55490.2	242.761	CDS_6858_transcript_6907	AT1G55490.2	36.3315	0	-2.74024
CAZ44329	CDS_9194_transcript_9259	AT1G33520.1	21.8955	CDS_20297_transcript_20464	AT4G00720.1	3.27561	0.000158285	-2.7408
ESQ35080	CDS_1563_transcript_1576	AT1G17220.1	407.794	CDS_1461_transcript_1469	AT1G17220.1	60.9952	0	-2.74107
ABV89650	CDS_433_transcript_437	AT4G18810.1	107.089	CDS_11926_transcript_12002	AT4G18810.1	15.9062	0	-2.75115
AAZ67609	CDS_7421_transcript_7477		88.2815	CDS_1203_transcript_1211		13.0881	2.93099e-14	-2.75385
ESQ28426	CDS_11706_transcript_11798	AT1G68440.1	25.8831	CDS_36059_transcript_36505	AT1G68440.1	3.81729	3.79152e-05	-2.76139
ESQ35082	CDS_13215_transcript_13324	AT1G17210.1	17.7723	CDS_4695_transcript_4732	AT1G17210.1	2.61486	0.000631755	-2.76482
ESQ54449	CDS_581_transcript_585	AT4G28080.1	59.6091	CDS_530_transcript_534	AT4G28080.1	8.70518	3.69447e-10	-2.77559
XP_002885313	CDS_25484_transcript_25724	AT3G19510.1	9.94683	CDS_48099_transcript_49075	AT3G19510.1	1.45149	0.0104179	-2.7767
ESQ54540	CDS_42324_transcript_42992	AT4G27350.1	11.0486	CDS_47790_transcript_48740	AT4G27350.1	1.60288	0.00686483	-2.78513
XP_002864816	CDS_5458_transcript_5496	AT5G62730.1	17.0356	CDS_37366_transcript_37842	AT5G62730.1	2.45862	0.000782201	-2.79263
XP_002887521	CDS_6818_transcript_6869	AT1G80970.1	6.29187	CDS_10277_transcript_10341		0.90563	0.041365	-2.7965
ESQ53145	CDS_589_transcript_593	AT4G38970.1	2291.46	CDS_715_transcript_719	AT4G38970.1	328.858	0	-2.80073
ESQ41329	CDS_3181_transcript_3201	AT5G13770.1	56.809	CDS_21476_transcript_21662	AT5G13770.1	8.12408	7.92707e-10	-2.80584
AGA96122	CDS_12760_transcript_12863		23.2814	CDS_14187_transcript_14290		3.31995	8.268e-05	-2.80995
ESQ28062	CDS_12951_transcript_13057	AT1G71400.1	10.254	CDS_27553_transcript_27826	AT1G71390.1	1.45693	0.00898402	-2.81518
ESQ49384	CDS_27530_transcript_27800	AT3G06550.3	23.1053	CDS_30567_transcript_30901	AT3G06550.1	3.27401	8.54824e-05	-2.81909
BAJ34425	CDS_33562_transcript_33969	AT1G75280.1	27.8342	CDS_43575_transcript_44260	AT1G75280.1	3.93766	1.62835e-05	-2.82145
XP_002484510	CDS_5267_transcript_5304		596.534	CDS_8624_transcript_8678		83.7789	0	-2.83195
AAP58393	CDS_15070_transcript_15199	AT2G02930.1	37.5613	CDS_2663_transcript_2683	AT2G02930.1	5.22823	5.03335e-07	-2.84485
CAA44427	CDS_30796_transcript_31137	AT5G39440.1	10.6962	CDS_46508_transcript_47367		1.48667	0.00731885	-2.84694
ESQ40402	CDS_10195_transcript_10275	AT5G04930.1	60.3293	CDS_11546_transcript_11622	AT5G04930.1	8.30449	1.72208e-10	-2.8609
NP_001156942	CDS_26267_transcript_26518	AT1G09920.1	11.5447	CDS_46588_transcript_47456		1.58719	0.00524781	-2.86268
ESQ49825	CDS_16143_transcript_16279	AT3G02870.1	27.6301	CDS_5893_transcript_5936	AT3G02870.3	3.78424	1.52262e-05	-2.86816
ESQ51408	CDS_4065_transcript_4094	AT2G29090.2	23.2175	CDS_40867_transcript_41446	AT2G29090.2	3.17876	7.3599e-05	-2.86868
BAD94975	CDS_13766_transcript_13877	AT5G20830.2	36.6574	CDS_5874_transcript_5917	AT5G20830.2	5.0158	6.31372e-07	-2.86955
ACJ65004	CDS_353_transcript_357	AT4G39800.1	117.292	CDS_17915_transcript_18056	AT4G39800.1	15.9977	0	-2.87417
XP_002877622	CDS_9504_transcript_9570	AT3G48690.1	221.417	CDS_7223_transcript_7273	AT3G48690.1	29.7701	0	-2.89483
ABD65000	CDS_9886_transcript_9957	AT3G47680.1	43.2756	CDS_24193_transcript_24416	AT3G47680.1	5.81151	5.50863e-08	-2.89657
ESQ45010	CDS_423_transcript_427	AT3G54600.1	71.4102	CDS_28405_transcript_28693	AT3G54600.1	9.58421	2.93143e-12	-2.8974
BAJ33780	CDS_945_transcript_951	AT2G21330.1	476.486	CDS_902_transcript_907	AT2G21330.1	63.3545	0	-2.91091
NP_001239580	CDS_39262_transcript_39811		5.91351	CDS_45135_transcript_45916		0.786224	0.0444602	-2.911
AAD17935	CDS_420_transcript_424	AT4G35090.1	139.625	CDS_1181_transcript_1189	AT4G35090.1	18.4607	0	-2.91903
ESQ31348	CDS_332_transcript_336	AT5G65220.1	778.253	CDS_3905_transcript_3935	AT5G65220.1	102.879	0	-2.9193
AAN51933	CDS_22773_transcript_22981	AT1G19670.1	24.0739	CDS_33690_transcript_34077	AT1G19670.1	3.17661	4.80128e-05	-2.92191
BAE98673	CDS_419_transcript_423	AT5G04140.1	1282.93	CDS_2616_transcript_2635	AT5G04140.1	166.388	0	-2.94682
ESQ52704	CDS_25462_transcript_25702	AT2G40060.1	81.8794	CDS_6267_transcript_6313	AT2G40060.1	10.5528	4.92939e-14	-2.95587
XP_006302147	CDS_16022_transcript_16156	AT1G64780.1	15.4536	CDS_43708_transcript_44401	AT1G64780.1	1.98222	0.00105355	-2.96276
ESQ33692	CDS_455_transcript_459	AT1G31330.1	1753.54	CDS_820_transcript_825	AT1G31330.1	223.235	0	-2.97364
ESQ47298	CDS_7746_transcript_7802	AT5G37670.1	133.346	CDS_42166_transcript_42785	AT5G37670.1	16.961	0	-2.97488
ESQ55979	CDS_116_transcript_116	AT1G36390.2	110.315	CDS_3739_transcript_3769	AT1G36390.2	14.0004	0	-2.97808
BAA97547	CDS_3486_transcript_3507		37.8127	CDS_41058_transcript_41642		4.76814	2.75109e-07	-2.98737
ESQ30556	CDS_22118_transcript_22320	AT1G49300.2	47.1215	CDS_17930_transcript_18071	AT1G49300.2	5.92864	9.45111e-09	-2.99061
NP_032356	CDS_7555_transcript_7611		19.6395	CDS_30656_transcript_30990		2.41694	0.000198947	-3.0225
NP_189296	CDS_38121_transcript_38636	AT3G26660.1	6.90965	CDS_46965_transcript_47854	AT3G26660.1	0.838281	0.0269658	-3.04311
BAJ33754	CDS_13342_transcript_13451	AT5G48380.1	22.4458	CDS_30664_transcript_30999	AT5G48380.1	2.64897	6.13019e-05	-3.08294
ESQ39827	CDS_10371_transcript_10452	AT5G46790.1	50.7215	CDS_5280_transcript_5319	AT5G46790.1	5.97047	1.67093e-09	-3.08668
ESQ46895	CDS_10655_transcript_10736	AT5G12120.1	21.302	CDS_10616_transcript_10686	AT5G12120.1	2.46753	9.0176e-05	-3.10984
ESQ48370	CDS_35762_transcript_36218	AT3G15800.1	9.54249	CDS_48493_transcript_49488	AT3G15800.1	1.10374	0.00871656	-3.11197
XP_006294288	CDS_29873_transcript_30193	AT2G41330.1	24.2606	CDS_31957_transcript_32308	AT2G41330.1	2.79478	2.8565e-05	-3.1178
ESQ35617	CDS_13093_transcript_13201	AT1G12110.1	19.3009	CDS_10196_transcript_10259	AT1G12110.1	2.1973	0.000185553	-3.13486
ESQ34072	CDS_3151_transcript_3171	AT1G27910.1	11.8556	CDS_20413_transcript_20582	AT1G27910.1	1.3428	0.00334139	-3.14226
CAA71613	CDS_2586_transcript_2604		184.739	CDS_12028_transcript_12105		20.6782	0	-3.15931
BAF01963	CDS_10239_transcript_10319	AT2G34660.2	61.1504	CDS_24818_transcript_25045	AT2G34660.2	6.83218	2.458e-11	-3.16194
NP_035445	CDS_31697_transcript_32057		66.12	CDS_39825_transcript_40373		7.27381	3.41593e-12	-3.1843
BAJ33916	CDS_5546_transcript_5585	AT1G32230.3	30.0894	CDS_3636_transcript_3666	AT1G32230.3	3.28773	2.6152e-06	-3.19409
BAJ34562	CDS_6028_transcript_6073	AT5G65730.1	90.2322	CDS_25168_transcript_25399	AT5G65730.1	9.7664	4.44089e-16	-3.20774
ESQ39613	CDS_38180_transcript_38699	AT5G45110.1	19.3868	CDS_28994_transcript_29290	AT5G45110.1	2.0957	0.000158201	-3.20957
XP_002863987	CDS_7913_transcript_7969	AT5G49480.1	66.0342	CDS_30172_transcript_30497	AT5G49480.1	7.1191	3.03335e-12	-3.21345
ESQ32720	CDS_2989_transcript_3009	AT4G27710.1	39.0486	CDS_20647_transcript_20821	AT4G27710.1	4.20719	8.09586e-08	-3.21434
BAF01967	CDS_1916_transcript_1932	AT5G56030.1	244.223	CDS_1727_transcript_1739	AT5G56030.1	26.2283	0	-3.219
ESQ37497	CDS_5920_transcript_5965	AT3G45190.1	9.24093	CDS_33239_transcript_33617	AT3G45190.1	0.977807	0.00888897	-3.24042
ESQ30852	CDS_12515_transcript_12614	AT5G23960.1	11.0064	CDS_47187_transcript_48090	AT5G23960.2	1.14462	0.00415226	-3.26541
NP_195843	CDS_4042_transcript_4070	AT5G02230.2	47.9435	CDS_24305_transcript_24529	AT5G02230.2	4.91951	2.10932e-09	-3.28475
ESQ37206	CDS_1895_transcript_1911	AT3G23920.1	71.7403	CDS_3460_transcript_3490	AT3G23920.1	7.27077	2.13163e-13	-3.3026
ESQ48008	CDS_2840_transcript_2859	AT3G18860.1	44.5394	CDS_3733_transcript_3763	AT3G18860.1	4.49893	7.20006e-09	-3.30743
XP_003470161	CDS_16156_transcript_16292	AT1G26480.1	21.5104	CDS_33201_transcript_33579	AT1G26480.1	2.14491	5.57739e-05	-3.32604
ESQ34371	CDS_6635_transcript_6682	AT1G24180.1	69.1652	CDS_23702_transcript_23920	AT1G24180.1	6.8172	4.61631e-13	-3.34279
ESQ40468	CDS_29324_transcript_29632	AT5G05560.1	5.71746	CDS_13993_transcript_14095	AT5G05560.1	0.551869	0.0367707	-3.37298
WP_010118018	CDS_1865_transcript_1880		2018.61	CDS_16545_transcript_16672		190.758	0	-3.40354
ESQ31132	CDS_7252_transcript_7308	AT5G66530.2	207.619	CDS_12047_transcript_12124	AT5G66530.2	19.6054	0	-3.40462
XP_002891685	CDS_9662_transcript_9729	AT1G52310.1	14.7655	CDS_8268_transcript_8321	AT1G52310.1	1.38989	0.000763882	-3.40918
ESQ31209	CDS_17541_transcript_17693	AT5G67260.1	26.1109	CDS_40409_transcript_40975	AT5G67260.1	2.45781	7.67567e-06	-3.40921
ESQ39533	CDS_2499_transcript_2517	AT4G20360.1	366.756	CDS_10782_transcript_10853	AT4G20360.1	33.5143	0	-3.45197
ACA58351	CDS_4865_transcript_4899	AT4G05050.3	1242.96	CDS_2882_transcript_2904	AT4G05050.3	112.914	0	-3.46048
XP_002877009	CDS_35997_transcript_36457	AT3G27000.1	29.1127	CDS_15437_transcript_15557	AT3G27000.1	2.5934	1.93754e-06	-3.48873
ESQ42204	CDS_21451_transcript_21642	AT5G22450.1	65.5968	CDS_12662_transcript_12749	AT5G22450.1	5.8169	8.80851e-13	-3.4953
ACS45170	CDS_5154_transcript_5190	AT4G25700.1	62.0785	CDS_22761_transcript_22962	AT4G25700.1	5.4451	3.33511e-12	-3.51106
NP_056598	CDS_924_transcript_930	AT4G05050.4	136.663	CDS_32756_transcript_33120	AT4G05050.4	11.9378	0	-3.51701
ESQ47682	CDS_28076_transcript_28357	AT3G21890.1	64.3003	CDS_32182_transcript_32538	AT3G21890.1	5.38408	1.01652e-12	-3.57805
XP_006283650	CDS_10986_transcript_11072	AT4G15900.1	22.6584	CDS_29286_transcript_29587	AT4G15900.1	1.87427	2.25004e-05	-3.59565
NP_189093	CDS_4139_transcript_4168	AT3G24500.1	98.9273	CDS_32106_transcript_32459	AT3G24500.1	8.14379	0	-3.6026
ESQ41400	CDS_23790_transcript_24006	AT5G14370.1	10.8189	CDS_13551_transcript_13649	AT5G14370.1	0.89041	0.00338943	-3.60294
ABV89606	CDS_22249_transcript_22453	AT1G55210.2	41.0365	CDS_35402_transcript_35828	AT1G55210.2	3.31121	1.06875e-08	-3.63148
ESQ51056	CDS_2761_transcript_2779	AT2G15020.1	74.6933	CDS_3298_transcript_3325	AT2G15020.1	5.96348	1.11022e-14	-3.64675
ESQ37274	CDS_5549_transcript_5588	AT3G23790.1	42.1971	CDS_22827_transcript_23029	AT3G23790.1	3.31121	5.94985e-09	-3.67171
ACS26171	CDS_2594_transcript_2612	AT5G05580.1	48.1014	CDS_29249_transcript_29549	AT5G05580.2	3.77407	5.22861e-10	-3.67189
ESQ39022	CDS_28359_transcript_28645	AT2G43950.1	74.7469	CDS_22226_transcript_22422	AT2G43950.2	5.81249	9.10383e-15	-3.68479
AAK59424	CDS_350_transcript_354	AT4G15560.1	9.5887	CDS_47050_transcript_47944	AT4G15560.1	0.743333	0.00545822	-3.68925
ESQ47289	CDS_4696_transcript_4729	AT5G37770.1	218.952	CDS_2005_transcript_2021	AT5G37770.1	16.1788	0	-3.75843
ESQ53179	CDS_20705_transcript_20887	AT3G05570.1	197.724	CDS_38836_transcript_39357	AT4G39235.1	14.5842	0	-3.76101
XP_006281377	CDS_3764_transcript_3787	AT5G43260.1	553.661	CDS_14872_transcript_14989	AT5G43260.1	40.5454	0	-3.77139
ESQ33870	CDS_14531_transcript_14656	AT1G30070.1	126.572	CDS_24351_transcript_24575	AT1G30070.1	8.98971	0	-3.81554
ESQ42940	CDS_7544_transcript_7600	AT5G55160.1	102.356	CDS_3626_transcript_3656	AT5G55160.1	7.24981	0	-3.81951
ESQ37546	CDS_11506_transcript_11598	AT3G44720.1	15.5634	CDS_35313_transcript_35738	AT3G44720.1	1.05357	0.000332467	-3.8848
BAJ34430	CDS_7786_transcript_7842	AT4G33430.1	19.7431	CDS_36599_transcript_37053	AT4G33430.1	1.31717	5.22135e-05	-3.90584
ESQ32294	CDS_44009_transcript_44754	AT5G28080.1	59.4517	CDS_19882_transcript_20040	AT5G28080.1	3.83403	1.85563e-12	-3.95478
NP_058546	CDS_9992_transcript_10067		31.8686	CDS_44370_transcript_45098		2.04216	2.4537e-07	-3.96397
ESQ38952	CDS_5703_transcript_5744	AT2G43340.1	86.9005	CDS_24325_transcript_24549	AT2G43340.1	5.50986	0	-3.97928
XP_002893269	CDS_23034_transcript_23242	AT1G23205.1	19.015	CDS_46634_transcript_47504	AT1G23205.1	1.20408	6.54168e-05	-3.98114
ESQ32818	CDS_6854_transcript_6906	AT3G26700.1	16.4116	CDS_47049_transcript_47943	AT3G26700.1	0.995277	0.000199477	-4.04347
NP_564931	CDS_3617_transcript_3638	AT1G68490.1	46.4115	CDS_3450_transcript_3480	AT1G68490.1	2.46416	2.51505e-10	-4.23532
ESQ54740	CDS_4405_transcript_4436	AT4G25640.1	85.8383	CDS_4136_transcript_4170	AT4G25640.1	4.47461	0	-4.26179
ESQ30341	CDS_43233_transcript_43942	AT2G35840.3	116.427	CDS_18078_transcript_18220	AT1G51420.1	5.97886	0	-4.28341
XP_006298117	CDS_7972_transcript_8029	AT3G09150.3	62.9693	CDS_15285_transcript_15404	AT3G09150.2	3.04385	1.18794e-13	-4.37068
ESQ41704	CDS_11883_transcript_11976	AT5G17210.2	80.5157	CDS_31889_transcript_32239	AT5G17210.1	3.86308	0	-4.38145
ESQ39829	CDS_1524_transcript_1537	AT5G46800.1	189.551	CDS_22769_transcript_22970	AT5G46800.1	8.39221	0	-4.49739
ESQ27836	CDS_7611_transcript_7667	AT1G73480.1	41.6002	CDS_12299_transcript_12383	AT1G73480.1	1.79591	1.26274e-09	-4.5338
ESQ52582	CDS_7652_transcript_7708		80.6625	CDS_9682_transcript_9740	AT2G28290.1	3.44157	0	-4.55076
XP_002865651	CDS_8607_transcript_8668	AT5G48570.1	41.3782	CDS_41142_transcript_41728	AT5G48570.1	1.34025	7.78612e-10	-4.94829
XP_002866540	CDS_12496_transcript_12595	AT5G63180.1	49.2523	CDS_45088_transcript_45865	AT5G63180.1	1.32448	1.3691e-11	-5.21669
AAW83819	CDS_11473_transcript_11565	AT1G74670.1	615.896	CDS_18527_transcript_18669	AT1G74670.1	15.7283	0	-5.29126
NP_180511	CDS_474_transcript_478	AT2G29500.1	224.037	CDS_10868_transcript_10940	AT2G29500.1	5.43378	0	-5.36564
XP_002887383	CDS_36900_transcript_37382	AT1G71697.1	55.1989	CDS_4534_transcript_4571	AT1G71697.1	1.1369	5.21361e-13	-5.60147
ESQ45884	CDS_32216_transcript_32593	AT5G58950.1	135.639	CDS_45375_transcript_46167	AT3G46930.1	2.5699	0	-5.72191
AAR11456	CDS_6972_transcript_7024	AT3G22840.1	276.397	CDS_7476_transcript_7528	AT3G22840.1	3.07226	0	-6.4913

## Sheet: DEGs- AC fed-Control
Supplementary file 4. Differentially expressed transcripts in response to infestation by A. craccivora in comparison to the uninfested control
Common hit ID	Control CDS ID	Control_TAIR_Hit	Control fpkm	AC CDS ID	AC_TAIR_hit	AC fpkm	p-value	log2 (AC/Control)
ESQ31967	CDS_44206_transcript_44956	AT5G24280.1	0.638436	CDS_11297_transcript_11358	AT5G24280.1	34.6017	1.15391e-08	5.76016
ESQ48807	CDS_46627_transcript_47531	AT3G12240.1	1.09036	CDS_41028_transcript_41787	AT3G12230.1	51.9258	3.34699e-12	5.57357
ESQ34260	CDS_9924_transcript_9998	AT1G26230.1	5.26709	CDS_3313_transcript_3330	AT1G26230.2	226.766	0	5.42806
ESQ36924	CDS_16342_transcript_16481	AT2G05710.1	1.72305	CDS_9809_transcript_9862	AT2G05710.1	63.1919	2.93099e-14	5.1967
ESQ35635	CDS_42361_transcript_43029	AT1G11960.1	2.58195	CDS_36333_transcript_36842	AT1G11960.1	88.286	0	5.09565
ESQ51834	CDS_7073_transcript_7126	AT2G33070.2	3.78321	CDS_24751_transcript_24973	AT2G33070.2	120.856	0	4.99754
ESQ50775	CDS_557_transcript_561	AT5G07090.2	10.7825	CDS_1315_transcript_1320	AT5G07090.2	339.796	0	4.97791
ESQ28272	CDS_32098_transcript_32474	AT1G28760.1	5.57993	CDS_5779_transcript_5811	AT5G09350.1	157.671	0	4.82053
ESQ35753	CDS_6837_transcript_6889	AT1G60950.1	129.745	CDS_10661_transcript_10721	AT1G60950.1	3559.94	0	4.7781
ESQ51001	CDS_1783_transcript_1796	AT4G34110.1	4.20992	CDS_787_transcript_788	AT4G34110.1	108.64	0	4.68961
ESQ35292	CDS_23217_transcript_23426	AT1G15140.1	8.95524	CDS_7201_transcript_7239	AT1G15140.1	215.527	0	4.58899
ESQ32882	CDS_30413_transcript_30743	AT3G26085.1	1.9015	CDS_14295_transcript_14393	AT3G26085.1	44.5239	4.98788e-10	4.54937
ESQ40555	CDS_4658_transcript_4690	AT5G03495.1	9.14509	CDS_14567_transcript_14668	AT5G03495.1	183.018	0	4.32285
ESQ34480	CDS_41849_transcript_42498	AT1G23080.3	1.41218	CDS_30350_transcript_30673	AT1G23080.3	28.251	9.8256e-07	4.32231
ESQ55938	CDS_13135_transcript_13243	AT4G15560.1	1.61172	CDS_1514_transcript_1520	AT4G15560.1	32.1227	1.81102e-07	4.31693
ESQ45739	CDS_45510_transcript_46335	AT3G48200.1	1.847	CDS_3808_transcript_3828	AT3G48200.1	36.5232	2.71672e-08	4.30556
XP_002864105	CDS_13919_transcript_14036	AT5G51340.1	0.83247	CDS_3705_transcript_3725	AT5G51340.1	16.0164	0.000238182	4.266
ESQ47428	CDS_39522_transcript_40079	AT5G36880.2	1.20442	CDS_25248_transcript_25477	AT5G36880.2	22.491	1.40745e-05	4.22293
AEK21797	CDS_20492_transcript_20670	AT3G20810.3	2.96002	CDS_1905_transcript_1913	AT3G20810.2	53.5274	2.42062e-11	4.1766
AAM20570	CDS_46778_transcript_47691	AT2G26780.1	0.664673	CDS_30647_transcript_30980	AT2G26780.1	11.8853	0.00165369	4.16039
ESQ30025	CDS_15640_transcript_15771	AT1G53903.1	4.07429	CDS_20324_transcript_20491	AT1G53903.1	72.2459	9.54792e-15	4.14829
ESQ41930	CDS_12488_transcript_12587	AT5G19190.1	15.1056	CDS_6758_transcript_6793	AT5G19190.1	264.909	0	4.13234
ESQ31786	CDS_43392_transcript_44109	AT5G61480.1	0.461478	CDS_22088_transcript_22273	AT5G61480.1	8.00289	0.0101067	4.11619
ESQ36276	CDS_31214_transcript_31563		0.933098	CDS_32145_transcript_32526	AT1G06420.1	15.6463	0.000335681	4.06765
ESQ27487	CDS_19421_transcript_19588	AT1G76405.2	2.60866	CDS_10492_transcript_10551	AT1G76405.2	43.736	2.06433e-09	4.06744
ESQ28907	CDS_18923_transcript_19084	AT1G64390.1	2.61393	CDS_8829_transcript_8876	AT1G64390.1	43.6341	2.18199e-09	4.06116
P17650	CDS_11597_transcript_11689	AT3G05020.1	22.269	CDS_20470_transcript_20639	AT3G05020.1	363.08	0	4.02718
ESQ31574	CDS_41934_transcript_42585	AT5G63320.3	1.39965	CDS_19752_transcript_19908		21.9865	2.43456e-05	3.97348
ESQ32902	CDS_21932_transcript_22131	AT3G25870.1	3.21096	CDS_25151_transcript_25378	AT3G25870.1	49.6955	2.36398e-10	3.95204
ESQ36134	CDS_47786_transcript_48755	AT1G07650.1	0.558631	CDS_29590_transcript_29899	AT1G07650.1	8.55991	0.00864855	3.93763
ESQ56273	CDS_1032_transcript_1038	AT4G14040.1	18.385	CDS_7436_transcript_7474	AT4G14040.1	277.759	0	3.91723
ESQ35507	CDS_38446_transcript_38971	AT1G13110.1	4.64115	CDS_38731_transcript_39360	AT3G26210.1	70.1043	6.18394e-14	3.91695
AHB33865	CDS_39696_transcript_40263	AT3G56400.1	1.85779	CDS_20159_transcript_20324	AT3G56400.1	27.8997	2.24041e-06	3.90859
AEX55235	CDS_1339_transcript_1351	AT5G02500.1	18.1637	CDS_3682_transcript_3702	AT5G02500.1	267.135	0	3.87844
ESQ50535	CDS_4186_transcript_4216	AT2G19170.1	3.32336	CDS_4485_transcript_4508	AT2G19170.1	47.8937	6.83215e-10	3.84912
ESQ41947	CDS_23938_transcript_24156	AT5G19380.2	1.0203	CDS_5822_transcript_5854	AT5G19380.2	14.5684	0.000675673	3.83577
NP_565535	CDS_28777_transcript_29071	AT2G22425.2	8.17475	CDS_35466_transcript_35946	AT2G22425.2	112.552	0	3.78327
ESQ53188	CDS_7273_transcript_7329	AT4G39330.2	6.69986	CDS_3359_transcript_3376	AT4G39330.1	91.4138	0	3.77021
ESQ48103	CDS_40344_transcript_40929	AT3G18110.1	0.908149	CDS_14920_transcript_15023	AT3G18110.1	12.3497	0.00186894	3.7654
ESQ49287	CDS_43546_transcript_44267	AT3G07480.1	4.37485	CDS_25316_transcript_25546	AT3G07480.1	59.054	1.06396e-11	3.75473
NP_177142	CDS_20015_transcript_20188	AT1G69840.7	5.8726	CDS_8324_transcript_8368	AT1G69840.7	78.4246	5.10703e-15	3.73924
ESQ37556	CDS_5738_transcript_5781	AT3G44600.1	1.45563	CDS_12147_transcript_12213	AT3G44600.1	19.2037	0.000112108	3.72167
NP_198714	CDS_2964_transcript_2984	AT5G38980.1	31.4284	CDS_14026_transcript_14120	AT5G38980.1	404.354	0	3.68548
ESQ50738	CDS_30478_transcript_30810	AT2G17550.2	1.63371	CDS_12443_transcript_12516	AT2G17550.2	20.9342	5.80263e-05	3.67964
ESQ41860	CDS_29485_transcript_29793	AT5G18580.1	4.1066	CDS_10316_transcript_10374	AT5G18580.1	51.4204	3.38123e-10	3.64632
ESQ54348	CDS_27613_transcript_27884	AT3G23890.1	0.803814	CDS_26733_transcript_26989	AT3G23890.2	10.0585	0.00544011	3.64542
ESQ43145	CDS_11109_transcript_11196	AT5G53540.1	4.93209	CDS_34907_transcript_35372	AT5G53540.1	60.7978	9.37939e-12	3.62375
ESQ31989	CDS_21592_transcript_21784	AT5G24470.1	3.03257	CDS_1521_transcript_1527	AT5G24470.1	37.1874	9.97929e-08	3.6162
ACT33454	CDS_5610_transcript_5651	AT4G38130.1	13.4141	CDS_2625_transcript_2638	AT4G38130.1	164.34	0	3.61485
XP_002865054	CDS_27724_transcript_27998	AT5G66660.1	1.44673	CDS_17876_transcript_18006	AT5G66670.2	17.6832	0.000242926	3.61151
ESQ55968	CDS_34663_transcript_35093	AT4G15410.1	2.6406	CDS_19325_transcript_19470	AT4G15410.1	32.1645	7.47353e-07	3.60653
ACA50526	CDS_12994_transcript_13101	AT2G01980.1	0.758142	CDS_13222_transcript_13301	AT2G01980.1	9.22283	0.008092	3.60467
NP_176647	CDS_45699_transcript_46535	AT1G64660.1	0.56608	CDS_12433_transcript_12506	AT1G64660.1	6.83583	0.0227565	3.59404
ESQ36122	CDS_23784_transcript_24000	AT1G07720.1	1.69824	CDS_27474_transcript_27745	AT1G07720.1	20.1127	9.73715e-05	3.566
ESQ32164	CDS_9861_transcript_9932	AT5G26570.1	4.69256	CDS_1454_transcript_1459	AT5G26570.2	55.0059	1.2142e-10	3.55114
BAJ34379	CDS_47093_transcript_48021	AT4G35790.3	0.791105	CDS_24622_transcript_24840	AT4G35790.2	9.25767	0.00826562	3.54871
ESQ41027	CDS_5679_transcript_5720	AT5G10770.1	14.7423	CDS_15033_transcript_15136	AT5G10770.1	171.625	0	3.54123
ESQ31934	CDS_29761_transcript_30078	AT5G23890.1	1.46772	CDS_12666_transcript_12741	AT5G23890.1	16.0573	0.000578474	3.45158
BAJ34470	CDS_17037_transcript_17184	AT1G77920.1	2.41265	CDS_15892_transcript_16002	AT1G77920.1	26.0068	1.23461e-05	3.4302
AAM62601	CDS_4747_transcript_4780	AT5G52900.1	2.27443	CDS_13746_transcript_13832	AT5G52900.1	24.3919	2.33556e-05	3.42283
NP_196703	CDS_23972_transcript_24190	AT5G11420.1	6.74824	CDS_9192_transcript_9241	AT5G11420.1	72.1596	3.58935e-13	3.41861
BAB01326	CDS_46202_transcript_47078	AT3G25560.2	1.26243	CDS_33502_transcript_33919	AT3G25560.3	13.2694	0.00186894	3.39383
ESQ27601	CDS_35797_transcript_36253	AT1G75370.1	3.02178	CDS_2140_transcript_2151	AT1G75370.1	31.2696	1.92348e-06	3.37129
ESQ31154	CDS_28861_transcript_29157	AT5G65650.1	2.90234	CDS_7872_transcript_7912	AT5G65650.1	29.9426	3.21294e-06	3.36691
AHB33862	CDS_19128_transcript_19293	AT3G56400.1	8.20578	CDS_20160_transcript_20325	AT3G56400.1	83.2309	9.88098e-15	3.34241
ESQ53409	CDS_31836_transcript_32202	AT4G36850.1	4.97143	CDS_24240_transcript_24451	AT4G36850.1	49.9223	2.1586e-09	3.32795
ESQ43815	CDS_6314_transcript_6359	AT3G62630.1	3.89297	CDS_19369_transcript_19515	AT3G62630.1	39.0601	1.19573e-07	3.32675
ESQ46394	CDS_33088_transcript_33478	AT4G36440.1	6.5873	CDS_12520_transcript_12593	AT4G36440.1	66.0899	5.77649e-12	3.32667
BAA09642	CDS_9946_transcript_10020	AT2G32260.1	8.49119	CDS_1640_transcript_1646	AT2G32260.1	84.6019	7.10543e-15	3.31665
XP_002862319	CDS_40003_transcript_40578	AT1G77690.1	4.22603	CDS_28677_transcript_28966	AT1G77690.1	41.803	4.71637e-08	3.30623
AAF98181	CDS_41590_transcript_42220		1.10275	CDS_29450_transcript_29756		10.8954	0.00526526	3.30454
ESQ32619	CDS_41021_transcript_41635	AT3G28860.1	2.52375	CDS_1274_transcript_1279	AT3G28860.1	24.863	2.54446e-05	3.30036
AAO61995	CDS_12341_transcript_12437		16.3292	CDS_9804_transcript_9857		160.557	0	3.29756
BAJ33689	CDS_9889_transcript_9960	AT3G30390.2	19.7215	CDS_8782_transcript_8829	AT3G30390.2	193.902	0	3.29749
ESQ36908	CDS_27604_transcript_27875	AT2G05920.1	1.64478	CDS_4037_transcript_4057	AT2G05920.1	16.0262	0.000736024	3.28446
ESQ45520	CDS_14898_transcript_15026	AT3G50060.1	2.23561	CDS_24020_transcript_24229	AT3G50060.1	21.5675	9.39278e-05	3.27012
ESQ27019	CDS_30297_transcript_30626	AT1G59870.1	2.62014	CDS_7331_transcript_7369	AT1G59870.1	25.0974	2.56056e-05	3.25982
ESQ29800	CDS_20620_transcript_20800	AT1G54570.1	3.94845	CDS_2876_transcript_2890	AT1G54570.1	37.8123	2.39721e-07	3.2595
ESQ45047	CDS_47266_transcript_48206	AT3G54280.1	1.12715	CDS_14809_transcript_14911	AT3G54280.1	10.7185	0.00603106	3.24936
AGZ62518	CDS_45667_transcript_46500	AT1G06820.1	1.42311	CDS_14290_transcript_14388	AT1G06820.1	13.5184	0.00202913	3.24781
ESQ35718	CDS_26423_transcript_26679	AT1G11330.1	1.82214	CDS_15258_transcript_15363	AT1G11330.2	17.1891	0.000511573	3.23778
ESQ28459	CDS_13869_transcript_13983	AT1G68190.1	13.6421	CDS_8131_transcript_8172	AT1G68190.1	128.52	0	3.23586
XP_002865970	CDS_17471_transcript_17623	AT5G53340.1	2.52714	CDS_21730_transcript_21914	AT5G53340.1	23.679	4.67388e-05	3.22803
NP_175429	CDS_21603_transcript_21795	AT1G50080.1	3.30826	CDS_31908_transcript_32282	AT1G50080.1	30.1911	4.75878e-06	3.18998
AAQ02674	CDS_12306_transcript_12402	AT4G35290.1	1.36295	CDS_17761_transcript_17889	AT4G35290.1	12.4049	0.00336902	3.18611
ESQ45019	CDS_30161_transcript_30487	AT3G54500.1	4.17821	CDS_5206_transcript_5232	AT3G54500.1	37.6769	3.39829e-07	3.17273
ESQ33619	CDS_24792_transcript_25019	AT1G73280.1	3.5114	CDS_30749_transcript_31087	AT2G22990.6	31.3409	3.44004e-06	3.15793
ESQ35773	CDS_33551_transcript_33958	AT1G10760.1	0.995305	CDS_4686_transcript_4711	AT1G10760.1	8.88352	0.0135642	3.15792
ESQ31136	CDS_3594_transcript_3615	AT5G66550.1	10.1261	CDS_28811_transcript_29102	AT5G66550.1	90.1819	3.55271e-15	3.15475
ESQ50355	CDS_24146_transcript_24367	AT2G19830.1	12.4769	CDS_12532_transcript_12605	AT2G19830.1	110.968	0	3.15282
ESQ38723	CDS_2095_transcript_2111		2.7391	CDS_6145_transcript_6178		24.1758	4.72592e-05	3.14179
ESQ45929	CDS_42114_transcript_42773	AT3G44280.1	3.93111	CDS_4385_transcript_4408	AT3G44280.1	34.6722	1.10611e-06	3.14077
NP_193531	CDS_46442_transcript_47328	AT4G17970.1	1.40641	CDS_27404_transcript_27674	AT4G17970.1	12.3863	0.0036125	3.13866
XP_002865249	CDS_28956_transcript_29254	AT5G45380.1	1.99402	CDS_22851_transcript_23048	AT5G45380.1	17.3999	0.000570454	3.12533
ESQ39148	CDS_13816_transcript_13929	AT2G45140.1	9.06989	CDS_21398_transcript_21580	AT2G45140.1	79.0549	2.15494e-13	3.1237
ESQ42133	CDS_19500_transcript_19669	AT5G21100.1	4.13993	CDS_9468_transcript_9520	AT5G21105.2	35.7418	8.42564e-07	3.10994
ESQ49589	CDS_10633_transcript_10714	AT3G04910.3	13.1675	CDS_8037_transcript_8078	AT3G04910.2	111.591	0	3.08316
ESQ49844	CDS_34030_transcript_34442	AT3G02700.1	3.90636	CDS_4511_transcript_4534	AT3G02700.1	33.0653	2.37868e-06	3.08142
ESQ45808	CDS_1734_transcript_1747	AT3G47650.1	109.866	CDS_3541_transcript_3561	AT3G47650.1	926.371	0	3.07585
ESQ49546	CDS_17149_transcript_17298	AT3G05270.2	3.23474	CDS_2017_transcript_2026	AT3G05270.2	27.1064	1.99611e-05	3.06691
NP_683468	CDS_31498_transcript_31854	AT1G64385.1	2.16612	CDS_17318_transcript_17442	AT1G64385.1	18.1242	0.000495108	3.06473
ESQ46080	CDS_43907_transcript_44647	AT2G21710.1	1.4311	CDS_12161_transcript_12227	AT2G21710.1	11.9369	0.00469067	3.06023
ESQ45079	CDS_34778_transcript_35213	AT3G54030.1	3.87872	CDS_29757_transcript_30071	AT3G54030.1	32.2771	3.38842e-06	3.05686
AAC19276	CDS_8287_transcript_8345	AT4G02480.1	7.14606	CDS_3179_transcript_3195	AT4G02480.1	59.0746	3.48673e-10	3.04732
ESQ49210	CDS_35207_transcript_35652	AT3G08630.1	6.9416	CDS_26800_transcript_27060	AT3G08640.1	57.0085	7.38192e-10	3.03784
NP_191139	CDS_1661_transcript_1674	AT3G55800.1	176.738	CDS_1631_transcript_1637	AT3G55800.1	1447.7	0	3.03408
ESQ45419	CDS_20513_transcript_20691	AT3G51000.1	2.3478	CDS_24659_transcript_24878	AT3G51000.1	19.2047	0.000357726	3.03208
NP_001190347	CDS_33393_transcript_33796	AT5G20250.4	2.95538	CDS_10341_transcript_10399	AT5G20250.4	24.0178	6.70262e-05	3.02269
AAC19278	CDS_46826_transcript_47739	AT3G24255.1	1.11433	CDS_32679_transcript_33070	AT5G18880.1	8.91388	0.0154186	2.99988
BAJ34294	CDS_23156_transcript_23364	AT1G18020.1	3.93702	CDS_34976_transcript_35441	AT1G76690.1	31.2498	6.04152e-06	2.98867
ESQ42045	CDS_36836_transcript_37317	AT5G20250.3	2.02171	CDS_21315_transcript_21496	AT5G20250.3	15.9968	0.0012087	2.98413
ESQ53198	CDS_32249_transcript_32627	AT4G39420.1	0.912455	CDS_30502_transcript_30829	AT4G39420.1	7.19495	0.03011	2.97916
AAD13709	CDS_46905_transcript_47827	AT2G48060.1	0.802392	CDS_4539_transcript_4563	AT2G48060.1	6.31629	0.0420299	2.9767
ESQ45871	CDS_13528_transcript_13639	AT3G47060.1	1.19545	CDS_22447_transcript_22635	AT3G47060.1	9.33968	0.0137575	2.96582
NP_192089	CDS_38908_transcript_39450	AT4G01800.1	5.24057	CDS_13299_transcript_13378	AT4G01800.1	40.9371	2.44356e-07	2.96561
ESQ39446	CDS_33821_transcript_34233	AT2G47980.1	1.42311	CDS_20857_transcript_21029	AT2G47980.1	10.9526	0.00777318	2.94416
AAC12797	CDS_3781_transcript_3804	AT1G19910.1	19.2385	CDS_9628_transcript_9680	AT1G19910.1	147.833	0	2.94191
ESQ51418	CDS_24993_transcript_25223	AT2G29200.1	2.31278	CDS_10528_transcript_10587	AT2G29200.1	17.7445	0.000711869	2.93968
ESQ52379	CDS_24417_transcript_24640	AT3G53580.1	7.83698	CDS_31739_transcript_32110	AT3G53580.1	60.1137	4.70732e-10	2.93933
ESQ35151	CDS_38264_transcript_38786	AT1G79090.2	2.22446	CDS_3517_transcript_3537	AT1G79090.2	17.0461	0.000905239	2.93791
ESQ54612	CDS_12095_transcript_12190	AT4G26630.2	9.8749	CDS_6954_transcript_6991	AT4G26630.2	75.5267	2.97506e-12	2.93515
ESQ42132	CDS_11066_transcript_11152	AT5G21090.1	32.8231	CDS_8042_transcript_8083	AT5G21090.1	246.035	0	2.90608
BAD44345	CDS_5543_transcript_5582		1.66389	CDS_5011_transcript_5037	AT5G48050.1	12.4097	0.00489724	2.89884
ESQ31557	CDS_15505_transcript_15636	AT5G63490.1	3.55166	CDS_16134_transcript_16246	AT5G63490.1	26.4404	4.07099e-05	2.89618
ESQ39163	CDS_18143_transcript_18300	AT2G45310.1	1.4534	CDS_35010_transcript_35475	AT4G00110.1	10.8147	0.00868249	2.89549
ESQ43011	CDS_10224_transcript_10304	AT5G54585.1	12.2273	CDS_2918_transcript_2932	AT5G54585.1	90.7812	3.01981e-14	2.89229
ESQ29422	CDS_13246_transcript_13355	AT1G60640.4	5.07955	CDS_25993_transcript_26233	AT1G60640.4	37.7044	9.78994e-07	2.89196
BAJ33923	CDS_45193_transcript_45995	AT3G52640.3	1.39965	CDS_7006_transcript_7043	AT3G52640.1	10.3852	0.0101636	2.89139
ESQ37272	CDS_2744_transcript_2762	AT3G23805.1	5.59859	CDS_17474_transcript_17601	AT3G23805.1	41.4795	2.84966e-07	2.88926
NP_565648	CDS_2602_transcript_2620	AT2G27350.2	10.9484	CDS_8423_transcript_8467	AT2G27350.2	81.1104	7.07656e-13	2.88917
XP_002867900	CDS_35509_transcript_35962	AT4G19985.1	5.21389	CDS_13078_transcript_13155	AT4G19985.1	38.5274	7.59869e-07	2.88545
ESQ39851	CDS_8085_transcript_8143	AT5G47040.1	5.69291	CDS_1667_transcript_1673	AT5G47040.1	41.8555	2.62857e-07	2.87818
BAA31585	CDS_4727_transcript_4760	AT5G14040.1	7.21863	CDS_4802_transcript_4828	AT5G14040.1	53.066	6.80766e-09	2.87799
ESQ37250	CDS_18415_transcript_18573	AT3G24190.1	13.9021	CDS_4864_transcript_4890	AT3G24190.1	102.002	8.88178e-16	2.87523
NP_172517	CDS_3431_transcript_3452	AT1G10470.1	14.0481	CDS_9675_transcript_9728	AT1G10470.1	102.793	7.77156e-16	2.8713
ESQ29112	CDS_2834_transcript_2853	AT1G62740.1	6.28649	CDS_8205_transcript_8247	AT1G62740.1	45.7348	8.05417e-08	2.86296
ESQ31935	CDS_9860_transcript_9931	AT3G49010.3	19.2708	CDS_6945_transcript_6981	AT3G49010.3	139.935	0	2.86027
ESQ32771	CDS_4295_transcript_4325	AT3G27090.1	12.5369	CDS_7150_transcript_7188	AT3G27090.1	90.8737	4.08562e-14	2.85768
ESQ54950	CDS_14459_transcript_14584	AT4G23910.2	4.11972	CDS_23517_transcript_23720	AT4G23910.2	29.82	1.502e-05	2.85566
ESQ55562	CDS_13255_transcript_13364	AT4G18390.2	5.20848	CDS_11442_transcript_11503	AT4G18390.2	37.5748	1.20953e-06	2.85083
ACO57704	CDS_22273_transcript_22478	AT1G79230.1	6.48056	CDS_17812_transcript_17942	AT1G79230.1	46.6385	6.44756e-08	2.84733
NP_565413	CDS_2474_transcript_2492	AT2G17350.1	21.228	CDS_6824_transcript_6860	AT2G17350.1	152.172	0	2.84166
ESQ28328	CDS_27731_transcript_28005	AT1G69220.2	3.73908	CDS_9080_transcript_9128	AT1G69220.2	26.7563	4.33447e-05	2.83912
BAD93779	CDS_35184_transcript_35628	AT3G48150.1	1.55049	CDS_15682_transcript_15792	AT3G48150.1	11.0834	0.00852847	2.83761
AAM13218	CDS_3686_transcript_3708	AT1G50030.2	10.0264	CDS_19717_transcript_19872	AT1G50030.1	71.1916	2.81285e-11	2.82791
ESQ28484	CDS_25058_transcript_25288	AT1G67970.1	4.06564	CDS_19825_transcript_19982	AT1G67970.1	28.7879	2.34417e-05	2.82391
ESQ55023	CDS_19740_transcript_19910	AT4G23190.1	2.07102	CDS_12114_transcript_12178	AT4G23190.1	14.6278	0.00257574	2.8203
ESQ31836	CDS_41423_transcript_42049	AT5G60960.1	1.32457	CDS_854_transcript_856	AT5G60960.1	9.35022	0.0159081	2.81948
ESQ35970	CDS_6679_transcript_6728	AT1G09060.2	1.66565	CDS_17885_transcript_18015	AT1G09060.2	11.7492	0.00696877	2.81841
XP_002865094	CDS_38124_transcript_38639	AT5G65930.1	1.43648	CDS_14361_transcript_14460	AT5G65930.2	10.0504	0.0127606	2.80665
ESQ38195	CDS_26346_transcript_26600	AT4G12590.1	3.416	CDS_31565_transcript_31928	AT4G12590.1	23.6847	0.000136055	2.79357
BAJ33832	CDS_342_transcript_346	AT1G20340.1	806.483	CDS_207_transcript_207	AT1G20340.1	5563.96	0	2.78639
ESQ54335	CDS_137_transcript_138	AT4G29060.2	45.5742	CDS_2484_transcript_2497	AT4G29060.1	313.91	0	2.78406
ESQ34695	CDS_19450_transcript_19618	AT1G20980.1	2.47863	CDS_3612_transcript_3632	AT1G20980.1	17.0608	0.00122517	2.78307
ESQ54270	CDS_28284_transcript_28567	AT4G29700.1	2.71068	CDS_33079_transcript_33478	AT4G29700.1	18.5282	0.000767593	2.77299
ESQ52389	CDS_11723_transcript_11815	AT2G37500.2	2.16019	CDS_4709_transcript_4734	AT2G37500.2	14.705	0.00276408	2.76708
ABY89688	CDS_40103_transcript_40681	AT5G07990.1	0.962721	CDS_24697_transcript_24918	AT5G07990.1	6.51606	0.0463728	2.75881
ESQ35676	CDS_44652_transcript_45428	AT1G11720.1	1.75438	CDS_37607_transcript_38170	AT1G11720.2	11.8115	0.00743397	2.75116
ESQ31991	CDS_4807_transcript_4840	AT5G24490.1	48.2111	CDS_6593_transcript_6628	AT5G24490.1	324.305	0	2.74992
ESQ53518	CDS_2816_transcript_2835	AT4G35750.1	31.6873	CDS_1364_transcript_1369	AT4G35750.1	213.081	0	2.74943
ESQ55784	CDS_20924_transcript_21107	AT4G16563.1	3.50815	CDS_38380_transcript_38984	AT4G16563.1	23.5548	0.000160657	2.74724
NP_568382	CDS_4713_transcript_4746	AT5G19855.1	41.4983	CDS_11357_transcript_11418	AT5G19855.1	278.387	0	2.74597
ABS11238	CDS_20381_transcript_20557	AT1G78900.2	12.7687	CDS_2172_transcript_2183	AT1G78900.2	85.5426	6.49258e-13	2.74403
ESQ35950	CDS_11469_transcript_11561	AT1G56330.1	14.3301	CDS_702_transcript_702	AT1G56330.1	95.8195	2.81997e-14	2.74127
ESQ28198	CDS_17636_transcript_17789	AT1G70210.1	1.769	CDS_22508_transcript_22697	AT1G70210.1	11.7917	0.00769121	2.73677
AAO41895	CDS_7184_transcript_7239	AT5G18190.1	4.47525	CDS_15058_transcript_15161	AT5G18190.1	29.7797	2.29904e-05	2.73429
ABB17025	CDS_10246_transcript_10326	AT1G77510.1	5.93878	CDS_3247_transcript_3264	AT4G15930.1	39.147	1.27737e-06	2.72066
ESQ28768	CDS_31275_transcript_31627	AT3G63500.1	1.10275	CDS_7665_transcript_7703	AT3G63500.2	7.25522	0.0369438	2.71791
ESQ56275	CDS_17820_transcript_17974	AT4G14030.2	23.9771	CDS_3118_transcript_3133	AT4G14030.2	157.409	0	2.71479
ESQ33682	CDS_31193_transcript_31541	AT2G35620.2	3.40015	CDS_7608_transcript_7646	AT2G35620.2	22.2041	0.000274917	2.70716
ESQ50699	CDS_34296_transcript_34716	AT2G17780.2	1.47617	CDS_14211_transcript_14309	AT4G35920.2	9.63619	0.0165922	2.7066
NP_567934	CDS_3384_transcript_3404	AT4G33680.1	12.209	CDS_4760_transcript_4786	AT4G33680.1	79.6766	5.53702e-12	2.70621
BAJ34438	CDS_1242_transcript_1251	AT5G25350.1	5.63448	CDS_18832_transcript_18970	AT5G25350.1	36.4997	3.22805e-06	2.69553
ESQ29848	CDS_6267_transcript_6312	AT1G56130.1	3.47923	CDS_18637_transcript_18773	AT1G56130.1	22.501	0.000259527	2.69315
ESQ50889	CDS_19888_transcript_20059	AT2G16430.2	2.10714	CDS_4268_transcript_4291	AT2G16430.2	13.6164	0.0045029	2.69198
ESQ40626	CDS_23292_transcript_23502	AT5G06970.1	3.52046	CDS_4936_transcript_4962	AT5G06970.1	22.7258	0.000242538	2.6905
ESQ31062	CDS_329_transcript_333	AT1G43670.1	95.1014	CDS_1770_transcript_1776	AT1G43670.1	612.967	0	2.68827
ESQ41968	CDS_15745_transcript_15878	AT5G19550.1	11.3457	CDS_2835_transcript_2849	AT5G19550.1	73.1097	4.78303e-11	2.68791
BAJ34051	CDS_2350_transcript_2368	AT5G20700.1	41.1353	CDS_2580_transcript_2593	AT5G20700.1	264.172	0	2.68303
ESQ33220	CDS_42143_transcript_42803	AT5G35753.1	1.62771	CDS_31761_transcript_32132	AT5G35753.1	10.4322	0.0131412	2.68013
ESQ55225	CDS_13300_transcript_13409	AT4G21510.1	6.87382	CDS_16587_transcript_16706	AT4G21510.1	43.8984	3.66148e-07	2.67499
ESQ54699	CDS_29016_transcript_29315	AT4G25970.1	4.23908	CDS_11710_transcript_11772	AT4G25970.1	26.9943	6.79174e-05	2.67083
ESQ36925	CDS_26650_transcript_26909	AT2G05590.1	1.59609	CDS_1814_transcript_1820	AT2G05590.2	10.1388	0.0147424	2.66727
BAB09387	CDS_22017_transcript_22219	AT5G50160.1	2.44996	CDS_19758_transcript_19914	AT5G50160.1	15.4991	0.00258138	2.66136
ESQ37917	CDS_3077_transcript_3097	AT4G02530.1	53.5754	CDS_4737_transcript_4763	AT4G02530.1	338.274	0	2.65855
ACP30634	CDS_36745_transcript_37224	AT4G12020.1	2.48826	CDS_21601_transcript_21784	AT4G12020.3	15.6988	0.00244407	2.65744
ESQ28023	CDS_25819_transcript_26064	AT1G71840.1	6.6646	CDS_11806_transcript_11869	AT1G71840.1	42.0018	7.18449e-07	2.65586
ESQ49232	CDS_5897_transcript_5942	AT3G07940.1	3.60752	CDS_12213_transcript_12280	AT3G07940.1	22.4086	0.000312992	2.63497
BAJ33957	CDS_29204_transcript_29509	AT2G46680.1	11.6527	CDS_9253_transcript_9302	AT2G46680.1	71.8567	1.1757e-10	2.62446
ESQ39757	CDS_44213_transcript_44963	AT5G46190.1	1.16318	CDS_30011_transcript_30327	AT5G46190.1	7.16238	0.0419555	2.62237
ESQ34412	CDS_32775_transcript_33164	AT1G23730.1	4.91768	CDS_37740_transcript_38308	AT1G23730.1	30.2207	3.0092e-05	2.61949
ESQ53946	CDS_28107_transcript_28390	AT4G32295.2	4.54885	CDS_20540_transcript_20711	AT4G32295.2	27.9516	5.99256e-05	2.61935
ESQ38677	CDS_15941_transcript_16074	AT4G38940.1	2.32282	CDS_29238_transcript_29538	AT4G38940.1	14.2491	0.00416372	2.61692
NP_176009	CDS_8153_transcript_8211	AT1G56130.1	2.22027	CDS_18630_transcript_18766	AT1G56130.1	13.6141	0.00513009	2.61629
ESQ36701	CDS_24287_transcript_24508	AT1G02390.1	2.13724	CDS_32018_transcript_32394	AT1G02390.1	13.0727	0.00614938	2.61274
ESQ32773	CDS_19258_transcript_19424	AT3G27060.1	6.03466	CDS_17064_transcript_17187	AT3G27060.1	36.8607	4.18323e-06	2.61074
NP_566515	CDS_46110_transcript_46978	AT3G15470.1	1.13721	CDS_25291_transcript_25521	AT3G15470.1	6.90378	0.0470948	2.60188
ESQ31821	CDS_7536_transcript_7592	AT5G61170.1	21.4613	CDS_919_transcript_921	AT5G61170.1	130.268	0	2.60168
ESQ32883	CDS_8631_transcript_8692	AT3G26070.1	36.1598	CDS_12394_transcript_12466	AT3G26070.1	219.298	0	2.60044
ESQ49975	CDS_7431_transcript_7487	AT3G01540.1	14.1942	CDS_5269_transcript_5295	AT3G01540.4	85.7109	2.68663e-12	2.59417
ESQ42385	CDS_44110_transcript_44859	AT5G59680.1	3.37398	CDS_16225_transcript_16338	AT5G59670.1	20.3473	0.000655982	2.59231
ESQ55010	CDS_45368_transcript_46182	AT4G23250.1	3.3663	CDS_12116_transcript_12180	AT4G23250.1	20.2901	0.000675673	2.59154
AAZ67587	CDS_30726_transcript_31065	AT5G10030.2	3.03257	CDS_1294_transcript_1299	AT5G10030.2	18.2671	0.00125064	2.59063
ESQ37938	CDS_18857_transcript_19016	AT4G02715.1	2.18743	CDS_15602_transcript_15712	AT4G02715.1	13.0959	0.00640741	2.58181
NP_001118924	CDS_16142_transcript_16278	AT4G03200.2	8.27774	CDS_12124_transcript_12189	AT4G03200.2	49.5299	1.15206e-07	2.58099
ESQ28261	CDS_23257_transcript_23467	AT1G69760.1	8.47086	CDS_27395_transcript_27665	AT1G69760.1	50.5718	8.64011e-08	2.57775
ESQ52074	CDS_8488_transcript_8547	AT2G34710.1	1.57829	CDS_29083_transcript_29379	AT2G34710.1	9.38263	0.0213499	2.57163
AAR21079	CDS_30798_transcript_31139	AT5G52300.2	4.17258	CDS_9031_transcript_9079	AT5G52300.2	24.7374	0.000186048	2.56768
ESQ31817	CDS_130_transcript_130	AT5G61220.1	8.08685	CDS_27158_transcript_27422	AT5G61220.1	47.9289	1.99701e-07	2.56724
ESQ54197	CDS_6763_transcript_6814	AT4G30160.2	5.75174	CDS_9602_transcript_9654	AT4G30160.1	34.0549	1.17652e-05	2.56579
BAJ34242	CDS_28364_transcript_28650	AT1G30210.2	4.08667	CDS_28597_transcript_28886	AT1G30210.2	24.045	0.000237929	2.55674
ESQ44040	CDS_29267_transcript_29573	AT3G60380.1	2.84434	CDS_25891_transcript_26130	AT3G60380.1	16.7117	0.0021853	2.55469
ESQ35479	CDS_22412_transcript_22617	AT1G13390.2	2.66015	CDS_11721_transcript_11783	AT1G13390.2	15.6252	0.00305722	2.55429
AAM53320	CDS_6607_transcript_6654	AT5G25220.2	19.2657	CDS_4958_transcript_4984	AT5G25220.1	113.04	1.77636e-15	2.55272
ESQ32891	CDS_18163_transcript_18320	AT3G25990.1	3.23474	CDS_15631_transcript_15741	AT3G25990.1	18.8735	0.00115937	2.54464
ESQ52421	CDS_10074_transcript_10152	AT2G37770.2	5.11617	CDS_16083_transcript_16194	AT2G37770.2	29.8337	4.47847e-05	2.54381
ESQ38742	CDS_4341_transcript_4372	AT4G08520.1	24.3276	CDS_12080_transcript_12144	AT4G08520.1	141.563	0	2.54078
ESQ34183	CDS_36749_transcript_37229	AT1G24706.2	2.39864	CDS_17405_transcript_17530	AT1G24706.1	13.8773	0.00547639	2.53244
NP_174533	CDS_1210_transcript_1217	AT1G32550.1	25.4804	CDS_13765_transcript_13851	AT1G32550.1	146.449	0	2.52294
ESQ27353	CDS_39970_transcript_40545	AT1G77680.1	2.06473	CDS_18364_transcript_18500	AT1G77680.1	11.8517	0.0104004	2.52108
NP_173259	CDS_16360_transcript_16499	AT1G18210.2	6.41371	CDS_16605_transcript_16724	AT1G18210.2	36.7506	6.55807e-06	2.51854
NP_189091	CDS_17184_transcript_17334	AT3G24480.1	3.08925	CDS_709_transcript_709	AT3G24480.1	17.6302	0.00182472	2.51272
AAN60795	CDS_1136_transcript_1142	AT1G07890.8	67.3958	CDS_2833_transcript_2847	AT1G07890.8	383.294	0	2.50772
AAF64065	CDS_45298_transcript_46107	AT2G19450.1	1.46737	CDS_8902_transcript_8950	AT2G19450.1	8.27657	0.0333641	2.4958
ESQ53904	CDS_28267_transcript_28550	AT4G32600.1	4.48514	CDS_7841_transcript_7881	AT4G32600.1	25.2905	0.000200435	2.49537
ACP30574	CDS_30344_transcript_30674	AT1G12220.2	3.28052	CDS_2626_transcript_2639	AT1G12220.2	18.4897	0.00147067	2.49473
ESQ32856	CDS_45406_transcript_46222	AT3G26300.1	8.67857	CDS_11282_transcript_11343	AT3G26310.1	48.8742	2.3615e-07	2.49354
ESQ45770	CDS_41776_transcript_42418	AT3G47890.1	1.5996	CDS_20757_transcript_20929	AT3G47890.1	8.99215	0.0267326	2.49096
ESQ42704	CDS_18728_transcript_18887	AT5G57035.1	1.8058	CDS_19150_transcript_19293	AT5G57035.1	10.1388	0.0187466	2.48917
BAJ33726	CDS_33475_transcript_33882	AT5G12860.2	10.225	CDS_8845_transcript_8892	AT5G12860.1	57.4038	2.18139e-08	2.48905
BAF01822	CDS_27269_transcript_27535	AT3G63460.3	3.65464	CDS_10142_transcript_10197	AT3G63460.3	20.5092	0.000819297	2.48847
NP_191735	CDS_39326_transcript_39878	AT3G61760.1	1.97117	CDS_9697_transcript_9750	AT3G61760.1	11.0605	0.0140329	2.48829
ESQ45318	CDS_40067_transcript_40642	AT3G51940.1	2.78109	CDS_32081_transcript_32458	AT3G51940.1	15.5859	0.00355146	2.48652
XP_002867265	CDS_38057_transcript_38568	AT4G32070.1	3.68133	CDS_30076_transcript_30392	AT2G25290.3	20.5909	0.000813577	2.48371
ESQ44856	CDS_19273_transcript_19439	AT3G55880.2	7.53112	CDS_19197_transcript_19340	AT3G55880.2	41.9933	1.7874e-06	2.47922
BAJ33884	CDS_37744_transcript_38247	AT1G26355.1	6.55691	CDS_23221_transcript_23421	AT1G26355.1	36.5362	8.43785e-06	2.47824
ESQ48741	CDS_3150_transcript_3170	AT3G12860.1	7.3816	CDS_20387_transcript_20555	AT3G12860.1	41.1036	2.32116e-06	2.47726
NP_201263	CDS_27611_transcript_27882	AT5G64580.1	4.16746	CDS_8062_transcript_8103	AT5G64580.1	23.1661	0.000394514	2.47478
P04796	CDS_1657_transcript_1670	AT3G04120.1	105.903	CDS_439_transcript_439	AT3G04120.1	583.331	0	2.46157
ESQ34358	CDS_38889_transcript_39431	AT1G27120.1	2.81815	CDS_31031_transcript_31376	AT1G27120.1	15.477	0.00391247	2.45731
ESQ31699	CDS_4013_transcript_4041	AT5G62280.1	13.3782	CDS_6804_transcript_6840	AT5G62280.1	73.3539	3.43709e-10	2.45498
ESQ44988	CDS_28868_transcript_29164	AT3G54790.2	1.75642	CDS_23946_transcript_24153	AT3G54790.2	9.61023	0.0232464	2.45193
BAA31452	CDS_3030_transcript_3050	AT3G16240.1	14.9672	CDS_865_transcript_867	AT3G16240.1	81.6303	3.81795e-11	2.4473
ESQ27126	CDS_8881_transcript_8943	AT1G80860.1	2.7993	CDS_20122_transcript_20286	AT1G80860.1	15.2494	0.00428716	2.44562
ESQ35856	CDS_17803_transcript_17957	AT1G10020.1	2.36438	CDS_31227_transcript_31582	AT1G10020.1	12.8747	0.00866308	2.445
NP_177955	CDS_33381_transcript_33784	AT1G78320.1	1.88228	CDS_33157_transcript_33558	AT1G78320.1	10.2455	0.0191584	2.44444
ESQ53106	CDS_5552_transcript_5591	AT4G38630.1	37.8782	CDS_5953_transcript_5986	AT4G38630.1	206.044	0	2.44351
AAC50001	CDS_6352_transcript_6397	AT5G15650.1	4.46243	CDS_15748_transcript_15858	AT5G15650.1	24.2638	0.00031686	2.4429
ESQ37570	CDS_8383_transcript_8441	AT3G43300.1	8.05828	CDS_2607_transcript_2620	AT3G43300.2	43.6748	1.39903e-06	2.43826
AAX68500	CDS_31349_transcript_31701	AT5G06860.1	3.20323	CDS_13955_transcript_14048	AT5G06860.1	17.2495	0.00246553	2.42895
ESQ44609	CDS_5792_transcript_5836	AT5G43970.1	7.76338	CDS_8560_transcript_8606	AT5G43970.1	41.7967	2.45802e-06	2.42863
ESQ51628	CDS_2902_transcript_2921	AT2G30740.1	3.13479	CDS_14498_transcript_14599	AT2G30740.1	16.8718	0.00275502	2.42817
NP_182157	CDS_24653_transcript_24878	AT2G46340.1	6.60755	CDS_10791_transcript_10851	AT2G46340.1	35.5001	1.43954e-05	2.42564
ESQ43321	CDS_19976_transcript_20149	AT5G52060.1	17.5464	CDS_8223_transcript_8266	AT5G52060.1	94.2154	1.5965e-12	2.42479
AFD01316	CDS_24954_transcript_25184	AT3G61830.1	3.79837	CDS_25005_transcript_25231	AT3G61830.1	20.3922	0.001015	2.42456
XP_002866324	CDS_6874_transcript_6926	AT5G59290.2	3.34155	CDS_21759_transcript_21943	AT5G59290.2	17.9247	0.0020637	2.42336
AGN12790	CDS_10176_transcript_10255	AT4G37830.1	56.5295	CDS_8305_transcript_8348	AT4G37830.1	302.392	0	2.41935
ESQ53458	CDS_33526_transcript_33933	AT4G36410.1	5.12335	CDS_24745_transcript_24967	AT4G36410.1	27.3727	0.000143092	2.41758
ESQ55388	CDS_28465_transcript_28754	AT4G19810.1	2.33837	CDS_11256_transcript_11316	AT4G19810.1	12.4921	0.0102438	2.41745
ESQ44186	CDS_28277_transcript_28560	AT3G59010.1	2.13199	CDS_11082_transcript_11142	AT3G59010.1	11.3839	0.014225	2.41673
ESQ32393	CDS_22439_transcript_22644	AT1G49920.1	1.51628	CDS_35841_transcript_36331		8.09325	0.038974	2.41618
NP_179734	CDS_44151_transcript_44900	AT2G21390.1	2.08093	CDS_26798_transcript_27058	AT2G21390.1	11.0826	0.0156658	2.413
ESQ48477	CDS_7352_transcript_7408	AT3G14990.3	9.29523	CDS_3816_transcript_3836	AT3G14990.3	49.4981	3.28069e-07	2.41281
ACH61906	CDS_13656_transcript_13767	AT4G36480.2	2.61633	CDS_22980_transcript_23178	AT4G36480.2	13.9127	0.00683814	2.41078
NP_198226	CDS_26364_transcript_26619	AT5G28740.1	5.85321	CDS_12153_transcript_12219	AT5G28740.1	31.1216	5.16109e-05	2.41062
AAG51341	CDS_42175_transcript_42837	AT3G11130.1	2.551	CDS_8718_transcript_8764	AT3G11130.1	13.5574	0.00754252	2.40994
AAL60579	CDS_5528_transcript_5567	AT5G43060.1	7.45549	CDS_348_transcript_348	AT5G43060.1	39.4012	5.52236e-06	2.40186
ESQ40385	CDS_11428_transcript_11519	AT5G04810.1	17.0604	CDS_3009_transcript_3024	AT5G04810.1	90.0767	6.41664e-12	2.4005
ESQ47022	CDS_12582_transcript_12682	AT1G77570.1	2.50971	CDS_29301_transcript_29602	AT1G77570.1	13.2348	0.00850465	2.39874
CAC43286	CDS_3510_transcript_3531	AT3G13920.3	11.3682	CDS_2654_transcript_2667	AT3G13920.3	59.862	2.20966e-08	2.39664
NP_001077535	CDS_14618_transcript_14744	AT1G14570.4	4.54885	CDS_17725_transcript_17853	AT1G14570.4	23.856	0.000419561	2.39078
BAJ33834	CDS_11402_transcript_11493	AT4G26570.1	21.2548	CDS_2367_transcript_2379	AT4G26570.1	111.231	2.70894e-14	2.3877
ESQ32252	CDS_30857_transcript_31198	AT5G27450.3	2.15815	CDS_14519_transcript_14620	AT5G27450.3	11.2918	0.0153661	2.38741
ESQ34299	CDS_3809_transcript_3835	AT1G26670.1	3.9384	CDS_34409_transcript_34852	AT1G26670.1	20.5868	0.00106443	2.38604
ESQ53145	CDS_589_transcript_593	AT4G38970.1	2291.46	CDS_134_transcript_134	AT4G38970.1	11901.8	0	2.37684
ESQ46855	CDS_11148_transcript_11235	AT5G41050.1	17.8585	CDS_16632_transcript_16751	AT5G41050.1	92.7534	4.16978e-12	2.37679
2NTY_C	CDS_19180_transcript_19345	AT1G75840.1	16.4236	CDS_12308_transcript_12377	AT1G75840.1	85.0693	3.29721e-11	2.37287
NP_177876	CDS_6396_transcript_6441	AT1G77520.1	11.0713	CDS_3169_transcript_3185	AT1G77520.1	57.2157	5.4718e-08	2.36959
ESQ30503	CDS_31525_transcript_31881	AT1G49760.2	2.53705	CDS_15993_transcript_16104	AT1G49760.2	13.0601	0.00954446	2.36395
ESQ53939	CDS_14269_transcript_14393	AT4G32330.2	2.07948	CDS_17035_transcript_17158	AT4G32330.2	10.6636	0.0193346	2.3584
ESQ49700	CDS_3118_transcript_3138	AT3G03870.2	18.544	CDS_6856_transcript_6892	AT3G03870.2	95.0649	2.8344e-12	2.35796
ESQ49477	CDS_9676_transcript_9743	AT3G05830.1	1.69124	CDS_32910_transcript_33307	AT3G05830.1	8.65177	0.0352092	2.35491
ESQ40435	CDS_8624_transcript_8685	AT5G05200.1	7.19714	CDS_4822_transcript_4848	AT5G05200.1	36.7144	1.47391e-05	2.35085
ESQ36088	CDS_33256_transcript_33650	AT1G08040.2	6.55426	CDS_3683_transcript_3703	AT1G08040.2	33.3911	3.6008e-05	2.34896
ESQ49882	CDS_291_transcript_295	AT3G02260.1	3.74111	CDS_18791_transcript_18928	AT3G02260.1	18.9926	0.00186183	2.3439
ESQ53743	CDS_15044_transcript_15173	AT4G33980.1	4.25624	CDS_10337_transcript_10395	AT4G33980.1	21.5378	0.000936541	2.33922
ESQ32048	CDS_4291_transcript_4321	AT5G25120.1	16.0188	CDS_7002_transcript_7039	AT5G25120.1	81.0508	1.36442e-10	2.33906
ESQ35987	CDS_16621_transcript_16764	AT1G08900.2	5.05428	CDS_15322_transcript_15427	AT1G08900.2	25.5706	0.000309832	2.33891
ESQ50391	CDS_16328_transcript_16467	AT2G20230.1	20.496	CDS_16178_transcript_16291	AT2G20230.1	103.641	3.93796e-13	2.33818
ESQ54153	CDS_43158_transcript_43863	AT4G30490.1	1.87731	CDS_32746_transcript_33137	AT4G30490.1	9.46288	0.0285922	2.33362
ESQ51945	CDS_31208_transcript_31557	AT2G33480.1	11.3625	CDS_35252_transcript_35727	AT2G33480.2	57.2245	7.2229e-08	2.33235
BAJ34217	CDS_458_transcript_462	AT1G11910.1	28.8601	CDS_891_transcript_893	AT1G11910.1	145.236	0	2.33125
ESQ35600	CDS_12087_transcript_12181	AT1G12310.1	11.3926	CDS_2769_transcript_2783	AT1G12310.1	57.2705	7.26403e-08	2.32969
AAO64153	CDS_4980_transcript_5015	AT5G26570.1	17.2308	CDS_1453_transcript_1458	AT5G26570.1	86.4879	3.76563e-11	2.32751
ESQ40215	CDS_39678_transcript_40242	AT5G03150.1	1.64972	CDS_17496_transcript_17623	AT5G03150.1	8.23978	0.0416099	2.32039
NP_187323	CDS_34658_transcript_35088	AT3G06670.1	3.38519	CDS_28036_transcript_28320	AT3G06670.1	16.898	0.00354561	2.31954
ESQ36706	CDS_10261_transcript_10341	AT1G02340.1	9.61758	CDS_19312_transcript_19456	AT1G02340.1	47.9021	9.25112e-07	2.31634
ESQ49886	CDS_27883_transcript_28161	AT3G02230.1	11.749	CDS_18287_transcript_18422	AT3G02230.1	58.4661	5.95498e-08	2.31506
ESQ30044	CDS_34262_transcript_34682	AT1G53730.1	3.77022	CDS_5420_transcript_5448	AT3G14350.3	18.7455	0.00214983	2.31382
ESQ41042	CDS_8593_transcript_8654	AT5G10940.2	7.47281	CDS_12772_transcript_12847	AT5G10940.2	36.9801	1.69015e-05	2.30703
ESQ46382	CDS_41110_transcript_41725	AT2G24240.1	1.94542	CDS_22902_transcript_23099	AT2G24240.1	9.59886	0.0287086	2.30278
ESQ28366	CDS_3001_transcript_3021	AT1G68890.1	2.87797	CDS_13602_transcript_13686	AT1G68890.1	14.1931	0.00780361	2.30207
ESQ52463	CDS_32768_transcript_33157	AT2G38090.1	3.17593	CDS_36500_transcript_37019	AT2G38090.1	15.6335	0.00527693	2.29939
ESQ34057	CDS_9272_transcript_9337	AT1G28050.1	8.82855	CDS_3177_transcript_3193	AT1G28050.1	43.3063	3.48337e-06	2.29433
ESQ33598	CDS_7481_transcript_7537	AT1G32160.1	65.821	CDS_17921_transcript_18051	AT1G32160.1	320.965	0	2.2858
AAB39188	CDS_6019_transcript_6064	AT5G58140.1	9.75814	CDS_1635_transcript_1641	AT5G58140.1	47.2599	1.40925e-06	2.27594
BAB11214	CDS_34287_transcript_34707	AT5G24620.1	2.52375	CDS_26932_transcript_27193	AT5G24620.1	12.2102	0.0141928	2.27444
BAJ33818	CDS_13068_transcript_13176	AT4G40060.1	30.9465	CDS_25863_transcript_26102	AT4G40060.1	149.562	0	2.27289
ESQ28015	CDS_3919_transcript_3946	AT1G71900.1	3.35518	CDS_9145_transcript_9194	AT1G71900.1	16.2022	0.00480874	2.27173
XP_002863251	CDS_23548_transcript_23760	AT4G13270.1	6.91805	CDS_12338_transcript_12407	AT4G13270.1	33.3984	5.11771e-05	2.27134
ESQ54730	CDS_7894_transcript_7950	AT5G52650.1	65.8017	CDS_10058_transcript_10113	AT5G41520.1	316.717	0	2.267
ESQ41689	CDS_22385_transcript_22590	AT5G16930.1	2.37849	CDS_6831_transcript_6867	AT5G16930.1	11.4289	0.0180324	2.26457
BAJ34261	CDS_36895_transcript_37377	AT4G39210.1	3.62553	CDS_23760_transcript_23966	AT4G39210.1	17.4144	0.003532	2.26402
ESQ52907	CDS_3664_transcript_3686	AT1G58684.1	91.2803	CDS_7374_transcript_7412	AT3G57490.1	438.418	0	2.26393
ESQ30556	CDS_22118_transcript_22320	AT1G49300.2	47.1215	CDS_17426_transcript_17553	AT1G49300.2	226.208	0	2.26319
ESQ38107	CDS_29940_transcript_30262	AT4G04910.1	2.56412	CDS_22636_transcript_22829	AT4G04910.1	12.2828	0.0142816	2.26011
ESQ32193	CDS_9671_transcript_9738	AT5G26770.1	6.08752	CDS_6379_transcript_6413	AT5G26770.1	29.1573	0.000161342	2.25993
ESQ33918	CDS_5215_transcript_5252	AT1G29530.1	8.58274	CDS_2724_transcript_2738	AT1G29530.1	41.0853	7.49716e-06	2.25911
ESQ47277	CDS_26457_transcript_26715	AT5G37830.1	3.672	CDS_5182_transcript_5208	AT5G37830.1	17.5686	0.00340623	2.25836
ACT53402	CDS_1164_transcript_1170	AT3G58500.1	9.01462	CDS_12639_transcript_12713	AT3G58500.1	42.961	4.82885e-06	2.25269
ESQ52388	CDS_41_transcript_41	AT2G37480.2	17.9288	CDS_5848_transcript_5880	AT2G37480.1	85.4307	1.15071e-10	2.25247
ESQ36067	CDS_34319_transcript_34739	AT1G08220.1	1.70369	CDS_31583_transcript_31948	AT1G08220.2	8.11104	0.0469271	2.25122
ESQ55450	CDS_36065_transcript_36527	AT4G19190.1	1.75215	CDS_24021_transcript_24230	AT4G19190.1	8.2959	0.0449104	2.24327
ESQ49255	CDS_43206_transcript_43913	AT3G07740.2	1.98207	CDS_11968_transcript_12032	AT3G07740.1	9.37407	0.0332473	2.24167
ESQ33127	CDS_29559_transcript_29872	AT2G01890.1	10.3674	CDS_14776_transcript_14878	AT2G01890.2	48.9425	1.16996e-06	2.23903
CAC34486	CDS_1501_transcript_1514	AT5G21930.3	7.02442	CDS_6849_transcript_6885	AT5G21930.2	33.0681	6.53132e-05	2.23499
ESQ48998	CDS_9659_transcript_9726	AT3G10550.1	3.416	CDS_30154_transcript_30472	AT3G10550.1	16.0278	0.00553127	2.2302
ESQ31214	CDS_14891_transcript_15019	AT5G67300.1	5.79756	CDS_6567_transcript_6602	AT5G67300.1	27.2017	0.000300705	2.23018
NP_563645	CDS_19726_transcript_19896	AT1G02090.1	9.9375	CDS_14819_transcript_14921	AT1G02090.1	46.4825	2.36017e-06	2.22573
AFD01294	CDS_5890_transcript_5935	AT5G62000.3	12.6672	CDS_411_transcript_411	AT5G62000.3	59.2343	9.9587e-08	2.22533
BAB09270	CDS_18097_transcript_18253	AT5G35730.1	7.57067	CDS_26957_transcript_27218	AT5G35730.1	35.3779	3.83773e-05	2.22436
ESQ35197	CDS_26268_transcript_26520	AT1G16170.1	7.82599	CDS_33721_transcript_34146	AT1G16170.1	36.2224	3.34494e-05	2.21054
ESQ35536	CDS_21949_transcript_22148	AT1G12860.1	4.69835	CDS_5904_transcript_5936	AT1G12860.1	21.7398	0.00130885	2.21011
ESQ48022	CDS_16546_transcript_16686	AT3G18760.1	5.40945	CDS_14690_transcript_14792	AT3G18760.1	24.9944	0.00057291	2.20805
ESQ50750	CDS_2219_transcript_2235	AT2G17520.1	2.77986	CDS_2657_transcript_2670	AT2G17520.1	12.8436	0.0135642	2.20796
XP_002868130	CDS_13373_transcript_13482	AT4G16490.1	21.6631	CDS_4528_transcript_4552	AT4G16490.1	100.036	5.55678e-12	2.20721
ESQ36946	CDS_23746_transcript_23961	AT2G05170.1	3.20722	CDS_11261_transcript_11321	AT2G05170.1	14.8044	0.00808748	2.20663
XP_002864483	CDS_3608_transcript_3629	AT5G56840.1	5.89821	CDS_22451_transcript_22639	AT5G56840.1	27.2245	0.000327356	2.20656
BAD94555	CDS_1570_transcript_1583	AT1G15690.1	35.2434	CDS_1899_transcript_1907	AT1G15690.1	162.469	0	2.20474
NP_564311	CDS_27673_transcript_27946	AT1G28510.1	5.52273	CDS_13265_transcript_13344	AT1G28510.1	25.3337	0.000543841	2.1976
NP_172922	CDS_42246_transcript_42911	AT1G14690.2	2.03789	CDS_12721_transcript_12796	AT1G14690.2	9.32769	0.0360868	2.19445
AGZ89689	CDS_23355_transcript_23567	AT5G26240.1	2.05648	CDS_27838_transcript_28119	AT5G26240.1	9.34783	0.0364484	2.18445
NP_849800	CDS_20042_transcript_20215	AT1G52730.1	4.68524	CDS_32257_transcript_32640	AT1G52730.1	21.2272	0.00164115	2.17972
NP_564204	CDS_9485_transcript_9551	AT1G23800.1	3.95032	CDS_24506_transcript_24722	AT1G23800.1	17.8756	0.003859	2.17795
ESQ43970	CDS_18172_transcript_18329	AT3G61140.1	2.72591	CDS_11491_transcript_11552	AT3G61140.1	12.3293	0.0165168	2.17728
Q944W6	CDS_1084_transcript_1090	AT3G16640.1	228.549	CDS_2206_transcript_2217	AT3G16640.1	1027.21	0	2.16815
ABV89636	CDS_5331_transcript_5368	AT3G18890.1	13.8848	CDS_14248_transcript_14346	AT3G18890.1	62.2035	8.00442e-08	2.16349
ESQ32463	CDS_31753_transcript_32115	AT5G48460.1	2.16612	CDS_19696_transcript_19850	AT5G48460.1	9.68559	0.0344143	2.16073
ESQ33919	CDS_32358_transcript_32739	AT1G29520.1	2.05986	CDS_29028_transcript_29324	AT1G29520.1	9.18231	0.0396687	2.15631
AAM13123	CDS_2210_transcript_2226	AT4G26630.2	12.5852	CDS_4424_transcript_4447	AT4G26630.2	56.0862	3.69005e-07	2.15592
ESQ43923	CDS_21634_transcript_21827	AT3G61560.1	8.77407	CDS_12590_transcript_12663	AT3G61560.1	38.9878	2.28219e-05	2.15171
ESQ52922	CDS_14099_transcript_14221	AT2G41980.1	4.1883	CDS_7296_transcript_7334	AT3G58040.1	18.5998	0.00346282	2.15085
NP_973642	CDS_25367_transcript_25607	AT2G39855.2	7.29456	CDS_33515_transcript_33932	AT2G39855.2	32.2432	0.000121646	2.1441
BAD43083	CDS_3595_transcript_3616	AT4G31040.1	16.704	CDS_1827_transcript_1833	AT4G31040.1	73.7971	6.16466e-09	2.14337
ESQ28117	CDS_6456_transcript_6501	AT1G70830.5	9.46428	CDS_10197_transcript_10253	AT1G70830.5	41.7967	1.21982e-05	2.14282
NP_199326	CDS_5904_transcript_5949	AT5G45130.1	40.6291	CDS_9089_transcript_9137	AT5G45130.1	179.344	0	2.14214
AAK76625	CDS_10205_transcript_10285	AT1G06430.1	27.6189	CDS_360_transcript_360	AT1G06430.1	121.83	8.52651e-14	2.14114
ESQ42754	CDS_33611_transcript_34021	AT4G26270.1	5.02963	CDS_29268_transcript_29569	AT4G26270.1	22.1319	0.00148914	2.1376
AAR91929	CDS_3367_transcript_3387	AT1G26630.1	337.283	CDS_40681_transcript_41414	AT1G26630.1	1480.76	0	2.13431
ESQ42706	CDS_43673_transcript_44402	AT5G57020.1	2.4105	CDS_29505_transcript_29813	AT5G57020.1	10.5494	0.0286088	2.12975
ESQ54318	CDS_24073_transcript_24293	AT4G29220.1	6.1391	CDS_18699_transcript_18835	AT4G29220.1	26.8565	0.000480464	2.12917
ESQ40607	CDS_30814_transcript_31155	AT5G06780.2	2.50221	CDS_27210_transcript_27475	AT5G06780.2	10.9268	0.0259702	2.12659
ESQ50105	CDS_25149_transcript_25383	AT2G25840.1	5.35989	CDS_8876_transcript_8924	AT2G25840.3	23.3756	0.00114009	2.12473
ESQ54506	CDS_37030_transcript_37514	AT4G27630.2	2.41335	CDS_5117_transcript_5143	AT4G27630.2	10.4991	0.0293153	2.12115
ESQ36429	CDS_6048_transcript_6093	AT1G04960.1	3.32716	CDS_31121_transcript_31468	AT1G04960.1	14.4704	0.010613	2.12074
ESQ44982	CDS_32119_transcript_32495	AT3G54830.1	10.6105	CDS_2196_transcript_2207	AT2G39130.1	46.0269	5.25507e-06	2.11699
ESQ31400	CDS_16602_transcript_16745	AT5G64770.1	60.8049	CDS_1702_transcript_1708	AT5G64770.1	263.694	0	2.11661
ESQ36069	CDS_1090_transcript_1096	AT1G08200.1	15.4357	CDS_2132_transcript_2143	AT1G08200.1	66.5018	4.84209e-08	2.10712
ESQ55834	CDS_27750_transcript_28024	AT3G17100.2	10.8563	CDS_5252_transcript_5278	AT3G17100.2	46.7064	4.8592e-06	2.10509
NP_188048	CDS_3680_transcript_3702	AT3G14310.1	14.1465	CDS_5045_transcript_5071	AT3G14310.1	60.7778	1.87876e-07	2.1031
ESQ27847	CDS_25841_transcript_26086	AT1G73390.3	3.65058	CDS_18907_transcript_19045	AT1G73390.3	15.6647	0.00820122	2.10132
ESQ45862	CDS_3609_transcript_3630	AT3G47160.1	21.494	CDS_8073_transcript_8114	AT3G47160.1	92.201	1.41055e-10	2.10085
ESQ36203	CDS_11960_transcript_12054	AT1G07050.1	18.8143	CDS_1997_transcript_2006	AT1G07050.1	80.5298	2.10499e-09	2.09769
XP_002866199	CDS_13117_transcript_13225	AT5G57290.1	142.72	CDS_3157_transcript_3173	AT5G57290.1	610.52	0	2.09685
ESQ35655	CDS_583_transcript_587	AT1G11860.3	82.0507	CDS_73_transcript_73	AT1G11860.3	350.915	0	2.09654
BAD94078	CDS_19560_transcript_19729	AT5G52920.1	5.45455	CDS_6896_transcript_6932	AT5G52920.1	23.3123	0.00127733	2.09556
NP_565569	CDS_8318_transcript_8376	AT2G24420.2	5.59433	CDS_6458_transcript_6492	AT2G24420.2	23.8658	0.00112539	2.09291
ESQ42500	CDS_11868_transcript_11961	AT5G58740.1	12.5909	CDS_10459_transcript_10518	AT5G58740.1	53.6458	1.06771e-06	2.09108
ABB83615	CDS_13389_transcript_13498	AT1G17665.1	4.03087	CDS_23583_transcript_23786	AT1G17665.1	17.1734	0.00578527	2.09101
ESQ41697	CDS_9785_transcript_9852	AT5G17070.1	3.30826	CDS_8735_transcript_8781	AT5G17070.1	14.0765	0.0125108	2.08914
ESQ29104	CDS_28244_transcript_28527	AT1G62810.1	3.00369	CDS_31717_transcript_32086	AT1G62810.1	12.7639	0.0174355	2.08726
ESQ34365	CDS_21668_transcript_21861	AT1G27200.1	2.1757	CDS_7023_transcript_7060	AT1G27200.1	9.21831	0.0438326	2.08302
ESQ28033	CDS_24065_transcript_24285	AT1G71750.1	7.33006	CDS_30325_transcript_30648	AT1G71750.1	31.0128	0.000217908	2.08097
ESQ52217	CDS_5085_transcript_5120	AT2G35940.3	11.0634	CDS_645_transcript_645	AT2G35940.3	46.7997	5.55709e-06	2.0807
NP_568360	CDS_10425_transcript_10506	AT5G18120.1	3.57262	CDS_18509_transcript_18645	AT5G18120.1	15.1088	0.00983798	2.08034
ESQ34278	CDS_41180_transcript_41798	AT1G26460.1	2.62434	CDS_27975_transcript_28258	AT1G26460.1	11.0898	0.026997	2.0792
ACD85800	CDS_6162_transcript_6207	AT2G21940.5	9.89575	CDS_27362_transcript_27631	AT2G21940.5	41.778	1.81137e-05	2.07786
NP_181543	CDS_6222_transcript_6267	AT2G40140.2	4.03486	CDS_33500_transcript_33916	AT2G40140.2	17.0232	0.00619737	2.07691
ESQ37840	CDS_24440_transcript_24663	AT4G01900.1	14.7296	CDS_6282_transcript_6316	AT4G01900.1	62.0743	1.77302e-07	2.07527
ESQ44033	CDS_36448_transcript_36921	AT3G60450.1	2.81947	CDS_32542_transcript_32931	AT3G60450.1	11.8715	0.0224703	2.074
ESQ41553	CDS_11089_transcript_11176	AT5G15760.1	3.59165	CDS_7361_transcript_7399	AT5G15760.1	15.1044	0.0100727	2.07225
NP_187808	CDS_45357_transcript_46171	AT3G12010.1	2.44351	CDS_13104_transcript_13181	AT3G12010.1	10.274	0.0337564	2.07197
ABD64940	CDS_4923_transcript_4957	AT3G47680.1	6.14822	CDS_9200_transcript_9249	AT3G47680.1	25.8248	0.000772986	2.07052
ESQ30067	CDS_4502_transcript_4533	AT1G79920.1	17.569	CDS_628_transcript_628	AT1G79920.1	73.7921	1.30895e-08	2.07044
ESQ48404	CDS_4259_transcript_4289	AT3G15570.1	13.3371	CDS_11250_transcript_11310	AT3G15570.1	55.8248	7.95797e-07	2.06546
ESQ47318	CDS_44076_transcript_44824	AT5G37530.1	3.82451	CDS_35833_transcript_36323	AT5G37530.2	15.9396	0.0084242	2.05927
ESQ35893	CDS_19218_transcript_19384	AT1G09760.1	3.78321	CDS_10846_transcript_10906	AT1G09760.1	15.7533	0.00886909	2.05797
ESQ53534	CDS_33951_transcript_34363	AT4G35630.1	5.0359	CDS_479_transcript_479	AT4G35630.1	20.9461	0.0025687	2.05636
ESQ32994	CDS_2921_transcript_2940	AT2G03390.1	25.3588	CDS_11664_transcript_11726	AT2G03390.1	105.419	1.34487e-11	2.05558
ESQ38441	CDS_25803_transcript_26048	AT4G10930.1	5.84201	CDS_6057_transcript_6090	AT4G10930.1	24.2752	0.00116945	2.05494
ESQ31191	CDS_24555_transcript_24778	AT5G67070.1	5.51376	CDS_21351_transcript_21532	AT5G67070.1	22.845	0.00165819	2.05077
ESQ33993	CDS_34875_transcript_35313	AT1G28540.1	5.13624	CDS_18473_transcript_18609	AT1G28540.1	21.2689	0.00243075	2.04996
AGY49114	CDS_19883_transcript_20054	AT1G05805.1	11.9385	CDS_3229_transcript_3246	AT1G05805.1	49.4043	3.8342e-06	2.04901
ESQ30481	CDS_19579_transcript_19748		4.31136	CDS_10401_transcript_10459		17.7826	0.0056396	2.04425
ESQ46271	CDS_12405_transcript_12502	AT2G23350.1	19.0186	CDS_7644_transcript_7682	AT2G23350.1	78.3476	6.36103e-09	2.04248
ESQ52269	CDS_6223_transcript_6268	AT2G36390.1	3.80558	CDS_9223_transcript_9272	AT2G36390.1	15.6718	0.00945922	2.04198
ESQ32632	CDS_9013_transcript_9078	AT3G28740.1	11.0386	CDS_11060_transcript_11120	AT3G28740.1	45.4229	9.92917e-06	2.04087
ESQ42854	CDS_10446_transcript_10527	AT5G55910.1	8.39596	CDS_2245_transcript_2256	AT5G55910.1	34.547	0.00011647	2.04079
CAA79989	CDS_18967_transcript_19128	AT5G26000.1	14.5654	CDS_5820_transcript_5852	AT5G26000.1	59.8245	4.05706e-07	2.0382
NP_849573	CDS_4986_transcript_5021	AT1G01540.1	6.16707	CDS_700_transcript_700	AT1G01540.1	25.1958	0.00103661	2.03052
ESQ55691	CDS_37856_transcript_38363	AT4G17360.1	7.83891	CDS_21083_transcript_21259	AT4G17360.1	31.9637	0.000223431	2.02771
BAC42999	CDS_9954_transcript_10028	AT1G52360.1	8.88415	CDS_10960_transcript_11020	AT1G52360.1	36.2018	8.55729e-05	2.02676
BAF00607	CDS_15273_transcript_15404	AT5G20490.2	5.83565	CDS_2844_transcript_2858	AT5G20490.2	23.7737	0.00146828	2.0264
ESQ35780	CDS_35902_transcript_36361	AT1G10720.1	3.29464	CDS_12275_transcript_12343	AT1G10720.1	13.4025	0.0168974	2.02431
AAM67156	CDS_1965_transcript_1981	AT5G59720.1	7.58142	CDS_38955_transcript_39597	AT5G59720.1	30.7721	0.000300865	2.02108
ESQ27133	CDS_1407_transcript_1420	AT1G80920.1	147.236	CDS_1570_transcript_1576	AT1G80920.1	597.552	0	2.02093
BAJ34058	CDS_6069_transcript_6114	AT1G25440.1	45.1318	CDS_4598_transcript_4623	AT1G25440.1	183.026	0	2.01983
ESQ49795	CDS_1793_transcript_1806	AT3G03100.1	17.0129	CDS_6229_transcript_6263	AT3G03100.1	68.9523	6.40775e-08	2.01897
AFI98882	CDS_24938_transcript_25168	AT2G02950.1	4.69377	CDS_12034_transcript_12098	AT2G02950.1	19.0229	0.00450538	2.01892
ESQ50278	CDS_22471_transcript_22676	AT2G25870.1	5.28756	CDS_7604_transcript_7642	AT2G25870.1	21.4288	0.00258138	2.01888
ESQ46127	CDS_34451_transcript_34878	AT2G22190.1	10.4855	CDS_34125_transcript_34558	AT2G22190.1	42.4616	2.23238e-05	2.01776
ESQ51921	CDS_21856_transcript_22055	AT2G33060.1	2.52422	CDS_37322_transcript_37873	AT2G33030.1	10.2117	0.0375123	2.01632
BAE98631	CDS_37512_transcript_38009	AT1G06220.1	2.3902	CDS_33370_transcript_33779	AT1G06220.1	9.656	0.0432655	2.01429
ESQ42377	CDS_23301_transcript_23512	AT5G59730.2	3.10309	CDS_3054_transcript_3069	AT5G59730.2	12.5235	0.0214359	2.01286
NP_172147	CDS_28707_transcript_28999	AT1G06620.1	8.73113	CDS_29944_transcript_30258	AT1G06620.1	35.2341	0.000114814	2.01273
ESQ47525	CDS_11913_transcript_12006	AT3G23170.1	3.28765	CDS_15626_transcript_15736	AT3G23170.1	13.2559	0.0180427	2.01151
ESQ29060	CDS_12743_transcript_12846	AT1G63170.1	3.8896	CDS_33504_transcript_33921	AT1G63170.1	15.6813	0.010118	2.01136
CAA72270	CDS_3827_transcript_3853	AT1G33790.2	67.6032	CDS_480_transcript_480	AT1G52030.1	270.78	0	2.00195
ESQ56152	CDS_15914_transcript_16047	AT4G14500.1	14.6354	CDS_21768_transcript_21952	AT4G14500.1	58.5592	7.34662e-07	2.00043
AGC11818	CDS_10635_transcript_10716	AT1G17840.1	28.5277	CDS_3477_transcript_3495	AT1G17840.1	7.129	0.000212975	-2.00059
ESQ49424	CDS_22180_transcript_22382	AT3G06190.1	71.3113	CDS_16679_transcript_16799	AT3G06190.1	17.624	4.08458e-09	-2.01659
ESQ52853	CDS_4077_transcript_4106	AT2G41342.1	16.623	CDS_25144_transcript_25371	AT2G41342.1	4.10685	0.00453782	-2.01707
ESQ33302	CDS_25725_transcript_25968	AT1G36990.1	10.5638	CDS_11035_transcript_11095	AT1G36990.1	2.59257	0.023233	-2.02667
ESQ34285	CDS_18588_transcript_18747	AT1G26560.1	13.7791	CDS_3838_transcript_3858	AT1G26560.1	3.3796	0.00952842	-2.02755
BAJ34206	CDS_13295_transcript_13404	AT5G50850.1	111.787	CDS_9837_transcript_9890	AT5G50850.1	27.3108	1.40776e-13	-2.03321
ESQ47592	CDS_17622_transcript_17775	AT3G22660.1	32.6362	CDS_12885_transcript_12960	AT3G22660.1	7.91492	6.1108e-05	-2.04383
ESQ54902	CDS_6515_transcript_6561	AT4G24280.1	190.049	CDS_1116_transcript_1120	AT4G24280.1	45.5557	0	-2.06067
ESQ27942	CDS_11447_transcript_11539	AT1G72440.1	12.9774	CDS_36085_transcript_36583	AT1G72440.1	3.09226	0.0109279	-2.06926
WP_009288700	CDS_361_transcript_365		7043.02	CDS_17789_transcript_17918		1676	0	-2.07117
ACF23020	CDS_4340_transcript_4371	AT5G63670.1	193.99	CDS_18754_transcript_18890	AT5G63670.1	46.149	0	-2.07161
BAA97290	CDS_14094_transcript_14216	AT1G43760.1	9.04853	CDS_21534_transcript_21717	AT3G24255.1	2.15065	0.0334421	-2.07291
NP_564931	CDS_3617_transcript_3638	AT1G68490.1	46.4115	CDS_28367_transcript_28653	AT1G68490.1	11.0033	1.43513e-06	-2.07654
AAF01545	CDS_36573_transcript_37049	AT3G01610.1	13.5574	CDS_32325_transcript_32708	AT3G01610.1	3.20692	0.00914647	-2.07982
ESQ43008	CDS_6626_transcript_6673	AT5G54600.1	300.561	CDS_2439_transcript_2452	AT5G54600.1	70.5512	0	-2.09092
ESQ34499	CDS_34676_transcript_35109	AT1G22882.1	9.42032	CDS_33113_transcript_33513	AT1G22882.1	2.20889	0.0292813	-2.09246
XP_002866099	CDS_3959_transcript_3987	AT5G55510.1	40.8688	CDS_6050_transcript_6083	AT5G55510.1	9.56822	5.53102e-06	-2.09468
ESQ31639	CDS_23401_transcript_23613	AT5G62760.1	19.097	CDS_22655_transcript_22848	AT5G62760.2	4.46794	0.00189146	-2.09566
NP_566063	CDS_19511_transcript_19680	AT2G46080.1	25.3033	CDS_8800_transcript_8847	AT2G46080.1	5.91005	0.000346249	-2.09808
ESQ44847	CDS_5391_transcript_5429	AT5G42390.1	118.081	CDS_5203_transcript_5229	AT5G42390.1	27.4203	9.4369e-15	-2.10646
AAG52638	CDS_3889_transcript_3915	AT1G47270.2	18.4408	CDS_19626_transcript_19780	AT1G47270.1	4.2792	0.00220085	-2.10749
ESQ50058	CDS_10972_transcript_11058	AT2G26930.1	38.5315	CDS_12144_transcript_12210	AT2G26930.1	8.94045	9.58698e-06	-2.10762
BAJ34425	CDS_33562_transcript_33969	AT1G75280.1	27.8342	CDS_33207_transcript_33608	AT1G75280.1	6.45069	0.000167635	-2.10933
ESQ34182	CDS_12065_transcript_12159	AT1G24706.1	29.2179	CDS_26710_transcript_26966	AT1G24706.1	6.7592	0.000113966	-2.11193
ESQ49095	CDS_4821_transcript_4855	AT3G09740.1	20.5896	CDS_2747_transcript_2761	AT3G09740.1	4.75787	0.00119504	-2.11352
ESQ47762	CDS_7302_transcript_7358	AT3G21150.1	37.6364	CDS_16924_transcript_17046	AT3G21150.1	8.6904	1.1716e-05	-2.11463
ESQ47163	CDS_33335_transcript_33735	AT5G38720.1	13.9639	CDS_32761_transcript_33154	AT5G38720.1	3.22241	0.0075847	-2.11549
ESQ55212	CDS_9292_transcript_9357	AT4G21580.1	29.5979	CDS_9866_transcript_9919	AT4G21580.2	6.79573	9.87738e-05	-2.12279
ESQ39673	CDS_4005_transcript_4033	AT5G45480.1	10.2275	CDS_24203_transcript_24413	AT5G45480.1	2.34117	0.0218712	-2.12715
ESQ41871	CDS_10913_transcript_10999	AT5G18660.1	29.95	CDS_13106_transcript_13183	AT5G18660.1	6.81955	8.53468e-05	-2.13481
ESQ49915	CDS_26834_transcript_27095	AT3G01100.1	18.9182	CDS_4553_transcript_4578	AT3G01100.2	4.29027	0.00176324	-2.14064
ESQ43695	CDS_5231_transcript_5268	AT5G49760.1	60.3443	CDS_15128_transcript_15232	AT5G49760.1	13.5822	2.14683e-08	-2.1515
ESQ54938	CDS_18304_transcript_18461	AT4G24020.1	18.4546	CDS_23366_transcript_23567	AT4G24020.1	4.15208	0.00195427	-2.15208
ESQ45663	CDS_3623_transcript_3644	AT3G48870.2	45.6417	CDS_17333_transcript_17458	AT3G48870.2	10.2359	1.08618e-06	-2.15672
ESQ33512	CDS_25050_transcript_25280	AT1G32700.2	39.1849	CDS_16524_transcript_16641	AT1G32700.1	8.78696	6.26659e-06	-2.15686
ESQ35319	CDS_25206_transcript_25445	AT1G14830.1	14.8716	CDS_18219_transcript_18353	AT1G14830.1	3.33062	0.00535937	-2.1587
ESQ34084	CDS_7183_transcript_7238	AT1G27752.2	13.3981	CDS_21180_transcript_21357	AT1G27752.1	2.94401	0.00776451	-2.18618
ESQ41627	CDS_1764_transcript_1777	AT5G16370.1	70.4166	CDS_28379_transcript_28666	AT5G16370.1	15.4286	1.02539e-09	-2.19031
ESQ40729	CDS_10035_transcript_10113	AT5G07940.2	12.6615	CDS_26197_transcript_26443	AT5G07940.2	2.76513	0.00959813	-2.19503
ESQ34243	CDS_15519_transcript_15650	AT1G25682.1	60.1954	CDS_1815_transcript_1821	AT1G25682.1	13.1306	1.56895e-08	-2.19672
XP_002868083	CDS_20542_transcript_20721	AT4G17140.2	8.08685	CDS_36028_transcript_36524	AT4G17140.3	1.73667	0.0373145	-2.21925
BAE98877	CDS_29681_transcript_29996	AT1G07390.2	14.152	CDS_30963_transcript_31306	AT1G07390.2	3.00409	0.00565838	-2.23601
ESQ50127	CDS_1240_transcript_1249	AT1G14800.1	28.304	CDS_3741_transcript_3761	AT1G14800.1	5.9922	9.03193e-05	-2.23985
AFH02723	CDS_27719_transcript_27993	AT1G01610.1	33.0826	CDS_23840_transcript_24046	AT1G01610.1	6.98114	2.26189e-05	-2.24454
ESQ53800	CDS_34892_transcript_35330	AT4G33520.2	19.2309	CDS_14199_transcript_14295	AT4G33520.2	4.02833	0.00120413	-2.25517
BAJ33638	CDS_780_transcript_784	AT1G08380.1	7720.77	CDS_656_transcript_656	AT1G08380.1	1609.89	0	-2.26179
XP_002525660	CDS_21953_transcript_22152	AT2G30000.1	34.2034	CDS_10962_transcript_11022	AT2G30000.1	7.13175	1.52422e-05	-2.26181
ABL97984	CDS_3295_transcript_3315	AT1G53400.1	89.9531	CDS_3149_transcript_3165	AT1G53400.1	18.736	2.2834e-12	-2.26336
ESQ38654	CDS_6805_transcript_6856	AT4G09150.2	42.8069	CDS_21329_transcript_21510	AT4G09150.2	8.82606	1.20013e-06	-2.278
ESQ40806	CDS_11919_transcript_12012	AT5G08530.1	21.95	CDS_10568_transcript_10628	AT5G08530.1	4.50613	0.000499374	-2.28426
ESQ48168	CDS_40530_transcript_41122	AT3G17580.1	56.2135	CDS_36114_transcript_36614	AT3G17580.1	11.5304	2.4953e-08	-2.28547
ESQ52310	CDS_15858_transcript_15991	AT2G36850.1	27.5992	CDS_31177_transcript_31528	AT2G36850.1	5.61976	9.05587e-05	-2.29604
ESQ42956	CDS_23360_transcript_23572	AT5G54980.1	35.6166	CDS_21779_transcript_21964	AT5G54980.1	7.25206	8.67962e-06	-2.29609
XP_002864871	CDS_2279_transcript_2295	AT5G63840.1	19.1052	CDS_32092_transcript_32470	AT5G63840.1	3.86997	0.00110309	-2.30357
ESQ48601	CDS_25475_transcript_25715	AT3G13930.1	15.8241	CDS_838_transcript_839	AT3G13930.1	3.20378	0.00297947	-2.30427
ESQ31940	CDS_30109_transcript_30435	AT5G23930.1	11.6109	CDS_37542_transcript_38102	AT5G23930.1	2.34751	0.0109711	-2.30628
ESQ50033	CDS_15174_transcript_15303	AT3G02070.1	14.1704	CDS_26041_transcript_26282	AT3G02070.1	2.84598	0.00486756	-2.31588
ABL97970	CDS_5512_transcript_5551	AT5G61310.4	217.104	CDS_25370_transcript_25602	AT5G61310.4	43.2911	0	-2.32625
ESQ48008	CDS_2840_transcript_2859	AT3G18860.1	44.5394	CDS_13218_transcript_13296	AT3G18860.1	8.84032	5.38154e-07	-2.33291
NP_001236128	CDS_11338_transcript_11429	AT5G06760.1	9.89575	CDS_40026_transcript_40723	AT5G06760.1	1.95661	0.0180427	-2.33845
ESQ52268	CDS_20167_transcript_20340	AT2G36380.1	14.3796	CDS_16303_transcript_16417	AT2G36380.1	2.8345	0.00430137	-2.34286
NP_180847	CDS_2296_transcript_2313	AT2G32880.1	61.7217	CDS_5349_transcript_5376	AT2G32880.1	12.1343	3.26672e-09	-2.34669
BAJ34178	CDS_235_transcript_237	AT1G06680.1	2385.31	CDS_69_transcript_69	AT1G06680.1	467.71	0	-2.35049
NP_197755	CDS_26391_transcript_26647	AT5G23660.1	29.0024	CDS_9589_transcript_9641	AT5G23660.1	5.62444	4.63461e-05	-2.36639
ESQ47088	CDS_13110_transcript_13218	AT5G39380.1	11.8733	CDS_23825_transcript_24031	AT5G39380.1	2.29681	0.00915673	-2.37001
BAJ34527	CDS_17313_transcript_17465	AT4G32640.2	27.391	CDS_9129_transcript_9178	AT3G44340.2	5.20709	6.8857e-05	-2.39515
NP_196538	CDS_11721_transcript_11813	AT5G09760.1	28.6516	CDS_5698_transcript_5728	AT5G09760.1	5.4458	4.68869e-05	-2.3954
ESQ45459	CDS_17136_transcript_17284	AT3G50750.1	64.8189	CDS_2945_transcript_2960	AT3G50750.1	12.1229	7.59688e-10	-2.41867
ESQ39859	CDS_2746_transcript_2764	AT5G47110.1	176.975	CDS_2816_transcript_2830	AT5G47110.1	33.0333	0	-2.42156
ACP30597	CDS_2663_transcript_2681		27.2931	CDS_23765_transcript_23971	AT5G47260.1	5.00681	5.99573e-05	-2.44657
ESQ38231	CDS_4490_transcript_4521	AT4G12320.1	58.296	CDS_10502_transcript_10561	AT4G12320.1	10.6366	4.22762e-09	-2.45436
NP_564720	CDS_2805_transcript_2824	AT1G56580.1	147.829	CDS_7544_transcript_7582	AT1G56580.1	26.9352	0	-2.45636
ESQ51409	CDS_8935_transcript_8999	AT2G29110.1	17.1361	CDS_549_transcript_549	AT2G29110.1	3.10635	0.00141972	-2.46374
BAH20237	CDS_21004_transcript_21190	AT2G01970.1	14.7377	CDS_21976_transcript_22161	AT2G01970.1	2.65234	0.00301396	-2.47417
ESQ48772	CDS_1380_transcript_1392	AT3G12580.1	117.712	CDS_1136_transcript_1140	AT3G12580.1	20.9689	0	-2.48894
AAR11456	CDS_6972_transcript_7024	AT3G22840.1	276.397	CDS_212_transcript_212	AT3G22840.1	48.9868	0	-2.49628
AAD21699	CDS_40138_transcript_40716	AT3G24255.1	7.97923	CDS_26451_transcript_26703	AT1G60720.1	1.3916	0.0277425	-2.51951
ACP20258	CDS_1180_transcript_1186	AT1G09490.1	65.2654	CDS_1963_transcript_1972	AT1G09480.1	11.3336	2.96885e-10	-2.52571
ADP37981	CDS_40607_transcript_41200	AT3G57870.1	227.79	CDS_12566_transcript_12639	AT3G57870.1	39.2145	0	-2.53824
NP_189124	CDS_10124_transcript_10203	AT3G24800.1	26.0738	CDS_14836_transcript_14938	AT3G24800.1	4.43888	6.29755e-05	-2.55434
ESQ48023	CDS_6045_transcript_6090	AT3G18750.3	21.1109	CDS_7616_transcript_7654	AT3G18750.2	3.54053	0.000300544	-2.57595
ESQ31734	CDS_15169_transcript_15298	AT5G61960.2	22.2077	CDS_4369_transcript_4392	AT5G61960.2	3.68684	0.000202042	-2.59061
P21239	CDS_816_transcript_822	AT2G28000.1	205.325	CDS_1202_transcript_1207	AT2G28000.1	33.5134	0	-2.6151
ESQ53634	CDS_6068_transcript_6113	AT4G34830.1	69.0245	CDS_5326_transcript_5353	AT4G34830.1	11.1441	4.1687e-11	-2.63083
ESQ55979	CDS_116_transcript_116	AT1G36390.2	110.315	CDS_18652_transcript_18788	AT1G36390.2	17.6465	0	-2.64417
ESQ42204	CDS_21451_transcript_21642	AT5G22450.1	65.5968	CDS_6629_transcript_6664	AT5G22450.1	10.4833	1.13203e-10	-2.64553
NP_001078790	CDS_8039_transcript_8096	AT5G63530.2	37.7049	CDS_20310_transcript_20477	AT5G63530.2	6.00818	1.00423e-06	-2.64975
ACP28176	CDS_18036_transcript_18192	AT5G06860.1	36.102	CDS_33633_transcript_34056	AT5G06870.1	5.72544	1.66097e-06	-2.65662
ESQ50521	CDS_72_transcript_72	AT2G19310.1	111.617	CDS_5900_transcript_5932	AT2G19310.1	17.564	0	-2.66786
ESQ31959	CDS_10356_transcript_10437	AT5G24150.1	121.183	CDS_9843_transcript_9896	AT5G24150.1	18.8837	0	-2.68197
ESQ52697	CDS_13670_transcript_13781	AT2G40000.1	21.5521	CDS_14065_transcript_14159	AT2G40000.1	3.35136	0.000199584	-2.68501
ESQ28181	CDS_6496_transcript_6542	AT1G70370.2	25.4407	CDS_869_transcript_871	AT1G70370.2	3.91157	5.08005e-05	-2.70132
ESQ35083	CDS_15499_transcript_15630	AT1G17200.1	29.6716	CDS_17488_transcript_17615	AT1G17200.1	4.55946	1.20964e-05	-2.70215
BAF81514	CDS_6911_transcript_6963	AT1G63970.1	67.1553	CDS_435_transcript_435	AT1G63970.1	10.2932	4.45505e-11	-2.70581
ESQ28164	CDS_25420_transcript_25660	AT1G70505.1	9.09771	CDS_13372_transcript_13454	AT1G70505.1	1.39365	0.0152357	-2.70664
ESQ44396	CDS_18002_transcript_18157	AT3G56850.1	9.29128	CDS_38252_transcript_38848	AT3G56850.1	1.41062	0.0140727	-2.71955
ESQ33811	CDS_1633_transcript_1646	AT1G30520.1	28.4798	CDS_23157_transcript_23357	AT1G30520.1	4.28949	1.65766e-05	-2.73106
XP_002867091	CDS_21156_transcript_21343	AT4G35110.2	16.9715	CDS_20923_transcript_21098	AT4G35110.2	2.556	0.000889747	-2.73116
ESQ34294	CDS_3368_transcript_3388	AT1G26630.1	230.857	CDS_17295_transcript_17419	AT1G13950.1	34.0403	0	-2.76168
CAJ30045	CDS_5663_transcript_5704		1306.2	CDS_3736_transcript_3756		191.688	0	-2.76854
ESQ35589	CDS_1716_transcript_1729	AT1G12420.1	12.5154	CDS_21079_transcript_21255	AT1G12420.1	1.82896	0.00404835	-2.77461
ESQ46563	CDS_9985_transcript_10060	AT2G25140.1	16.4185	CDS_8175_transcript_8216	AT2G25140.1	2.38255	0.000975237	-2.78474
ESQ53873	CDS_31780_transcript_32145	AT4G32870.1	18.5345	CDS_28660_transcript_28949	AT4G32870.1	2.68689	0.000461781	-2.7862
ESQ53143	CDS_40939_transcript_41546	AT4G38960.1	40.4343	CDS_3194_transcript_3211	AT4G38960.1	5.85797	2.28457e-07	-2.78711
ESQ33089	CDS_14610_transcript_14736	AT2G02170.2	16.7137	CDS_36066_transcript_36564	AT2G02170.2	2.42121	0.000877357	-2.78723
XP_002865651	CDS_8607_transcript_8668	AT5G48570.1	41.3782	CDS_10022_transcript_10076	AT5G48570.1	5.95685	1.5881e-07	-2.79625
ESQ30450	CDS_21465_transcript_21656	AT1G50300.1	50.5428	CDS_7649_transcript_7687	AT1G50300.1	7.22535	6.57041e-09	-2.80637
ESQ55018	CDS_18244_transcript_18401	AT4G23320.1	6.53169	CDS_32288_transcript_32671	AT4G23220.1	0.932303	0.0368572	-2.80858
ESQ36511	CDS_7248_transcript_7304	AT1G04170.1	19.6549	CDS_19401_transcript_19547	AT1G04170.1	2.7761	0.00028798	-2.82376
ESQ43846	CDS_33360_transcript_33761	AT3G62260.1	11.4011	CDS_10046_transcript_10101	AT3G62260.2	1.60218	0.0056678	-2.83107
NP_173521	CDS_28731_transcript_29023	AT1G20970.1	10.5408	CDS_38796_transcript_39429	AT1G20970.1	1.47963	0.00782105	-2.83268
ESQ42992	CDS_24_transcript_24	AT5G54770.1	4005.2	CDS_34_transcript_34	AT5G54770.1	554.158	0	-2.8535
ESQ34051	CDS_19425_transcript_19592	AT1G28110.2	21.6262	CDS_17689_transcript_17816	AT1G28110.2	2.95715	0.000128068	-2.8705
ESQ37710	CDS_7498_transcript_7554	AT4G00570.1	37.1995	CDS_29826_transcript_30140	AT4G00570.1	5.0694	4.97884e-07	-2.8754
ESQ28594	CDS_10806_transcript_10889	AT2G46450.1	26.9562	CDS_3017_transcript_3032	AT2G46450.3	3.59532	1.73144e-05	-2.90642
ABD65072	CDS_7745_transcript_7801		46.323	CDS_16212_transcript_16325		6.16629	1.74988e-08	-2.90926
AEA35415	CDS_13581_transcript_13692	AT1G12110.1	15.0356	CDS_11151_transcript_11211	AT1G12110.1	1.9827	0.00128985	-2.92284
ABH07405	CDS_3750_transcript_3772	AT5G61670.2	151.131	CDS_6466_transcript_6500	AT5G61670.2	19.7679	0	-2.93457
ESQ35080	CDS_1563_transcript_1576	AT1G17220.1	407.794	CDS_1299_transcript_1304	AT1G17220.1	53.0377	0	-2.94275
ADQ43179	CDS_11548_transcript_11640	AT2G01910.2	10.8412	CDS_20889_transcript_21062	AT2G01910.2	1.40451	0.00610177	-2.94839
O65726	CDS_20497_transcript_20675	AT5G24150.1	54.0921	CDS_6787_transcript_6822	AT5G24150.1	6.95607	8.79647e-10	-2.95907
ESQ39512	CDS_22941_transcript_23149	AT5G44480.1	17.2557	CDS_14624_transcript_14726	AT5G44480.1	2.19674	0.000522669	-2.97364
XP_002864982	CDS_30382_transcript_30712	AT5G65850.1	6.50227	CDS_41375_transcript_42166	AT5G65850.1	0.807068	0.0325556	-3.01018
BAJ34267	CDS_16426_transcript_16565	AT5G43270.1	26.4139	CDS_20874_transcript_21046	AT5G43270.1	3.20282	1.48867e-05	-3.04388
BAD94790	CDS_10187_transcript_10266	AT5G06600.2	101.779	CDS_12801_transcript_12876	AT5G06600.2	12.1514	0	-3.06625
ESQ46140	CDS_13002_transcript_13109	AT2G22300.2	13.8526	CDS_28504_transcript_28793	AT2G22300.2	1.65385	0.00165909	-3.06626
ESQ35711	CDS_33726_transcript_34137	AT1G11340.1	29.2189	CDS_18352_transcript_18488	AT1G11410.1	3.44587	4.75134e-06	-3.08396
ABM53544	CDS_12965_transcript_13072		1881.41	CDS_344_transcript_344		218.567	0	-3.10566
AAD12209	CDS_28297_transcript_28580		10.4571	CDS_38043_transcript_38633	AT3G42170.1	1.20461	0.00594467	-3.11785
ESQ49183	CDS_323_transcript_327	AT3G08940.2	1514.35	CDS_2034_transcript_2043	AT3G08940.2	174.182	0	-3.12003
ESQ40402	CDS_10195_transcript_10275	AT5G04930.1	60.3293	CDS_7092_transcript_7130	AT5G04930.1	6.93251	3.97116e-11	-3.12141
AAD19742	CDS_2868_transcript_2887	AT3G12120.2	115.711	CDS_2702_transcript_2716	AT3G12120.2	13.0937	0	-3.14358
ESQ32294	CDS_44009_transcript_44754	AT5G28080.1	59.4517	CDS_28185_transcript_28471	AT5G28080.1	6.62401	4.38951e-11	-3.16594
ESQ55279	CDS_29330_transcript_29638	AT4G21070.1	10.4722	CDS_39864_transcript_40551	AT4G21070.1	1.10528	0.00531799	-3.24408
CAZ40329	CDS_2973_transcript_2993		12.7613	CDS_12424_transcript_12497		1.34393	0.00206145	-3.24724
WP_007285192	CDS_3498_transcript_3519		2325.77	CDS_29127_transcript_29424		239.523	0	-3.27947
ABV89637	CDS_12892_transcript_12997	AT5G12020.1	62.4514	CDS_17667_transcript_17794	AT5G12020.1	6.36673	7.57394e-12	-3.29411
ESQ49727	CDS_11976_transcript_12070	AT3G03710.1	37.7252	CDS_12400_transcript_12472	AT3G03710.1	3.76395	9.31677e-08	-3.32521
ESQ51400	CDS_11477_transcript_11569	AT2G29060.1	7.00753	CDS_40219_transcript_40927	AT2G29060.1	0.695232	0.021399	-3.33334
AAY44715	CDS_14370_transcript_14494	AT3G13460.2	19.572	CDS_40901_transcript_41651	AT3G13460.1	1.90568	0.000114814	-3.36042
AAD24567	CDS_7546_transcript_7602	AT3G42170.1	10.9981	CDS_7279_transcript_7317	AT3G42170.1	1.06444	0.00377083	-3.36909
ACP30622	CDS_22466_transcript_22671	AT5G18350.1	20.3719	CDS_6752_transcript_6787	AT5G18350.1	1.73999	6.22151e-05	-3.54943
NP_174210	CDS_10640_transcript_10721	AT1G29150.1	21.991	CDS_20226_transcript_20392	AT1G29150.1	1.79249	2.86101e-05	-3.61687
P27985	CDS_7381_transcript_7437	AT5G38410.1	113767	CDS_190_transcript_190	AT5G38430.1	8844.57	0	-3.68514
ESQ48585	CDS_11648_transcript_11740	AT3G14067.1	11.2547	CDS_37072_transcript_37618	AT1G54115.1	0.865177	0.00260976	-3.70138
BAE44299	CDS_7303_transcript_7359	AT3G22640.1	63.28	CDS_35896_transcript_36389	AT3G22640.1	4.68316	7.29972e-13	-3.7562
BAB85606	CDS_2629_transcript_2647	AT1G75950.1	480.854	CDS_4893_transcript_4919	AT1G75950.1	35.4333	0	-3.76242
CAA20565	CDS_47465_transcript_48412	AT4G33520.2	36.0845	CDS_39773_transcript_40457	AT4G33520.2	2.6543	5.93658e-08	-3.76498
ABV89606	CDS_22249_transcript_22453	AT1G55210.2	41.0365	CDS_7766_transcript_7806	AT1G55210.2	2.93878	6.78321e-09	-3.80362
BAJ34611	CDS_874_transcript_880	AT3G60240.3	13.2845	CDS_38633_transcript_39257	AT3G60240.2	0.896247	0.000915554	-3.88971
AFO66516	CDS_12895_transcript_13000	AT5G12020.1	69.9134	CDS_17669_transcript_17796	AT5G12020.1	4.41556	1.92069e-14	-3.9849
ESQ55123	CDS_5514_transcript_5553	AT4G22310.1	69.8127	CDS_11409_transcript_11470	AT4G22310.1	4.36532	1.90958e-14	-3.99933
ACT83681	CDS_10867_transcript_10953	AT2G38040.2	91.6981	CDS_31789_transcript_32160	AT2G38040.2	5.67243	0	-4.01485
NP_001236752	CDS_23459_transcript_23671	AT1G73260.1	63.5582	CDS_37932_transcript_38515	AT1G73260.1	3.9247	2.56017e-13	-4.01743
NP_001238005	CDS_17476_transcript_17628	AT1G53540.1	28.1454	CDS_39015_transcript_39659	AT1G53540.1	1.5904	9.37201e-07	-4.14544
BAJ33910	CDS_124_transcript_124	AT4G02920.1	255.894	CDS_24189_transcript_24399	AT4G02920.1	14.4	0	-4.1514
ESQ54595	CDS_44063_transcript_44811	AT4G26760.1	45.6669	CDS_27550_transcript_27823	AT4G26760.1	2.46468	3.61215e-10	-4.21168
ESQ51748	CDS_21348_transcript_21536	AT2G31610.1	412.429	CDS_19068_transcript_19209	AT2G31610.1	20.9768	0	-4.29728
ESQ35289	CDS_13283_transcript_13392	AT1G15200.2	155.993	CDS_22989_transcript_23187	AT1G15200.1	7.45407	0	-4.38731
WP_001794558	CDS_3075_transcript_3095		3375.68	CDS_3880_transcript_3900		137.973	0	-4.61272
ESQ33197	CDS_31046_transcript_31390	AT2G35280.1	32.3035	CDS_14224_transcript_14322	AT2G35280.1	1.30823	7.7763e-08	-4.626
WP_009074735	CDS_171_transcript_173		732.297	CDS_10237_transcript_10294		24.4159	0	-4.90654
AGR51657	CDS_4774_transcript_4807	AT4G25200.1	239.872	CDS_9979_transcript_10033	AT4G25200.1	5.1408	0	-5.54413
NP_566660	CDS_450_transcript_454	AT3G20370.1	63.298	CDS_40504_transcript_41229	AT3G20370.1	1.31887	1.07692e-14	-5.58479
