# Supplementary material for: Comparative transcriptomics revealed differential regulation of defense related genes in Brassica juncea leading to successful and unsuccessful infestation by aphid species
Source: Sci Rep. 2020 Jun 29;10:10583. doi: 10.1038/s41598-020-66217-0 (PMC7324606; doi:10.1038/s41598-020-66217-0)
Supplement: Supplementary file 7 — Supplementary Information 7. [file 41598_2020_66217_MOESM7_ESM.xlsx]

## Sheet: LE-UP-GO
Supplementary file 5. GO terms of the differentially expressed transcripts in L. erysimi and A. craccivora infested samples over the control
GO term	Ontology	Description	Number of genes	p-value	FDR
GO:0009628	P	response to abiotic stimulus	47	1.1e-08	1.3e-05
GO:0050896	P	response to stimulus	89	1.8e-07	0.00011
GO:0009791	P	post-embryonic development	26	2e-06	0.0008
GO:0065008	P	regulation of biological quality	24	7e-06	0.0017
GO:0042221	P	response to chemical stimulus	51	6.5e-06	0.0017
GO:0009987	P	cellular process	191	1.1e-05	0.0023
GO:0010035	P	response to inorganic substance	14	2.1e-05	0.0036
GO:0006950	P	response to stress	52	5.2e-05	0.0078
GO:0008361	P	regulation of cell size	13	7e-05	0.0085
GO:0032535	P	regulation of cellular component size	13	7.8e-05	0.0085
GO:0090066	P	regulation of anatomical structure size	13	7.8e-05	0.0085
GO:0048589	P	developmental growth	12	8.9e-05	0.0089
GO:0009651	P	response to salt stress	15	9.7e-05	0.009
GO:0040007	P	growth	14	0.00016	0.013
GO:0016049	P	cell growth	12	0.0002	0.015
GO:0042180	P	cellular ketone metabolic process	25	0.0002	0.015
GO:0043436	P	oxoacid metabolic process	24	0.00033	0.02
GO:0006082	P	organic acid metabolic process	24	0.00033	0.02
GO:0019752	P	carboxylic acid metabolic process	24	0.00033	0.02
GO:0006970	P	response to osmotic stress	15	0.0003	0.02
GO:0009725	P	response to hormone stimulus	26	0.00041	0.021
GO:0009067	P	aspartate family amino acid biosynthetic process	5	0.00038	0.021
GO:0032501	P	multicellular organismal process	45	0.00041	0.021
GO:0044237	P	cellular metabolic process	142	0.00037	0.021
GO:0065007	P	biological regulation	77	0.00048	0.021
GO:0008152	P	metabolic process	167	0.00047	0.021
GO:0051704	P	multi-organism process	22	0.00048	0.021
GO:0032502	P	developmental process	48	0.00052	0.022
GO:0010033	P	response to organic substance	32	0.00055	0.023
GO:0009607	P	response to biotic stimulus	19	0.00065	0.026
GO:0007275	P	multicellular organismal development	43	0.00067	0.026
GO:0048856	P	anatomical structure development	38	0.00075	0.028
GO:0051707	P	response to other organism	18	0.0008	0.029
GO:0009414	P	response to water deprivation	10	0.00087	0.031
GO:0034641	P	cellular nitrogen compound metabolic process	16	0.00093	0.032
GO:0009657	P	plastid organization	7	0.001	0.034
GO:0009415	P	response to water	10	0.0012	0.04
GO:0009719	P	response to endogenous stimulus	26	0.0013	0.042
GO:0003824	F	catalytic activity	168	1.3e-06	0.00052
GO:0005488	F	binding	188	3.5e-06	0.00072
GO:0016887	F	ATPase activity	20	5.9e-06	0.00082
GO:0042623	F	ATPase activity, coupled	16	2.2e-05	0.0013
GO:0005524	F	ATP binding	37	1.9e-05	0.0013
GO:0032559	F	adenyl ribonucleotide binding	37	2.1e-05	0.0013
GO:0017111	F	nucleoside-triphosphatase activity	26	1.5e-05	0.0013
GO:0016818	F	hydrolase activity, acting on acid anhydrides, in phosphorus-containing anhydrides	26	3.6e-05	0.0015
GO:0016817	F	hydrolase activity, acting on acid anhydrides	26	3.7e-05	0.0015
GO:0016462	F	pyrophosphatase activity	26	3.3e-05	0.0015
GO:0030554	F	adenyl nucleotide binding	37	6.8e-05	0.0022
GO:0001883	F	purine nucleoside binding	37	6.8e-05	0.0022
GO:0001882	F	nucleoside binding	37	6.8e-05	0.0022
GO:0032555	F	purine ribonucleotide binding	39	0.00013	0.0037
GO:0032553	F	ribonucleotide binding	39	0.00013	0.0037
GO:0005515	F	protein binding	60	0.00018	0.0047
GO:0017076	F	purine nucleotide binding	39	0.00034	0.0084
GO:0022804	F	active transmembrane transporter activity	20	0.00041	0.0095
GO:0016787	F	hydrolase activity	66	0.00054	0.012
GO:0000166	F	nucleotide binding	47	0.00065	0.013
GO:0004386	F	helicase activity	9	0.00068	0.013
GO:0016301	F	kinase activity	36	0.0011	0.02
GO:0016772	F	transferase activity, transferring phosphorus-containing groups	40	0.0011	0.02
GO:0004713	F	protein tyrosine kinase activity	9	0.0014	0.024
GO:0070035	F	purine NTP-dependent helicase activity	7	0.0015	0.024
GO:0008026	F	ATP-dependent helicase activity	7	0.0015	0.024
GO:0005215	F	transporter activity	32	0.0025	0.038
GO:0008135	F	translation factor activity, nucleic acid binding	8	0.0026	0.039
GO:0044464	C	cell part	277	2e-15	3e-13
GO:0005623	C	cell	277	2e-15	3e-13
GO:0043227	C	membrane-bounded organelle	166	6.5e-14	6.7e-12
GO:0005622	C	intracellular	195	1.8e-13	1.4e-11
GO:0043231	C	intracellular membrane-bounded organelle	164	2.7e-13	1.6e-11
GO:0044424	C	intracellular part	188	5.7e-13	2.4e-11
GO:0043229	C	intracellular organelle	171	5.7e-13	2.4e-11
GO:0043226	C	organelle	171	6.1e-13	2.4e-11
GO:0005737	C	cytoplasm	148	4.4e-12	1.5e-10
GO:0044444	C	cytoplasmic part	139	7.4e-12	2.3e-10
GO:0005886	C	plasma membrane	52	3.9e-11	1.1e-09
GO:0016020	C	membrane	97	7e-10	1.8e-08
GO:0009536	C	plastid	72	8.5e-08	2e-06
GO:0009507	C	chloroplast	67	2e-07	4.4e-06
GO:0005618	C	cell wall	18	6.7e-06	0.00014
GO:0030312	C	external encapsulating structure	18	7.6e-06	0.00015
GO:0044422	C	organelle part	53	0.00031	0.005
GO:0044434	C	chloroplast part	22	0.00028	0.005
GO:0044446	C	intracellular organelle part	53	0.00031	0.005
GO:0009570	C	chloroplast stroma	11	0.00045	0.0069
GO:0005773	C	vacuole	14	0.0005	0.0073
GO:0009505	C	plant-type cell wall	11	0.00052	0.0073
GO:0031090	C	organelle membrane	23	0.00058	0.0079
GO:0044435	C	plastid part	23	0.00086	0.011
GO:0009532	C	plastid stroma	12	0.0011	0.013
GO:0005739	C	mitochondrion	30	0.001	0.013
GO:0009941	C	chloroplast envelope	10	0.0025	0.028

## Sheet: LE-Down-GO
GO term	Ontology	Description	Number of genes	p-value	FDR
GO:0050896	P	response to stimulus	75	7.6e-11	4.7e-08
GO:0019748	P	secondary metabolic process	23	9.3e-11	4.7e-08
GO:0006950	P	response to stress	52	2e-10	6.7e-08
GO:0009266	P	response to temperature stimulus	22	4.6e-10	1.1e-07
GO:0009628	P	response to abiotic stimulus	39	5.5e-10	1.1e-07
GO:0034641	P	cellular nitrogen compound metabolic process	20	2.6e-08	4.4e-06
GO:0044262	P	cellular carbohydrate metabolic process	18	3.7e-08	5.4e-06
GO:0006519	P	cellular amino acid and derivative metabolic process	22	1.6e-07	2.1e-05
GO:0009408	P	response to heat	11	2.6e-07	2.9e-05
GO:0008152	P	metabolic process	131	5.1e-07	4.7e-05
GO:0009987	P	cellular process	141	4.9e-07	4.7e-05
GO:0034637	P	cellular carbohydrate biosynthetic process	11	6.2e-07	5.2e-05
GO:0044272	P	sulfur compound biosynthetic process	9	1.1e-06	8.6e-05
GO:0019438	P	aromatic compound biosynthetic process	12	1.5e-06	0.0001
GO:0006979	P	response to oxidative stress	14	1.6e-06	0.0001
GO:0044237	P	cellular metabolic process	111	1.6e-06	0.0001
GO:0006725	P	cellular aromatic compound metabolic process	15	2.7e-06	0.00016
GO:0009699	P	phenylpropanoid biosynthetic process	9	5.4e-06	0.0003
GO:0009409	P	response to cold	13	7.2e-06	0.00038
GO:0042398	P	cellular amino acid derivative biosynthetic process	11	7.7e-06	0.00039
GO:0016138	P	glycoside biosynthetic process	7	8.3e-06	0.0004
GO:0006575	P	cellular amino acid derivative metabolic process	12	2.4e-05	0.001
GO:0005975	P	carbohydrate metabolic process	21	2.3e-05	0.001
GO:0009698	P	phenylpropanoid metabolic process	9	2.7e-05	0.0011
GO:0006790	P	sulfur metabolic process	10	2.7e-05	0.0011
GO:0042742	P	defense response to bacterium	9	3e-05	0.0012
GO:0016051	P	carbohydrate biosynthetic process	11	3.6e-05	0.0013
GO:0016144	P	S-glycoside biosynthetic process	5	4.1e-05	0.0014
GO:0019758	P	glycosinolate biosynthetic process	5	4.1e-05	0.0014
GO:0019761	P	glucosinolate biosynthetic process	5	4.1e-05	0.0014
GO:0044271	P	cellular nitrogen compound biosynthetic process	13	4.6e-05	0.0014
GO:0009809	P	lignin biosynthetic process	5	4.6e-05	0.0014
GO:0016137	P	glycoside metabolic process	7	4.4e-05	0.0014
GO:0009617	P	response to bacterium	10	6.9e-05	0.0021
GO:0009808	P	lignin metabolic process	5	7.5e-05	0.0022
GO:0008652	P	cellular amino acid biosynthetic process	9	8e-05	0.0022
GO:0051186	P	cofactor metabolic process	11	9e-05	0.0024
GO:0009411	P	response to UV	6	0.00011	0.0028
GO:0042221	P	response to chemical stimulus	35	0.00011	0.0028
GO:0006952	P	defense response	18	0.00013	0.0032
GO:0044106	P	cellular amine metabolic process	13	0.00013	0.0032
GO:0009309	P	amine biosynthetic process	9	0.0002	0.0047
GO:0009416	P	response to light stimulus	15	0.00023	0.0054
GO:0019760	P	glucosinolate metabolic process	5	0.00025	0.0054
GO:0042180	P	cellular ketone metabolic process	19	0.00025	0.0054
GO:0016143	P	S-glycoside metabolic process	5	0.00025	0.0054
GO:0019757	P	glycosinolate metabolic process	5	0.00025	0.0054
GO:0016053	P	organic acid biosynthetic process	12	0.0003	0.0062
GO:0046394	P	carboxylic acid biosynthetic process	12	0.0003	0.0062
GO:0009314	P	response to radiation	15	0.00031	0.0062
GO:0006520	P	cellular amino acid metabolic process	12	0.0004	0.0078
GO:0009791	P	post-embryonic development	16	0.00044	0.0085
GO:0043436	P	oxoacid metabolic process	18	0.00049	0.0091
GO:0006082	P	organic acid metabolic process	18	0.0005	0.0091
GO:0019752	P	carboxylic acid metabolic process	18	0.00049	0.0091
GO:0044249	P	cellular biosynthetic process	63	0.00053	0.0095
GO:0044238	P	primary metabolic process	102	0.0006	0.011
GO:0006066	P	alcohol metabolic process	9	0.00063	0.011
GO:0009308	P	amine metabolic process	13	0.00064	0.011
GO:0044248	P	cellular catabolic process	16	0.00079	0.013
GO:0044275	P	cellular carbohydrate catabolic process	6	0.00086	0.014
GO:0009058	P	biosynthetic process	64	0.00086	0.014
GO:0016052	P	carbohydrate catabolic process	6	0.00096	0.015
GO:0000302	P	response to reactive oxygen species	5	0.00098	0.015
GO:0009642	P	response to light intensity	5	0.0013	0.019
GO:0051707	P	response to other organism	13	0.0022	0.033
GO:0010035	P	response to inorganic substance	8	0.0031	0.046
GO:0055086	P	nucleobase, nucleoside and nucleotide metabolic process	7	0.0033	0.048
GO:0003824	F	catalytic activity	136	2.8e-11	9e-09
GO:0016491	F	oxidoreductase activity	33	4.9e-07	7.8e-05
GO:0004497	F	monooxygenase activity	7	0.00014	0.015
GO:0035251	F	UDP-glucosyltransferase activity	6	0.0002	0.016
GO:0016829	F	lyase activity	12	0.0004	0.021
GO:0016705	F	oxidoreductase activity, acting on paired donors, with incorporation or reduction of molecular oxygen	8	0.00037	0.021
GO:0044444	C	cytoplasmic part	106	5.2e-13	6.8e-11
GO:0005737	C	cytoplasm	112	4.5e-13	6.8e-11
GO:0009536	C	plastid	64	5.1e-12	4.4e-10
GO:0044435	C	plastid part	31	3.8e-11	2.5e-09
GO:0009507	C	chloroplast	58	1.3e-10	6.8e-09
GO:0044434	C	chloroplast part	26	2.6e-09	1.1e-07
GO:0044424	C	intracellular part	126	4e-09	1.5e-07
GO:0005622	C	intracellular	129	6e-09	1.9e-07
GO:0043227	C	membrane-bounded organelle	108	9.7e-09	2.5e-07
GO:0043231	C	intracellular membrane-bounded organelle	108	9.2e-09	2.5e-07
GO:0043229	C	intracellular organelle	110	9.2e-08	2.1e-06
GO:0043226	C	organelle	110	9.6e-08	2.1e-06
GO:0044464	C	cell part	175	1.2e-07	2.2e-06
GO:0005623	C	cell	175	1.2e-07	2.2e-06
GO:0009532	C	plastid stroma	14	1.1e-06	2e-05
GO:0009570	C	chloroplast stroma	12	2.4e-06	3.9e-05
GO:0044422	C	organelle part	45	3.4e-06	4.8e-05
GO:0044446	C	intracellular organelle part	45	3.3e-06	4.8e-05
GO:0009526	C	plastid envelope	11	0.00016	0.0022
GO:0031975	C	envelope	14	0.0007	0.0086
GO:0031967	C	organelle envelope	14	0.0007	0.0086
GO:0010287	C	plastoglobule	5	0.0008	0.0094
GO:0016020	C	membrane	52	0.0018	0.02
GO:0009941	C	chloroplast envelope	8	0.0023	0.024
GO:0005829	C	cytosol	17	0.0024	0.025

## Sheet: AC-UP-GO
GO term	Ontology	Description	Number of genes	p-value	FDR
GO:0009791	P	post-embryonic development	31	1.4e-10	1.9e-07
GO:0009628	P	response to abiotic stimulus	43	7.9e-09	5.3e-06
GO:0009987	P	cellular process	180	2.2e-08	1e-05
GO:0044262	P	cellular carbohydrate metabolic process	20	7.3e-08	2.4e-05
GO:0044275	P	cellular carbohydrate catabolic process	10	2.1e-06	0.00058
GO:0016052	P	carbohydrate catabolic process	10	2.6e-06	0.00059
GO:0050896	P	response to stimulus	75	3.7e-06	0.00071
GO:0003006	P	reproductive developmental process	27	1.4e-05	0.0016
GO:0009607	P	response to biotic stimulus	21	1.1e-05	0.0016
GO:0009416	P	response to light stimulus	20	1.4e-05	0.0016
GO:0005982	P	starch metabolic process	6	1.1e-05	0.0016
GO:0032501	P	multicellular organismal process	45	1.4e-05	0.0016
GO:0044237	P	cellular metabolic process	132	1.6e-05	0.0016
GO:0044273	P	sulfur compound catabolic process	5	1.9e-05	0.0018
GO:0009314	P	response to radiation	20	2e-05	0.0018
GO:0022414	P	reproductive process	29	4.1e-05	0.0035
GO:0000003	P	reproduction	29	6e-05	0.004
GO:0060918	P	auxin transport	6	7.1e-05	0.004
GO:0007275	P	multicellular organismal development	42	5.6e-05	0.004
GO:0008152	P	metabolic process	151	7.5e-05	0.004
GO:0044265	P	cellular macromolecule catabolic process	16	7.5e-05	0.004
GO:0009926	P	auxin polar transport	6	6.5e-05	0.004
GO:0032502	P	developmental process	46	6.3e-05	0.004
GO:0051704	P	multi-organism process	22	6.2e-05	0.004
GO:0044238	P	primary metabolic process	132	7e-05	0.004
GO:0009914	P	hormone transport	6	7.7e-05	0.004
GO:0010035	P	response to inorganic substance	12	8.2e-05	0.0041
GO:0048856	P	anatomical structure development	37	8.7e-05	0.0042
GO:0048608	P	reproductive structure development	25	9.9e-05	0.0046
GO:0040007	P	growth	13	0.00013	0.0059
GO:0051707	P	response to other organism	18	0.00014	0.0061
GO:0006950	P	response to stress	45	0.00015	0.0061
GO:0022622	P	root system development	11	0.00016	0.0062
GO:0048364	P	root development	11	0.00016	0.0062
GO:0009640	P	photomorphogenesis	6	0.00018	0.007
GO:0005975	P	carbohydrate metabolic process	22	0.00028	0.01
GO:0051606	P	detection of stimulus	5	0.00036	0.013
GO:0009266	P	response to temperature stimulus	15	0.00038	0.013
GO:0065008	P	regulation of biological quality	18	0.00048	0.017
GO:0006073	P	cellular glucan metabolic process	6	0.00051	0.017
GO:0044042	P	glucan metabolic process	6	0.00057	0.019
GO:0009639	P	response to red or far red light	9	0.00064	0.021
GO:0005996	P	monosaccharide metabolic process	8	0.00066	0.021
GO:0044248	P	cellular catabolic process	19	0.00069	0.021
GO:0043170	P	macromolecule metabolic process	104	0.0007	0.021
GO:0009651	P	response to salt stress	12	0.00087	0.026
GO:0042742	P	defense response to bacterium	8	0.00091	0.026
GO:0008361	P	regulation of cell size	10	0.0011	0.029
GO:0048528	P	post-embryonic root development	5	0.0011	0.029
GO:0009409	P	response to cold	11	0.0012	0.03
GO:0019538	P	protein metabolic process	64	0.0012	0.03
GO:0032535	P	regulation of cellular component size	10	0.0012	0.03
GO:0090066	P	regulation of anatomical structure size	10	0.0012	0.03
GO:0009637	P	response to blue light	5	0.0012	0.03
GO:0044260	P	cellular macromolecule metabolic process	94	0.0014	0.035
GO:0010154	P	fruit development	15	0.0015	0.035
GO:0048589	P	developmental growth	9	0.0017	0.039
GO:0010015	P	root morphogenesis	6	0.0019	0.044
GO:0006970	P	response to osmotic stress	12	0.0021	0.048
GO:0003824	F	catalytic activity	144	9.8e-06	0.0036
GO:0016818	F	hydrolase activity, acting on acid anhydrides, in phosphorus-containing anhydrides	22	0.00018	0.013
GO:0016817	F	hydrolase activity, acting on acid anhydrides	22	0.00018	0.013
GO:0017111	F	nucleoside-triphosphatase activity	22	8.2e-05	0.013
GO:0016462	F	pyrophosphatase activity	22	0.00016	0.013
GO:0016740	F	transferase activity	58	0.00025	0.015
GO:0016887	F	ATPase activity	15	0.00035	0.018
GO:0005488	F	binding	154	0.00044	0.02
GO:0032555	F	purine ribonucleotide binding	33	0.00057	0.021
GO:0032553	F	ribonucleotide binding	33	0.00057	0.021
GO:0016773	F	phosphotransferase activity, alcohol group as acceptor	25	0.0011	0.035
GO:0017076	F	purine nucleotide binding	33	0.0013	0.038
GO:0005737	C	cytoplasm	141	2.9e-15	9.3e-13
GO:0044444	C	cytoplasmic part	130	6.4e-14	1e-11
GO:0044424	C	intracellular part	168	2.9e-13	1.6e-11
GO:0044464	C	cell part	238	3e-13	1.6e-11
GO:0005622	C	intracellular	173	2.2e-13	1.6e-11
GO:0005623	C	cell	238	3e-13	1.6e-11
GO:0005886	C	plasma membrane	46	2.1e-10	9.6e-09
GO:0043231	C	intracellular membrane-bounded organelle	135	1e-09	3.1e-08
GO:0043229	C	intracellular organelle	142	9.1e-10	3.1e-08
GO:0043227	C	membrane-bounded organelle	135	1.1e-09	3.1e-08
GO:0043226	C	organelle	142	9.6e-10	3.1e-08
GO:0016020	C	membrane	83	1.6e-08	4.2e-07
GO:0009507	C	chloroplast	56	4.8e-06	0.00012
GO:0044422	C	organelle part	53	6.4e-06	0.00014
GO:0044446	C	intracellular organelle part	53	6.3e-06	0.00014
GO:0005773	C	vacuole	16	7.9e-06	0.00016
GO:0009536	C	plastid	58	1.2e-05	0.00022
GO:0030312	C	external encapsulating structure	16	1.6e-05	0.00029
GO:0005829	C	cytosol	25	3.4e-05	0.00057
GO:0005618	C	cell wall	15	5.4e-05	0.00087
GO:0032991	C	macromolecular complex	41	0.00053	0.0081
GO:0043234	C	protein complex	30	0.00066	0.0097
GO:0044434	C	chloroplast part	19	0.00069	0.0097
GO:0044431	C	Golgi apparatus part	6	0.0023	0.03
GO:0000151	C	ubiquitin ligase complex	9	0.0026	0.033
GO:0031090	C	organelle membrane	19	0.0027	0.033
GO:0009941	C	chloroplast envelope	9	0.003	0.036
GO:0044435	C	plastid part	19	0.0036	0.041

## Sheet: AC-Down-Go
GO term	Ontology	Description	Number of genes	p-value	FDR
GO:0009408	P	response to heat	7	4.1e-06	0.0013
GO:0009628	P	response to abiotic stimulus	17	5.8e-05	0.0092
GO:0006950	P	response to stress	22	8.5e-05	0.0092
GO:0009266	P	response to temperature stimulus	9	0.00013	0.0097
GO:0050896	P	response to stimulus	31	0.00015	0.0097
GO:0044444	C	cytoplasmic part	43	7.5e-05	0.0048
GO:0005739	C	mitochondrion	16	3.8e-05	0.0048
GO:0044435	C	plastid part	12	0.00015	0.0055
GO:0009536	C	plastid	25	0.00017	0.0055
GO:0005737	C	cytoplasm	44	0.00023	0.006
GO:0043231	C	intracellular membrane-bounded organelle	46	0.00071	0.01
GO:0043227	C	membrane-bounded organelle	46	0.00072	0.01
GO:0044434	C	chloroplast part	10	0.00069	0.01
GO:0005886	C	plasma membrane	15	0.00054	0.01
GO:0009507	C	chloroplast	22	0.00083	0.011
GO:0043229	C	intracellular organelle	47	0.0017	0.017
GO:0009532	C	plastid stroma	6	0.0017	0.017
GO:0043226	C	organelle	47	0.0017	0.017
GO:0005622	C	intracellular	53	0.0024	0.022
GO:0044424	C	intracellular part	51	0.003	0.025
GO:0009570	C	chloroplast stroma	5	0.003	0.025
