# Supplementary material for: Comparative transcriptomics revealed differential regulation of defense related genes in Brassica juncea leading to successful and unsuccessful infestation by aphid species
Source: Sci Rep. 2020 Jun 29;10:10583. doi: 10.1038/s41598-020-66217-0 (PMC7324606; doi:10.1038/s41598-020-66217-0)
Supplement: Supplementary file 8 — Supplementary Information 8. [file 41598_2020_66217_MOESM8_ESM.xlsx]

## Sheet: TFs LE fed-Control
Supplementary file 6. Differentially expressed transcription factors in B. juncea in response to L. erysimi
Common hit ID	Transcription Factor	TAIR ID	log2 (LE/Control)	Annotation
ESQ27144	AP2	AT1G79700.2	2.02193	WRI4 (WRINKLED 4)
AFD01316	ARF	AT3G61830.1	2.52507	ARF18 (Auxin response factor 18)
ESQ33837	ARF	AT1G30330.1	2.0252	ARF6 (Auxin response factor 6)
ESQ39004	B3	AT2G43770.1	2.97113	Transducin/WD40 repeat-like superfamily protein
NP_179734	B3	AT2G21390.1	2.17602	Coatomer subunit alpha2
CAP09039	B3	AT5G08640.2	-2.08814	FLS1 (Flavonol synthase)
ESQ37977	B3	AT5G63590.1	-2.49646	FLS1 (Flavonol synthase)
ABB91635	B3	AT3G51240.2	-2.58598	F3'H (Flavanone 3-hydroxylase)
BAJ34236	BES1	AT4G17090.1	-2.15166	BAM3 (Beta-amylase 3)
ESQ37206	BES1	AT3G23920.1	-3.3026	BAM1 (Beta-amylase 1)
ESQ53027	bHLH	AT2G43010.1	3.57108	PIF4 (Phytochrome interacting factor 4)
ESQ29032	bHLH	AT1G63430.2	3.03736	Leucin-rich repeat protein kinase family protein
ESQ45569	bHLH	AT3G49670.1	2.64877	CLAVATA1-related receptor kinase-like protein
BAJ34136	bHLH	AT5G04150.1	2.40856	bHLH101 (Transcription factor bHLH101)
XP_002882179	bHLH	AT3G01490.1	2.18378	Protein kinase superfamily protein
BAJ33802	bHLH	AT2G27230.2	2.17629	LHW (lonesome highway)
BAJ34477	bHLH	AT2G18300.2	2.14521	HBI1 ( Transcription factor HBI1)
NP_564782	bHLH	AT1G61660.1	2.1177	bHLH112 (Transcription factor bHLH112)
ESQ43695	bHLH	AT5G49760.1	-2.12024	LRR protein kinase family protein
ESQ33134	bHLH	AT2G01820.1	-2.15153	LRR protein kinase family protein
ESQ49720	bHLH	AT3G03770.2	-2.63292	LRR protein kinase family protein
BAJ34147	bZIP	AT3G54620.1	2.59006	BZIP25 (BASIC LEUCINE ZIPPER 25)
ESQ47969	bZIP	AT3G19290.1	2.06006	ABF4 (ABRE BINDING FACTOR 4)
ESQ45770	C2H2	AT3G47910.1	2.85701	Ubiquitin carboxyl-terminal hydrolase related protein
ESQ27731	C2H2	AT1G74250.1	2.50234	Heat shock protein binding
ESQ45692	C2H2	AT3G48550.1	2.24872	C2H2-like zinc finger protein
ESQ42365	C2H2	AT5G59820.1	-2.2499	Zinc finger protein
XP_002890448	C3H	AT1G21630.1	3.31489	Calcium-binding EF hand family protein
ESQ28459	C3H	AT1G68190.1	2.0865	B-box zinc finger family protein
ESQ44491	C3H	AT3G55980.1	-2.11304	SZF1 (Salt-inducible zinc finger 1)
CAN70652	C3H	AT5G10980.1	-2.38449	HTR4 (Histone H3.3)
NP_173915	CO-like	AT1G25440.1	4.7469	COL16 (CONSTANS-LIKE 16)
ESQ36203	CO-like	AT1G07050.1	3.28775	CCT motif family protein
ESQ42635	CO-like	AT5G57660.1	2.09493	COL5 (CONSTANS-like 5)
ESQ42685	CO-like	AT5G57180.1	-2.26916	CIA2 (Chloroplast import apparatus 2)
ESQ47682	CO-like	AT3G21890.1	-3.57805	BBX31 (B-box zinc finger protein 31)
ESQ53143	DBB	AT4G38960.1	-2.48729	BBX19 (B-box zinc finger protein 19)
XP_003470161	e2f dp	AT1G26480.1	-3.32604	14-3-3 protein
XP_006280904	ERF	AT5G60800.1	-2.00774	Heavy metal transporter/detoxification superfamily protein
XP_002876019	ERF	AT3G50260.1	-2.26696	CEJ1 (COOPERATIVELY REGULATED BY ETHYLENE AND JASMONATE 1)
NP_565476	G2-like	AT2G20570.1	3.39528	GLK1 (Golden2-like 1)
XP_006291618	G2-like	AT2G01060.1	2.43555	MYB-like HTH tanscriptional regulatory family protein
BAJ34510	G2-like	AT5G05090.1	2.16703	Homeodomain-like superfamily protein
ESQ32361	GATA	AT5G49300.1	2.8513	GATA16 (GATA transcription factor 16)
XP_006291493	GATA	AT3G54810.1	-2.54986	GATA8 (GATA transcription factor 8)
XP_006294021	GeBP	AT2G30770.1	3.2423	CYP71A13 (Cytochrome P450 71A13)
ESQ35507	GeBP	AT1G13110.1	2.58923	CYP71B7 (Cytochrome P450 71B7)
ESQ32864	GeBP	AT3G26180.2	2.30355	CYP71B20 (Cytochrome P450 71B20)
AGD95055	GeBP	AT4G13770.1	-2.14826	CYP83A1 (Cytochrome P450 83A1)
ACR10252	GeBP	AT1G16410.1	-2.23818	CYP79F1 (Cytochrome P450 79F1)
AAG14961	GeBP	AT4G36220.1	-2.32551	FAH1 (Ferulate 5-hydroxylase)
ESQ37603	GeBP	AT2G12190.1	-2.49099	P450 superfamily protein
NP_201532	GeBP	AT5G67310.1	-2.50552	Member of CYP81G
ESQ32049	GeBP	AT5G25120.1	-2.62076	CYP71B11 (Cytochrome P450 71B11)
ESQ48378	GRAS	AT3G15720.1	2.00247	Pectin lyase-like superfamily protein
ESQ29432	GRAS	AT1G60590.1	-2.24332	Pectin lyase-like superfamily protein
ESQ51400	GRAS	AT2G29060.1	-2.69298	GRAS family transcription factor
XP_002863219	HB-other	AT4G12750.1	2.18353	Homeodomain-like transcriptional regulator
XP_002885313	HB-other	AT3G19510.1	-2.7767	Member of PHD-finger HD protein family
XP_002878333	HD-ZIP	AT3G60390.1	2.78831	HAT3 (Homeobox-leucine zipper protein HAT3)
ESQ53305	HD-ZIP	AT4G37790.1	-2.23451	HAT22 (Homeobox-leucine zipper protein HAT22)
ESQ28484	HSF	AT1G67970.1	2.09333	HSFA8 (Heat stress transcription factor A-8)
NP_189296	LBD	AT3G26660.1	-3.04311	LBD24 (LOB domain containing protein 24)
ESQ45520	MYB	AT4G37260.1	3.74441	MYB73 (Transcription factor MYB73)
XP_006295871	MYB	AT3G17540.1	2.65805	F-box and associated interaction domains-containing protein
XP_006302562	MYB_related	AT1G74840.1	2.43567	Homeodomain like superfamily protein
ESQ46073	MYB_related	AT2G21650.1	-2.05637	RL2 (RAD-like2)
ESQ49112	MYB_related	AT3G09600.1	-2.23358	MYB-related proteins
ESQ31836	NAC	AT5G60960.1	3.81208	PNM1 (for PPR protein localized to the nucleus and mitochondria 1)
ESQ49014	NAC	AT3G10480.1	3.12258	NAC50 (NAC domain containing protein 50)
AFI56995	NAC	AT5G13180.1	2.40108	NAC5 (NAC domain containing protein 5)
ESQ40292	NAC	AT5G03800.1	2.16367	PPR-like superfamily protein
ESQ54976	NAC	AT4G23730.1	2.07996	Galactose mutarotase-like superfamily protein
ESQ32267	NAC	AT5G27270.1	-2.09149	EMB976 (Embryo defective 976)
ESQ41329	NAC	AT5G13770.1	-2.80584	PPR-like superfamily protein
ESQ31132	NAC	AT5G66530.2	-3.40462	Galactose mutarotase-like superfamily protein
NP_181307	S1Fa-like	AT2G37710.1	3.29779	Lectin reeptor kinase
ESQ29848	S1Fa-like	AT1G56140.1	2.95569	LRR transmembrane protein kinase
ESQ44151	S1Fa-like	AT3G59350.2	2.55859	Protein kinase family protein
XP_006280136	S1Fa-like	AT5G56790.1	2.32541	Protein kinase family protein
XP_006282882	S1Fa-like	AT5G38560.1	2.1786	PERK8 (Proline-rich receptor-like protein kinase 8)
XP_002888792	S1Fa-like	AT1G70740.1	-2.47809	Protein kinase family protein
ESQ34695	SBP	AT1G20980.1	2.82014	SPL14 (Squamosa promoter-binding-like protein 14)
ESQ52217	TALE	AT2G35940.3	2.90616	BLH1 (BEL1-like homeodomain protein 1)
BAJ34424	TALE	AT5G11060.1	2.16815	KNAT4 (Homeobox protein knotted-1-like 4)
XP_006287910	TALE	AT5G11060.1	2.00059	KNAT4 (Homeobox protein knotted-1-like 4)
NP_188034	Trihelix	AT3G14180.1	2.67518	ASIL2 (Trihelix transcription factor ASIL2)
ESQ49590	WRKY	AT3G04910.1	2.56411	WNK1 (with no lysine (K) kinase1)
ESQ41041	WRKY	AT5G10930.1	2.40185	CIPK5 (CBL-interacting serine/threonine-protein kinase 5)
ESQ51617	WRKY	AT2G30590.1	2.19142	WRKY21 (WRKY transcription factor 21)
ESQ47556	WRKY	AT3G23000.1	-2.2761	Protein kinase family protein

## Sheet: TFs AC fed-Control
Differentially expressed transcription factors in B. juncea in response to A. craccivora
Common hit ID	Transcription Factor	TAIR ID	log2 (AC/Control)	Annotation
AFD01316	ARF	AT3G61830.1	2.42456	ARF18 (Auxin response factor 18)
AFD01294	ARF	AT5G62000.3	2.22533	ARF2 (Auxin response factor 2)
ESQ28023	B3	AT1G71840.1	2.65586	Transducin family protein/WD-40 repeat family protein
NP_179734	B3	AT2G21390.1	2.413	Coatomer, alpha subunit
NP_172147	B3	AT1G06620.1	2.01273	Similar to 2-oxoglutarate dependent dioxygenase
ESQ45459	BES1	AT3G50750.1	-2.41867	BEH1 (BES1/BZR1 homolog protein 1)
ESQ42132	bHLH	AT5G21090.1	2.90608	LRR family protein
ESQ42385	bHLH	AT5G59670.1	2.59231	LRR protein kinase family
AAX68500	bHLH	AT5G06860.1	2.42895	PGIP1 (polygalacturonase inhibiting protein1)
ESQ36706	bHLH	AT1G02340.1	2.31634	bHLH family
ESQ35536	bHLH	AT1G12860.1	2.21011	ICE2 (Inducer of CBF Expression 2)
ESQ55834	bHLH	AT3G17100.2	2.10509	BHLH147 (Transcription factor bHLH147)
AGY49114	bHLH	AT1G05805.1	2.04901	BHLH128 (Transcription factor bHLH128)
ESQ46271	bHLH	AT2G23350.1	2.04248	PAB4, polyadenylate binding protein
ESQ51921	bHLH	AT2G33030.1	2.01632	RLP27 (receptor-like protein27)
ESQ43695	bHLH	AT5G49760.1	-2.1515	LRR protein kinase family
BAJ34470	bZIP	AT1G77920.1	3.4302	TGA7 (Transcription factor TGA7)
AAZ67587	bZIP	AT5G10030.2	2.59063	TGA4 (Transcription factor TGA4)
ESQ44396	bZIP	AT3G56850.1	-2.71955	AREB3 (ABA-responsive element-binding protein 3)
ESQ45770	C2H2	AT3G47890.1	2.49096	Ubiquitin carboxyl-terminal hydrolase related protein
NP_001077535	C2H2	AT1G14570.4	2.39078	PUX7 (Plant UBX domain-containing protein 7)
ESQ40215	C2H2	AT5G03150.1	2.32039	JKD (Jackdaw)
NP_181543	C3H	AT2G40140.2	2.07691	Zinc finger (CCCH-type) family protein
ESQ46140	CAMTA	AT2G22300.2	-3.06626	CAMTA3 (Calmodulin-binding transcription activator3)
ESQ34057	CO-like	AT1G28050.1	2.29433	BBX13 (B-box domain protein 13)
ESQ36203	CO-like	AT1G07050.1	2.09769	CCT-motif family protein
BAJ34058	CO-like	AT1G25440.1	2.01983	BBX15 (B-box domain protein 15)
ESQ47762	CO-like	AT3G21150.1	-2.11463	BBX32 (B-box domain protein 32)
ESQ53143	DBB	AT4G38960.1	-2.78711	BBX19 (B-box domain protein 19)
ESQ35507	GeBP	AT3G26210.1	3.91695	CYP71B23 (Cytochrome P450 71B23)
ABY89688	GeBP	AT5G07990.1	2.75881	CYP75B1 (Cytochrome P450 75B1)
ESQ32856	GeBP	AT3G26310.1	2.49354	CYP71B35 (Cytochrome P450 71B35)
ESQ32048	GeBP	AT5G25120.1	2.33906	CYP71B11 (Cytochrome P450 71B11)
ESQ32632	GeBP	AT3G28740.1	2.04087	Member of the Cytochrome P450 family
ESQ38231	GeBP	AT4G12320.1	-2.45436	Member of CYP706A
ESQ51400	GRAS	AT2G29060.1	-3.33334	GRAS family
BAJ33957	HD-ZIP	AT2G46680.1	2.62446	HB7 (Homeobox7)
ESQ52074	HD-ZIP	AT2G34710.1	2.57163	HD-zip family
BAJ33818	HD-ZIP	AT4G40060.1	2.27289	ATHB-16 (Homeobox-leucine zipper protein ATHB-16)
ESQ28484	HSF	AT1G67970.1	2.82391	HSFA8 (Heat stress transcription factor A-8)
ESQ47022	HSF	AT1G77570.1	2.39874	REN1 (Restricted to nucleolus 1)
AAB39188	M-type	AT5G58140.1	2.27594	PHOT2 (Phototropin 2)
ESQ45520	MYB	AT3G50060.1	3.27012	MYB77 (Transcription factor MYB77)
ESQ52463	MYB	AT2G38090.1	2.29939	Duplicated HD-like family
ESQ31214	MYB	AT5G67300.1	2.23018	MYB44 (Transcription factor MYB44)
ESQ49255	MYB_related	AT3G07740.1	2.24167	ADA2A (Transcriptional adapter ADA2a)
XP_002864483	MYB_related	AT5G56840.1	2.20656	Myb-related
ESQ31836	NAC	AT5G60960.1	2.81948	PNM1 (for PPR protein localized to the nucleus and mitochondria 1)
ESQ40385	NAC	AT5G04810.1	2.4005	PPR repeat containing protein
ESQ51945	NAC	AT2G33480.2	2.33235	NAC041 (NAC domain-containing protein 41)
ESQ54938	Nin-like	AT4G24020.1	-2.15208	NLP7 (Protein NLP7)
BAB01326	S1Fa-like	AT3G25560.3	3.39383	NIK2 ( NSP-interacting kinase 2)
ESQ33682	S1Fa-like	AT2G35620.2	2.70716	FEI2 (LRR receptor-like serine/threonine-protein kinase FEI 2)
ESQ29848	S1Fa-like	AT1G56130.1	2.69315	Leucine-rich repeat transmembrane protein kinase
NP_849573	S1Fa-like	AT1G01540.1	2.03052	Protein kinase
ESQ35711	S1Fa-like	AT1G11410.1	-3.08396	S-locus lectin protein kinase
ESQ34695	SBP	AT1G20980.1	2.78307	SPL14 (Squamosa promoter-binding-like protein 14)
BAJ34267	SBP	AT5G43270.1	-3.04388	SPL2 (Squamosa promoter-binding-like protein 2)
AAM53320	TALE	AT5G25220.1	2.55272	KNAT3 (Homeobox protein knotted-1-like 3)
ESQ52217	TALE	AT2G35940.3	2.0807	BHL1 (BEL1-like homeodomain protein 1)
ESQ55562	TCP	AT4G18390.2	2.85083	TCP2 (Transcription factor TCP2)
BAJ34242	TCP	AT1G30210.2	2.55674	TCP24
ESQ32891	Trihelix	AT3G25990.1	2.54464	HD-like superfamily protein
AHB33865	WRKY	AT3G56400.1	3.90859	WRKY70 (WRKY DNA-binding protein 70)
AHB33862	WRKY	AT3G56400.1	3.34241	WRKY70 (WRKY DNA-binding protein 70)
ACP30634	WRKY	AT4G12020.3	2.65744	WRKY19 (WRKY transcription factor 19)
ESQ42854	WRKY	AT5G55910.1	2.04079	D6PK (Serine/threonine-protein kinase D6PK)
